# Supplementary material for: Crystal structure of tetra­kis­(μ-2-hy­droxy-3,5-di­isoprop­yl­benzoato)bis­[(dimethyl sulfoxide)copper(II)]
Source: Acta Crystallogr E Crystallogr Commun. 2024 Feb 27;80(Pt 3):335–8. doi: 10.1107/S205698902400166X (PMC10915660; doi:10.1107/S205698902400166X)
Supplement: Supplementary file 1 [file e-80-00335-sup1.cif]

##############################################################################
#                                                                            #
# This CIF contains the data in a paper accepted for publication in          #
# Acta Crystallographica Section E. It conforms to the requirements of       #
# Notes for Authors for Acta Crystallographica Section E, and has been       #
# peer reviewed under the auspices of the IUCr Commission on Journals.       #
#                                                                            #
# Full details of the Crystallographic Information File format               #
# are given in the paper "The Crystallographic Information File (CIF):       #
# a New Standard Archive File for Crystallography" by S. R. Hall, F. H.      #
# Allen and I. D. Brown [Acta Cryst. (1991), A47, 655-685].                  #
#                                                                            #
# The current version of the core CIF dictionary is obtainable from          #
# ftp://ftp.iucr.org/pub/cif_core.dic.                                       #
#                                                                            #
# Software is freely available for graphical display of the structure(s)     #
# in this CIF. For information consult the CIF software page                 #
# http://www.iucr.org/resources/cif/software.                                #
#                                                                            #
# This file may be used for bona fide research purposes within the           #
# scientific community so long as proper attribution is given to the journal # 
# article from which it was obtained.                                        #
#                                                                            #
##############################################################################
data_I
_audit_creation_method     'SHELXL-2014/7'
_journal_date_recd_electronic     2023-11-30
_journal_date_accepted     2024-02-19
_journal_name_full     'Acta Crystallographica, Section E'
_journal_year     2024
_journal_volume     80
_journal_issue      3
_journal_page_first     0
_journal_page_last     0
_journal_paper_category     GM
_journal_paper_doi     10.1107/S205698902400166X
_journal_coeditor_code     EV2003
_publ_contact_author_name     'Rita Upmacis'
_publ_contact_author_address
;
Department of Chemistry & Physical Sciences
Pace University
New York, NY 10038
USA
;
_publ_contact_author_email     'rupmacis@pace.edu'
_publ_contact_author_fax     ?
_publ_contact_author_phone     '(212) 346-1621'
_publ_section_title
;
Crystal structure of tetrakis(\m-2-hydroxy-3,5-diisopropylbenzoato)bis[(dimethyl
sulfoxide)copper(II)]
;
_publ_section_title_footnote     .
loop_
    _publ_author_name
    _publ_author_footnote
    _publ_author_address
    'Shlian, Daniel G.' .
;
Department of Chemistry
Columbia University
New York, NY 10027
USA
;
    'Summers, Rachael H.' .
;
Department of Chemistry & Physical Sciences
Pace University
New York, NY 10038
USA
;
    'Martinez, Katelyn' .
;
Department of Chemistry & Physical Sciences
Pace University
New York, NY 10038
USA
;
    'Upmacis, Rita K.' .
;
Department of Chemistry & Physical Sciences
Pace University
New York, NY 10038
USA
;
_publ_section_synopsis
;
A solution of 2-hydroxy-3,5-bis(1-methylethyl)benzoic acid copper(II) hydrate
(C~26~H~34~CuO~6~\\cdot<i>x</i>H~2~O), also known as copper(II)
3,5-diisopropylsalicylate hydrate, in dimethyl sulfoxide (DMSO) affords
crystals of
tetrakis-3,5-diisopropylsalicylatobis-dimethylsulfoxidodicopper(II),
[Cu(II)~2~(3,5-DIPS)~4~(DMSO)~2~], upon evaporation. The structure has an
empirical formula of [Cu~2~(C~13~H~17~O~3~)~4~(C~2~H~6~OS)~2~] and consists of
a centrosymmetric binuclear copper complex surrounded by four
3,5-diisopropylsalicylate ligands. Each copper atom is attached to four oxygen
atoms in an almost square-planar fashion, with the addition of a DMSO ligand
in an apical position leading to a square-pyramidal arrangement.
;
_chemical_name_systematic
;
Tetrakis(\m-2-hydroxy-3,5-diisopropylbenzoato)bis[(dimethyl
sulfoxide)copper(II)]
;
_chemical_name_common     ?
_chemical_formula_moiety     'C56 H80 Cu2 O14 S2'
_chemical_formula_sum     'C56 H80 Cu2 O14 S2'
_chemical_formula_iupac     '[Cu2 (C13 H17 O3)4 (C2 H6 O S)2]'
_chemical_formula_weight     1168.40
_chemical_melting_point     ?
_space_group_crystal_system     triclinic
_space_group_name_H-M_alt     'P -1'
_space_group_name_Hall     '-P 1'
loop_
    _space_group_symop_operation_xyz
    'x, y, z'
    '-x, -y, -z'
_cell_length_a     10.2990(17)
_cell_length_b     11.734(2)
_cell_length_c     12.846(2)
_cell_angle_alpha     87.275(3)
_cell_angle_beta     88.918(3)
_cell_angle_gamma     72.096(2)
_cell_volume     1475.6(4)
_cell_formula_units_Z     1
_cell_measurement_reflns_used     6990
_cell_measurement_theta_min     2.31
_cell_measurement_theta_max     28.35
_cell_measurement_temperature     180(2)
_exptl_crystal_description     block
_exptl_crystal_colour     green
_exptl_crystal_size_max     0.130
_exptl_crystal_size_mid     0.080
_exptl_crystal_size_min     0.050
_exptl_crystal_density_diffrn     1.315
_exptl_crystal_density_meas     ?
_exptl_crystal_density_method     ?
_exptl_crystal_F_000     618
_exptl_absorpt_coefficient_mu     0.852
_exptl_absorpt_correction_type     empirical
_exptl_absorpt_process_details
;
(SADABS; Krause <i>et al.</i>,  2015)
;
_exptl_absorpt_correction_T_min     0.6917
_exptl_absorpt_correction_T_max     0.7461
_diffrn_ambient_temperature     180(2)
_diffrn_source     ?
_diffrn_radiation_type     MoK\a
_diffrn_radiation_wavelength     0.71073
_diffrn_measurement_device_type     'Bruker APEXII CCD'
_diffrn_measurement_method     '\f and \w scans'
_diffrn_detector_area_resol_mean     ?
_diffrn_reflns_number     19892
_diffrn_reflns_av_R_equivalents     0.0455
_diffrn_reflns_av_unetI/netI     0.0540
_diffrn_reflns_theta_min     1.587
_diffrn_reflns_theta_max     27.483
_diffrn_reflns_theta_full     25.000
_diffrn_measured_fraction_theta_max     1.000
_diffrn_measured_fraction_theta_full     1.000
_diffrn_reflns_limit_h_min     -13
_diffrn_reflns_limit_h_max     13
_diffrn_reflns_limit_k_min     -15
_diffrn_reflns_limit_k_max     15
_diffrn_reflns_limit_l_min     -16
_diffrn_reflns_limit_l_max     16
_refine_special_details
;
X-ray diffraction data were collected on a Bruker APEXII
diffractometer using Mo-K\a radiation. The structures were solved by using
direct methods and standard difference map techniques and were refined by
full-matrix least-squares procedures on <i>F</i>^2^ with SHELXTL (Version
2014/7).
;
_reflns_number_total     6767
_reflns_number_gt     4879
_reflns_threshold_expression     'I > 2\s(I)'
_refine_ls_structure_factor_coef     Fsqd
_refine_ls_matrix_type     full
_refine_ls_R_factor_all     0.0719
_refine_ls_R_factor_gt     0.0474
_refine_ls_wR_factor_gt     0.1168
_refine_ls_wR_factor_ref     0.1299
_refine_ls_goodness_of_fit_ref     1.086
_refine_ls_restrained_S_all     1.085
_refine_ls_number_reflns     6767
_refine_ls_number_parameters     367
_refine_ls_number_restraints     12
_refine_ls_hydrogen_treatment     mixed
_refine_ls_weighting_scheme     calc
_refine_ls_weighting_details
              'w=1/[\s^2^(Fo^2^)+(0.0587P)^2^+0.2858P] where P=(Fo^2^+2Fc^2^)/3'
_atom_sites_solution_hydrogens     mixed
_atom_sites_solution_primary     ?
_atom_sites_solution_secondary     ?
_refine_ls_shift/su_max     0.001
_refine_ls_shift/su_mean     0.000
_refine_diff_density_max     0.609
_refine_diff_density_min     -0.523
_refine_ls_extinction_method     none
_refine_ls_extinction_coef     .
loop_
    _atom_type_symbol
    _atom_type_description
    _atom_type_scat_dispersion_real
    _atom_type_scat_dispersion_imag
    _atom_type_scat_source
    'C' 'C' 0.0033 0.0016
                         'International Tables Vol C Tables 4.2.6.8 and 6.1.1.4'
    'H' 'H' 0.0000 0.0000
                         'International Tables Vol C Tables 4.2.6.8 and 6.1.1.4'
    'O' 'O' 0.0106 0.0060
                         'International Tables Vol C Tables 4.2.6.8 and 6.1.1.4'
    'Cu' 'Cu' 0.3201 1.2651
                         'International Tables Vol C Tables 4.2.6.8 and 6.1.1.4'
    'S' 'S' 0.1246 0.1234
                         'International Tables Vol C Tables 4.2.6.8 and 6.1.1.4'
_computing_data_collection
;
APEX2 (Bruker, 2014)
;
_computing_cell_refinement
;
SAINT (Bruker, 2014)
;
_computing_data_reduction
;
SAINT (Bruker, 2014)
;
_computing_structure_solution
;
SHELXS97 (Sheldrick 2008)
;
_computing_structure_refinement
;
<i>SHELXL2014/7</i> (Sheldrick, 2015)
;
_computing_molecular_graphics
;
SHELXTL (Sheldrick 2008)
;
_computing_publication_material
;
SHELXTL (Sheldrick 2008)
;
loop_
    _atom_site_type_symbol
    _atom_site_label
    _atom_site_fract_x
    _atom_site_fract_y
    _atom_site_fract_z
    _atom_site_U_iso_or_equiv
    _atom_site_adp_type
    _atom_site_calc_flag
    _atom_site_occupancy
    _atom_site_disorder_assembly
    _atom_site_disorder_group
    Cu Cu 0.37845(3) 0.49460(3) 0.47832(2) 0.02804(12) Uani d 1 . .
    S S 0.17501(7) 0.37569(7) 0.38084(6) 0.0393(2) Uani d 1 . .
    O O1 0.18432(19) 0.48200(18) 0.43872(16) 0.0389(5) Uani d 1 . .
    C C1 0.0029(3) 0.4164(3) 0.3402(3) 0.0507(9) Uani d 1 . .
    H H1A -0.0116 0.3512 0.3016 0.076 Uiso calc 1 . .
    H H1B -0.0573 0.4310 0.4014 0.076 Uiso calc 1 . .
    H H1C -0.0178 0.4894 0.2951 0.076 Uiso calc 1 . .
    C C2 0.1689(4) 0.2664(4) 0.4795(4) 0.0768(14) Uani d 1 . .
    H H2A 0.1627 0.1942 0.4472 0.115 Uiso calc 1 . .
    H H2B 0.2518 0.2461 0.5218 0.115 Uiso calc 1 . .
    H H2C 0.0888 0.2984 0.5240 0.115 Uiso calc 1 . .
    O O11 0.6237(2) 0.56862(18) 0.37685(15) 0.0372(5) Uani d 1 . .
    O O12 0.4147(2) 0.56118(19) 0.34213(15) 0.0399(5) Uani d 1 . .
    O O13 0.7689(3) 0.6204(3) 0.2281(3) 0.0555(12) Uani d 0.723(6) A 2
    H H13B 0.750(4) 0.609(4) 0.284(3) 0.050(10) Uiso d 0.723(6) A 2
    O O13A 0.3219(9) 0.6118(9) 0.1651(6) 0.053(3) Uani d 0.277(6) A 2
    H H13C 0.317(9) 0.579(10) 0.215(4) 0.050(10) Uiso d 0.277(6) A 2
    C C11 0.5242(3) 0.5824(2) 0.3152(2) 0.0347(6) Uani d 1 . .
    C C12 0.5380(3) 0.6236(3) 0.2058(2) 0.0373(7) Uani d 1 B 1
    C C13 0.6608(3) 0.6379(3) 0.1690(2) 0.0427(7) Uani d 1 B 1
    H H13 0.7350 0.6248 0.2157 0.051 Uiso calc 0.277(6) A 1
    C C14 0.6762(4) 0.6711(3) 0.0650(3) 0.0577(10) Uani d 1 B 1
    C C15 0.5636(5) 0.6937(3) 0.0008(3) 0.0617(10) Uani d 1 B 1
    H H15A 0.5717 0.7184 -0.0698 0.074 Uiso calc 1 B 1
    C C16 0.4389(5) 0.6821(3) 0.0352(3) 0.0624(11) Uani d 1 B 1
    C C17 0.4288(4) 0.6456(3) 0.1381(3) 0.0516(9) Uani d 1 B 1
    H H17 0.3455 0.6355 0.1630 0.062 Uiso calc 0.723(6) A 1
    C C21 0.8506(7) 0.6300(7) -0.0806(5) 0.161(3) Uani d 1 . .
    H H21A 0.8511 0.5462 -0.0773 0.242 Uiso calc 1 . .
    H H21B 0.7839 0.6758 -0.1325 0.242 Uiso calc 1 . .
    H H21C 0.9415 0.6338 -0.1005 0.242 Uiso calc 1 . .
    C C22 0.8122(5) 0.6828(4) 0.0253(3) 0.0814(14) Uani d 1 . .
    H H22A 0.8843 0.6370 0.0758 0.098 Uiso calc 1 B 1
    C C23 0.8107(5) 0.8131(5) 0.0221(4) 0.0937(16) Uani d 1 . .
    H H23A 0.7858 0.8459 0.0910 0.141 Uiso calc 1 . .
    H H23B 0.9015 0.8176 0.0026 0.141 Uiso calc 1 . .
    H H23C 0.7439 0.8596 -0.0294 0.141 Uiso calc 1 . .
    C C24 0.3386(9) 0.6856(6) -0.1406(5) 0.208(5) Uani d 1 . .
    H H24A 0.4008 0.6039 -0.1461 0.313 Uiso calc 1 . .
    H H24B 0.2521 0.6921 -0.1746 0.313 Uiso calc 1 . .
    H H24C 0.3798 0.7427 -0.1746 0.313 Uiso calc 1 . .
    C C25 0.3147(7) 0.7109(6) -0.0361(4) 0.109(2) Uani d 1 . .
    H H25A 0.2630 0.6559 -0.0095 0.131 Uiso calc 1 B 1
    C C26 0.2219(6) 0.8322(9) -0.0186(5) 0.188(4) Uani d 1 . .
    H H26A 0.2098 0.8436 0.0564 0.282 Uiso calc 1 . .
    H H26B 0.2610 0.8920 -0.0503 0.282 Uiso calc 1 . .
    H H26C 0.1333 0.8415 -0.0504 0.282 Uiso calc 1 . .
    O O31 0.31003(18) 0.65648(16) 0.53077(16) 0.0351(5) Uani d 1 . .
    O O32 0.51797(18) 0.66681(17) 0.56497(15) 0.0338(4) Uani d 1 . .
    O O33 0.0967(2) 0.8246(2) 0.5838(2) 0.0379(7) Uani d 0.859(5) C 2
    H H33B 0.138(3) 0.772(3) 0.555(3) 0.050(10) Uiso d 0.859(5) C 2
    O O33A 0.5527(15) 0.8378(14) 0.6593(16) 0.054(6) Uani d 0.141(5) C 2
    H H33C 0.578(12) 0.789(14) 0.622(14) 0.050(10) Uiso d 0.141(5) C 2
    C C31 0.3898(3) 0.7105(2) 0.5652(2) 0.0295(6) Uani d 1 . .
    C C32 0.3274(3) 0.8303(2) 0.6083(2) 0.0286(6) Uani d 1 D 1
    C C33 0.1852(3) 0.8809(2) 0.6158(2) 0.0304(6) Uani d 1 D 1
    H H33 0.1274 0.8388 0.5912 0.036 Uiso calc 0.141(5) C 1
    C C34 0.1278(3) 0.9922(3) 0.6591(2) 0.0313(6) Uani d 1 D 1
    C C35 0.2159(3) 1.0517(2) 0.6925(2) 0.0320(6) Uani d 1 D 1
    H H35A 0.1779 1.1284 0.7207 0.038 Uiso calc 1 D 1
    C C36 0.3580(3) 1.0038(2) 0.6866(2) 0.0317(6) Uani d 1 D 1
    C C37 0.4114(3) 0.8930(2) 0.6445(2) 0.0320(6) Uani d 1 D 1
    H H37 0.5076 0.8585 0.6401 0.038 Uiso calc 0.859(5) C 1
    C C41 -0.0798(3) 1.1751(3) 0.6886(3) 0.0557(9) Uani d 1 . .
    H H41A -0.1792 1.1996 0.6968 0.084 Uiso calc 1 . .
    H H41B -0.0387 1.1936 0.7513 0.084 Uiso calc 1 . .
    H H41C -0.0558 1.2185 0.6279 0.084 Uiso calc 1 . .
    C C42 -0.0267(3) 1.0413(3) 0.6728(2) 0.0398(7) Uani d 1 . .
    H H42A -0.0692 1.0259 0.6078 0.048 Uiso calc 1 D 1
    C C43 -0.0731(3) 0.9727(4) 0.7631(3) 0.0625(11) Uani d 1 . .
    H H43A -0.0383 0.8864 0.7522 0.094 Uiso calc 1 . .
    H H43B -0.0377 0.9899 0.8288 0.094 Uiso calc 1 . .
    H H43C -0.1730 0.9978 0.7659 0.094 Uiso calc 1 . .
    C C44 0.5460(4) 1.0940(3) 0.6422(3) 0.0520(9) Uani d 1 . .
    H H44A 0.4937 1.1331 0.5803 0.078 Uiso calc 1 . .
    H H44B 0.5954 1.1459 0.6685 0.078 Uiso calc 1 . .
    H H44C 0.6112 1.0174 0.6236 0.078 Uiso calc 1 . .
    C C45 0.4495(3) 1.0721(3) 0.7256(3) 0.0394(7) Uani d 1 . .
    H H45A 0.3888 1.1524 0.7456 0.047 Uiso calc 1 D 1
    C C46 0.5272(4) 1.0117(3) 0.8226(3) 0.0575(10) Uani d 1 . .
    H H46C 0.4628 0.9984 0.8754 0.086 Uiso calc 1 . .
    H H46D 0.5923 0.9345 0.8050 0.086 Uiso calc 1 . .
    H H46A 0.5765 1.0630 0.8499 0.086 Uiso calc 1 . .
loop_
    _atom_site_aniso_label
    _atom_site_aniso_U_11
    _atom_site_aniso_U_22
    _atom_site_aniso_U_33
    _atom_site_aniso_U_12
    _atom_site_aniso_U_13
    _atom_site_aniso_U_23
    Cu 0.02434(18) 0.02916(19) 0.0328(2) -0.01076(14) 0.00134(13) -0.00635(14)
    S 0.0299(4) 0.0473(5) 0.0447(5) -0.0169(3) -0.0029(3) -0.0084(4)
    O1 0.0289(10) 0.0425(12) 0.0486(13) -0.0146(9) 0.0000(9) -0.0120(10)
    C1 0.0322(16) 0.071(2) 0.054(2) -0.0201(16) -0.0063(14) -0.0122(18)
    C2 0.077(3) 0.070(3) 0.097(3) -0.047(2) -0.037(2) 0.035(2)
    O11 0.0368(11) 0.0413(12) 0.0333(11) -0.0120(9) 0.0022(9) -0.0004(9)
    O12 0.0422(12) 0.0466(13) 0.0357(11) -0.0206(10) -0.0020(9) -0.0023(9)
    O13 0.0343(18) 0.073(3) 0.047(2) -0.0008(16) 0.0075(15) 0.0165(18)
    O13A 0.055(6) 0.085(7) 0.030(5) -0.038(5) -0.010(4) 0.010(4)
    C11 0.0403(17) 0.0274(15) 0.0356(16) -0.0086(13) 0.0035(13) -0.0070(12)
    C12 0.0453(17) 0.0332(16) 0.0315(16) -0.0090(13) 0.0031(13) -0.0056(12)
    C13 0.0461(19) 0.0387(17) 0.0379(17) -0.0054(14) 0.0068(14) -0.0040(14)
    C14 0.066(2) 0.050(2) 0.048(2) -0.0044(18) 0.0175(18) 0.0020(17)
    C15 0.094(3) 0.055(2) 0.0348(19) -0.020(2) 0.009(2) -0.0002(16)
    C16 0.095(3) 0.063(3) 0.0359(19) -0.034(2) -0.0154(19) 0.0015(17)
    C17 0.067(2) 0.058(2) 0.0380(19) -0.0307(19) -0.0072(16) -0.0014(16)
    C21 0.177(7) 0.184(7) 0.138(6) -0.074(6) 0.114(5) -0.078(5)
    C22 0.069(3) 0.098(4) 0.057(3) 0.000(2) 0.034(2) 0.018(2)
    C23 0.070(3) 0.135(5) 0.087(4) -0.048(3) 0.016(3) -0.005(3)
    C24 0.321(12) 0.114(5) 0.131(6) 0.036(6) -0.134(7) -0.053(5)
    C25 0.146(5) 0.158(6) 0.048(3) -0.086(5) -0.049(3) 0.028(3)
    C26 0.079(4) 0.298(11) 0.127(6) 0.046(5) -0.056(4) -0.092(6)
    O31 0.0268(10) 0.0308(11) 0.0498(12) -0.0105(8) -0.0015(9) -0.0120(9)
    O32 0.0240(10) 0.0324(11) 0.0458(12) -0.0087(8) 0.0040(8) -0.0119(9)
    O33 0.0240(12) 0.0396(15) 0.0538(17) -0.0135(11) -0.0009(11) -0.0140(12)
    O33A 0.029(8) 0.032(9) 0.107(16) -0.014(7) 0.004(8) -0.030(9)
    C31 0.0265(14) 0.0309(15) 0.0328(15) -0.0108(12) 0.0008(11) -0.0041(12)
    C32 0.0241(13) 0.0292(14) 0.0342(15) -0.0104(11) 0.0022(11) -0.0038(11)
    C33 0.0257(13) 0.0326(15) 0.0335(15) -0.0098(12) -0.0004(11) -0.0012(12)
    C34 0.0243(13) 0.0356(16) 0.0332(15) -0.0083(12) -0.0014(11) 0.0012(12)
    C35 0.0320(15) 0.0265(14) 0.0338(15) -0.0030(12) 0.0001(12) -0.0058(12)
    C36 0.0257(14) 0.0290(15) 0.0396(16) -0.0069(11) -0.0016(12) -0.0026(12)
    C37 0.0219(13) 0.0318(15) 0.0411(17) -0.0062(11) 0.0003(11) -0.0049(12)
    C41 0.0314(17) 0.053(2) 0.073(3) 0.0015(15) 0.0025(16) -0.0090(18)
    C42 0.0234(14) 0.0443(18) 0.0475(18) -0.0039(13) 0.0008(13) -0.0045(14)
    C43 0.0325(18) 0.071(3) 0.077(3) -0.0082(17) 0.0171(17) 0.008(2)
    C44 0.052(2) 0.054(2) 0.062(2) -0.0333(17) -0.0034(17) 0.0014(17)
    C45 0.0319(15) 0.0307(16) 0.058(2) -0.0109(13) -0.0031(14) -0.0125(14)
    C46 0.057(2) 0.074(3) 0.052(2) -0.035(2) -0.0099(17) -0.0036(19)
_geom_special_details
;
 All esds (except the esd in the dihedral angle between two l.s. planes)
 are estimated using the full covariance matrix.  The cell esds are taken
 into account individually in the estimation of esds in distances, angles
 and torsion angles; correlations between esds in cell parameters are only
 used when they are defined by crystal symmetry.  An approximate (isotropic)
 treatment of cell esds is used for estimating esds involving l.s. planes.
;
loop_
    _geom_bond_atom_site_label_1
    _geom_bond_atom_site_label_2
    _geom_bond_site_symmetry_2
    _geom_bond_distance
    _geom_bond_publ_flag
    Cu O12 . 1.958(2) ?
    Cu O31 . 1.9595(19) ?
    Cu O32 2_666 1.9672(19) ?
    Cu O11 2_666 1.972(2) ?
    Cu O1 . 2.1226(19) ?
    Cu Cu 2_666 2.6170(7) ?
    S O1 . 1.511(2) ?
    S C1 . 1.770(3) ?
    S C2 . 1.774(4) ?
    O11 C11 . 1.273(3) ?
    O11 Cu 2_666 1.972(2) ?
    O12 C11 . 1.267(3) ?
    C11 C12 . 1.483(4) ?
    C12 C17 . 1.387(4) ?
    C12 C13 . 1.397(4) ?
    C13 C14 . 1.394(4) ?
    C14 C15 . 1.386(6) ?
    C14 C22 . 1.525(6) ?
    C15 C16 . 1.393(6) ?
    C16 C17 . 1.382(5) ?
    C16 C25 . 1.529(6) ?
    C21 C22 . 1.518(7) ?
    C22 C23 . 1.522(7) ?
    C24 C25 . 1.389(8) ?
    C25 C26 . 1.474(8) ?
    O31 C31 . 1.278(3) ?
    O32 C31 . 1.261(3) ?
    O32 Cu 2_666 1.9672(19) ?
    C31 C32 . 1.483(4) ?
    C32 C37 . 1.394(4) ?
    C32 C33 . 1.404(4) ?
    C33 C34 . 1.394(4) ?
    C34 C35 . 1.388(4) ?
    C34 C42 . 1.527(4) ?
    C35 C36 . 1.400(4) ?
    C36 C37 . 1.379(4) ?
    C36 C45 . 1.517(4) ?
    C41 C42 . 1.517(4) ?
    C42 C43 . 1.532(4) ?
    C44 C45 . 1.514(4) ?
    C45 C46 . 1.516(4) ?
loop_
    _geom_angle_atom_site_label_1
    _geom_angle_atom_site_label_2
    _geom_angle_atom_site_label_3
    _geom_angle_site_symmetry_1
    _geom_angle_site_symmetry_3
    _geom_angle
    _geom_angle_publ_flag
    O12 Cu O31 . . 90.21(9) ?
    O12 Cu O32 . 2_666 89.59(9) ?
    O31 Cu O32 . 2_666 168.77(7) ?
    O12 Cu O11 . 2_666 168.80(8) ?
    O31 Cu O11 . 2_666 88.12(9) ?
    O32 Cu O11 2_666 2_666 89.91(8) ?
    O12 Cu O1 . . 95.71(8) ?
    O31 Cu O1 . . 95.79(7) ?
    O32 Cu O1 2_666 . 95.41(8) ?
    O11 Cu O1 2_666 . 95.48(8) ?
    O12 Cu Cu . 2_666 83.21(6) ?
    O31 Cu Cu . 2_666 85.92(6) ?
    O32 Cu Cu 2_666 2_666 82.91(6) ?
    O11 Cu Cu 2_666 2_666 85.63(6) ?
    O1 Cu Cu . 2_666 177.99(6) ?
    O1 S C1 . . 104.47(14) ?
    O1 S C2 . . 105.02(18) ?
    C1 S C2 . . 98.30(18) ?
    S O1 Cu . . 119.72(11) ?
    C11 O11 Cu . 2_666 122.04(19) ?
    C11 O12 Cu . . 125.71(19) ?
    O12 C11 O11 . . 123.3(3) ?
    O12 C11 C12 . . 118.3(3) ?
    O11 C11 C12 . . 118.4(3) ?
    C17 C12 C13 . . 119.4(3) ?
    C17 C12 C11 . . 119.8(3) ?
    C13 C12 C11 . . 120.8(3) ?
    C14 C13 C12 . . 121.0(3) ?
    C15 C14 C13 . . 117.4(3) ?
    C15 C14 C22 . . 122.2(3) ?
    C13 C14 C22 . . 120.4(4) ?
    C14 C15 C16 . . 123.1(3) ?
    C17 C16 C15 . . 117.8(4) ?
    C17 C16 C25 . . 120.0(4) ?
    C15 C16 C25 . . 122.2(4) ?
    C16 C17 C12 . . 121.3(4) ?
    C21 C22 C23 . . 110.4(4) ?
    C21 C22 C14 . . 112.3(5) ?
    C23 C22 C14 . . 111.0(3) ?
    C24 C25 C26 . . 114.0(5) ?
    C24 C25 C16 . . 117.3(6) ?
    C26 C25 C16 . . 110.6(4) ?
    C31 O31 Cu . . 122.11(17) ?
    C31 O32 Cu . 2_666 125.63(18) ?
    O32 C31 O31 . . 123.3(3) ?
    O32 C31 C32 . . 118.8(2) ?
    O31 C31 C32 . . 117.9(2) ?
    C37 C32 C33 . . 119.1(3) ?
    C37 C32 C31 . . 119.4(2) ?
    C33 C32 C31 . . 121.4(2) ?
    C34 C33 C32 . . 120.9(2) ?
    C35 C34 C33 . . 117.8(2) ?
    C35 C34 C42 . . 122.4(3) ?
    C33 C34 C42 . . 119.8(2) ?
    C34 C35 C36 . . 122.9(3) ?
    C37 C36 C35 . . 117.8(2) ?
    C37 C36 C45 . . 121.5(2) ?
    C35 C36 C45 . . 120.7(2) ?
    C36 C37 C32 . . 121.5(2) ?
    C41 C42 C34 . . 114.4(3) ?
    C41 C42 C43 . . 110.1(3) ?
    C34 C42 C43 . . 110.0(2) ?
    C44 C45 C46 . . 110.9(3) ?
    C44 C45 C36 . . 112.5(3) ?
    C46 C45 C36 . . 112.0(3) ?
loop_
    _geom_torsion_atom_site_label_1
    _geom_torsion_atom_site_label_2
    _geom_torsion_atom_site_label_3
    _geom_torsion_atom_site_label_4
    _geom_torsion_site_symmetry_1
    _geom_torsion_site_symmetry_2
    _geom_torsion_site_symmetry_3
    _geom_torsion_site_symmetry_4
    _geom_torsion
    _geom_torsion_publ_flag
    C1 S O1 Cu . . . . -167.93(15) ?
    C2 S O1 Cu . . . . 89.15(19) ?
    Cu O12 C11 O11 . . . . -4.0(4) ?
    Cu O12 C11 C12 . . . . 175.03(18) ?
    Cu O11 C11 O12 2_666 . . . 2.6(4) ?
    Cu O11 C11 C12 2_666 . . . -176.39(18) ?
    O12 C11 C12 C17 . . . . 4.4(4) ?
    O11 C11 C12 C17 . . . . -176.6(3) ?
    O12 C11 C12 C13 . . . . -174.1(3) ?
    O11 C11 C12 C13 . . . . 5.0(4) ?
    C17 C12 C13 C14 . . . . -1.6(5) ?
    C11 C12 C13 C14 . . . . 176.9(3) ?
    C12 C13 C14 C15 . . . . 2.5(5) ?
    C12 C13 C14 C22 . . . . -178.3(3) ?
    C13 C14 C15 C16 . . . . -1.6(6) ?
    C22 C14 C15 C16 . . . . 179.2(4) ?
    C14 C15 C16 C17 . . . . -0.3(6) ?
    C14 C15 C16 C25 . . . . 178.2(4) ?
    C15 C16 C17 C12 . . . . 1.3(6) ?
    C25 C16 C17 C12 . . . . -177.3(4) ?
    C13 C12 C17 C16 . . . . -0.4(5) ?
    C11 C12 C17 C16 . . . . -178.8(3) ?
    C15 C14 C22 C21 . . . . -42.9(6) ?
    C13 C14 C22 C21 . . . . 137.9(5) ?
    C15 C14 C22 C23 . . . . 81.2(5) ?
    C13 C14 C22 C23 . . . . -98.0(4) ?
    C17 C16 C25 C24 . . . . -146.9(6) ?
    C15 C16 C25 C24 . . . . 34.6(8) ?
    C17 C16 C25 C26 . . . . 80.0(6) ?
    C15 C16 C25 C26 . . . . -98.5(7) ?
    Cu O32 C31 O31 2_666 . . . -4.4(4) ?
    Cu O32 C31 C32 2_666 . . . 175.15(17) ?
    Cu O31 C31 O32 . . . . 2.6(4) ?
    Cu O31 C31 C32 . . . . -176.86(17) ?
    O32 C31 C32 C37 . . . . 1.9(4) ?
    O31 C31 C32 C37 . . . . -178.6(3) ?
    O32 C31 C32 C33 . . . . -176.6(3) ?
    O31 C31 C32 C33 . . . . 3.0(4) ?
    C37 C32 C33 C34 . . . . -0.2(4) ?
    C31 C32 C33 C34 . . . . 178.3(2) ?
    C32 C33 C34 C35 . . . . 1.1(4) ?
    C32 C33 C34 C42 . . . . -176.0(3) ?
    C33 C34 C35 C36 . . . . -1.4(4) ?
    C42 C34 C35 C36 . . . . 175.7(3) ?
    C34 C35 C36 C37 . . . . 0.6(4) ?
    C34 C35 C36 C45 . . . . -179.2(3) ?
    C35 C36 C37 C32 . . . . 0.4(4) ?
    C45 C36 C37 C32 . . . . -179.8(3) ?
    C33 C32 C37 C36 . . . . -0.6(4) ?
    C31 C32 C37 C36 . . . . -179.1(3) ?
    C35 C34 C42 C41 . . . . 20.9(4) ?
    C33 C34 C42 C41 . . . . -162.2(3) ?
    C35 C34 C42 C43 . . . . -103.7(3) ?
    C33 C34 C42 C43 . . . . 73.3(4) ?
    C37 C36 C45 C44 . . . . 57.2(4) ?
    C35 C36 C45 C44 . . . . -123.1(3) ?
    C37 C36 C45 C46 . . . . -68.6(4) ?
    C35 C36 C45 C46 . . . . 111.2(3) ?
loop_
    _geom_hbond_atom_site_label_D
    _geom_hbond_atom_site_label_H
    _geom_hbond_atom_site_label_A
    _geom_hbond_site_symmetry_A
    _geom_hbond_distance_DH
    _geom_hbond_distance_HA
    _geom_hbond_distance_DA
    _geom_hbond_angle_DHA
    O13 H13B O11 . 0.75(3) 1.91(3) 2.568(4) 147(4)
    O13A H13C O12 . 0.75(3) 1.90(4) 2.458(8) 131(4)
    O33 H33B O31 . 0.74(3) 1.90(3) 2.567(3) 149(4)
    O33A H33C O32 . 0.75(4) 1.90(4) 2.511(14) 138(5)
_shelx_space_group_comment
;
The symmetry employed for this shelxl refinement is uniquely defined
by the following loop, which should always be used as a source of
symmetry information in preference to the above space-group names.
They are only intended as comments.
;
_shelx_estimated_absorpt_T_min     0.897
_shelx_estimated_absorpt_T_max     0.959
_shelx_hkl_file
;
  -1   0   0  341.74    7.55
  -1   0   0  349.70    7.51
   1   0   0  357.51    7.56
   1   0   0  334.66    7.48
  -2   0   0    3.42    0.29
  -2   0   0    2.92    0.25
   2   0   0    2.69    0.26
   2   0   0    3.16    0.23
  -3   0   0   17.63    0.71
  -3   0   0   18.13    0.78
   3   0   0   16.92    0.78
   3   0   0   17.95    0.67
  -4   0   0  114.89    3.22
  -4   0   0  122.06    3.13
   4   0   0  118.39    3.27
   4   0   0  125.27    3.05
  -5   0   0  107.13    3.02
  -5   0   0  113.84    3.21
   5   0   0  109.37    2.92
   5   0   0  111.88    3.24
  -6   0   0   13.87    0.85
  -6   0   0   14.89    0.96
   6   0   0   15.83    0.82
   6   0   0   15.38    1.01
  -7   0   0   17.42    1.03
  -7   0   0   19.16    1.20
   7   0   0   19.13    0.97
   7   0   0   17.30    1.17
  -8   0   0    0.50    0.32
  -8   0   0    0.04    0.27
   8   0   0    0.02    0.22
   8   0   0    0.25    0.33
  -9   0   0    7.73    0.96
  -9   0   0    7.93    0.83
   9   0   0    7.49    0.95
 -10   0   0    3.86    0.86
  10   0   0    2.70    0.75
 -11   0   0    9.20    1.17
  11   0   0    8.05    1.21
 -12   0   0    0.27    0.56
  12   0   0    0.49    0.65
 -13   0   0    3.79    1.07
  13   0   0    3.42    1.01
  13  -1   0    1.25    0.76
 -13   1   0    2.16    0.99
  12  -1   0    0.43    0.68
 -12   1   0    2.00    0.84
  11  -1   0    4.35    1.06
 -11   1   0    4.66    1.07
  10  -1   0   11.50    1.26
 -10   1   0   10.89    1.23
   9  -1   0   34.38    1.98
  -9   1   0   35.45    2.00
   8  -1   0   14.44    1.19
   8  -1   0   13.37    0.94
  -8   1   0   13.14    0.94
  -8   1   0   12.91    1.11
   7  -1   0   21.06    1.13
   7  -1   0   18.80    1.27
  -7   1   0   21.37    1.11
  -7   1   0   21.26    1.32
   6  -1   0    5.59    0.54
   6  -1   0    5.55    0.64
  -6   1   0    4.51    0.58
  -6   1   0    5.50    0.53
   5  -1   0   80.67    2.64
   5  -1   0   83.50    2.48
  -5   1   0   83.73    2.38
  -5   1   0   83.43    2.66
   4  -1   0    0.28    0.23
   4  -1   0    0.68    0.21
  -4   1   0    0.97    0.32
  -4   1   0    0.67    0.20
   3  -1   0   81.64    2.36
   3  -1   0   84.53    2.31
  -3   1   0   88.02    2.17
   2  -1   0  158.40    3.72
   2  -1   0  149.26    3.70
  -2   1   0  158.56    3.52
  -2   1   0  151.82    3.75
   1  -1   0  198.01    4.41
   1  -1   0  189.65    4.44
  -1   1   0  196.56    4.45
   0  -1   0  249.34    5.58
   0  -1   0  264.47    5.54
   0  -1   0  252.01    5.54
   0   1   0  244.83    5.54
   0   1   0  255.48    5.54
  -1  -1   0  155.99    3.54
   1   1   0  156.52    3.49
   1   1   0  151.39    3.50
  -2  -1   0   16.79    0.67
   2   1   0   18.03    0.68
   2   1   0   16.94    0.66
   2   1   0   17.83    0.49
  -3  -1   0    2.50    0.31
   3   1   0    2.34    0.31
   3   1   0    3.37    0.34
   3   1   0    2.72    0.19
  -4  -1   0  293.57    6.95
  -4  -1   0  295.05    6.95
   4   1   0  297.88    7.04
   4   1   0  297.52    6.61
   4   1   0  288.18    7.05
  -5  -1   0   48.08    1.72
  -5  -1   0   47.87    1.69
   5   1   0   47.07    1.41
   5   1   0   48.27    1.78
  -6  -1   0   20.44    1.07
  -6  -1   0   20.74    1.10
   6   1   0   18.48    0.81
   6   1   0   19.13    1.12
  -7  -1   0    3.36    0.50
  -7  -1   0    2.94    0.59
   7   1   0    2.20    0.34
   7   1   0    3.22    0.60
  -8  -1   0   11.16    0.96
  -8  -1   0   10.75    0.93
   8   1   0   12.44    1.05
  -9  -1   0    8.38    0.96
  -9  -1   0    9.58    0.92
   9   1   0    9.52    1.04
 -10  -1   0   -0.08    0.31
 -10  -1   0   -0.16    0.38
  10   1   0    0.15    0.39
 -11  -1   0    2.79    0.84
  11   1   0    4.23    1.00
 -12  -1   0    0.32    0.55
  12   1   0    0.09    0.57
 -13  -1   0    2.89    1.01
  13   1   0    3.67    1.09
 -14  -1   0    1.04    0.72
  14   1   0    0.12    0.69
  13  -2   0    1.29    0.95
 -13   2   0    0.59    0.88
  12  -2   0    8.72    1.39
 -12   2   0    7.74    1.46
  11  -2   0    1.83    0.77
 -11   2   0    1.49    0.70
  10  -2   0    4.08    1.00
 -10   2   0    3.77    0.93
   9  -2   0    7.89    1.09
  -9   2   0    8.25    1.03
   8  -2   0   30.65    1.78
   8  -2   0   30.41    1.56
  -8   2   0   32.91    1.84
   7  -2   0   21.76    1.25
   7  -2   0   26.53    1.49
  -7   2   0   21.57    1.39
  -7   2   0   24.43    1.15
   6  -2   0    5.00    0.59
   6  -2   0    4.96    0.65
  -6   2   0    5.03    0.47
  -6   2   0    4.44    0.63
   5  -2   0   83.89    2.74
   5  -2   0   90.08    2.72
  -5   2   0   88.70    2.38
  -5   2   0   80.08    2.76
   4  -2   0    2.39    0.38
   4  -2   0    3.16    0.42
  -4   2   0    1.57    0.37
  -4   2   0    3.43    0.31
   3  -2   0    4.23    0.41
   3  -2   0    4.39    0.44
  -3   2   0    4.77    0.47
  -3   2   0    4.65    0.29
   2  -2   0    1.94    0.31
   2  -2   0    1.33    0.25
  -2   2   0    1.21    0.26
  -2   2   0    1.15    0.13
   1  -2   0  293.36    6.77
   1  -2   0  293.57    6.66
  -1   2   0  296.54    6.72
  -1   2   0  294.94    6.39
   0  -2   0  102.79    2.37
   0   2   0   99.73    2.46
   0   2   0  101.96    2.45
  -1  -2   0   56.61    1.52
  -1  -2   0   56.64    1.47
   1   2   0   55.62    1.47
   1   2   0   59.00    1.51
  -2  -2   0  291.27    6.30
  -2  -2   0  289.39    6.59
   2   2   0  288.84    6.50
   2   2   0  278.44    6.52
  -3  -2   0   64.82    1.96
   3   2   0   67.44    1.92
   3   2   0   67.59    1.94
  -4  -2   0  142.76    3.79
   4   2   0  144.03    3.79
   4   2   0  142.61    3.75
   4   2   0  144.93    3.27
  -5  -2   0   46.42    1.74
   5   2   0   45.56    1.74
   5   2   0   46.54    1.74
   5   2   0   48.27    1.28
  -6  -2   0    0.80    0.31
  -6  -2   0    0.38    0.23
   6   2   0    0.47    0.26
   6   2   0    0.66    0.17
  -7  -2   0    0.13    0.20
  -7  -2   0   -0.06    0.19
   7   2   0    0.05    0.12
   7   2   0    0.14    0.22
  -8  -2   0   17.03    1.16
  -8  -2   0   15.24    1.13
   8   2   0   18.57    1.28
  -9  -2   0    5.75    0.80
  -9  -2   0    4.64    0.70
   9   2   0    4.38    0.72
 -10  -2   0    8.41    0.99
 -10  -2   0    7.16    0.94
  10   2   0    7.75    1.03
 -11  -2   0    4.20    0.94
 -11  -2   0    5.15    1.01
  11   2   0    3.06    0.86
 -12  -2   0    7.11    1.29
  12   2   0    5.11    1.14
 -13  -2   0   16.81    1.71
  13   2   0   10.70    1.53
 -14  -2   0   -0.22    0.65
  14   2   0    0.27    0.66
  12  -3   0    1.20    0.80
 -12   3   0    0.00    0.64
  11  -3   0    0.35    0.58
 -11   3   0    1.26    0.67
  10  -3   0    8.32    1.20
 -10   3   0    7.22    1.10
   9  -3   0    9.80    1.12
   9  -3   0    8.21    0.98
  -9   3   0    7.74    1.09
   8  -3   0   23.60    1.46
   8  -3   0   23.86    1.60
  -8   3   0   22.41    1.60
   7  -3   0    7.82    0.81
   7  -3   0    9.24    0.92
  -7   3   0    8.07    0.90
   6  -3   0   27.16    1.47
   6  -3   0   31.79    1.53
  -6   3   0   30.62    1.61
  -6   3   0   27.79    1.21
   5  -3   0   44.02    1.81
   5  -3   0   44.02    1.81
  -5   3   0   43.87    1.32
  -5   3   0   41.30    1.82
   4  -3   0   43.81    1.74
   4  -3   0   42.63    1.67
  -4   3   0   44.15    1.23
  -4   3   0   45.88    1.80
   3  -3   0   18.98    0.95
   3  -3   0   17.50    0.98
  -3   3   0   20.75    0.61
  -3   3   0   21.18    1.05
   2  -3   0    3.25    0.36
   2  -3   0    2.93    0.38
  -2   3   0    2.18    0.34
  -2   3   0    3.11    0.18
   1  -3   0    8.18    0.56
   1  -3   0    8.86    0.34
   1  -3   0    8.39    0.51
  -1   3   0    8.45    0.54
   0  -3   0   72.53    2.08
   0  -3   0   76.01    1.88
   0   3   0   73.66    2.02
   0   3   0   73.73    1.99
  -1  -3   0   96.87    2.44
  -1  -3   0   95.33    2.46
   1   3   0   92.95    2.42
   1   3   0   94.23    2.41
  -2  -3   0    0.68    0.21
  -2  -3   0    0.62    0.16
   2   3   0    0.52    0.17
   2   3   0    0.57    0.18
  -3  -3   0   20.96    0.95
  -3  -3   0   20.38    0.66
   3   3   0   19.02    0.87
   3   3   0   19.58    0.85
  -4  -3   0   84.57    2.03
   4   3   0   83.54    2.45
   4   3   0   86.60    2.53
  -5  -3   0   28.00    1.29
   5   3   0   26.05    1.23
   5   3   0   26.36    1.21
   5   3   0   26.46    0.78
  -6  -3   0    6.35    0.68
   6   3   0    6.77    0.34
   6   3   0    6.82    0.66
   6   3   0    8.40    0.74
  -7  -3   0   14.29    1.03
   7   3   0   13.42    1.01
   7   3   0   14.39    0.59
   7   3   0   14.34    1.04
  -8  -3   0    5.74    0.69
  -8  -3   0    4.84    0.70
   8   3   0    6.29    0.76
  -9  -3   0    2.91    0.63
  -9  -3   0    2.49    0.67
   9   3   0    2.20    0.64
 -10  -3   0    0.52    0.45
 -10  -3   0    0.64    0.43
  10   3   0    1.18    0.56
 -11  -3   0    5.77    0.93
 -11  -3   0    6.54    0.95
  11   3   0    6.36    1.00
 -12  -3   0    2.77    0.95
 -12  -3   0    1.84    0.76
  12   3   0    3.07    0.94
 -13  -3   0    0.28    0.68
  13   3   0    0.09    0.59
 -14  -3   0    0.50    0.76
  14   3   0   -0.02    0.66
  12  -4   0    8.25    1.55
 -12   4   0    5.52    1.34
  11  -4   0    0.15    0.63
 -11   4   0    0.28    0.63
  10  -4   0    0.25    0.56
 -10   4   0    0.97    0.61
   9  -4   0   13.00    1.25
   9  -4   0   14.73    1.43
  -9   4   0   12.04    1.34
   8  -4   0    8.49    1.03
   8  -4   0    7.24    0.89
  -8   4   0    8.10    1.00
   7  -4   0    4.47    0.72
   7  -4   0    4.15    0.78
  -7   4   0    3.87    0.77
   6  -4   0   12.64    1.05
   6  -4   0    9.99    0.90
  -6   4   0    9.58    0.99
   5  -4   0   26.56    1.44
   5  -4   0   30.16    1.48
  -5   4   0   25.38    1.45
   4  -4   0   36.04    1.65
   4  -4   0   36.30    1.56
  -4   4   0   36.44    1.64
   3  -4   0   40.48    1.58
   3  -4   0   42.09    1.73
  -3   4   0   42.24    1.70
   2  -4   0   44.82    1.09
   2  -4   0   40.96    1.66
   2  -4   0   43.77    1.56
  -2   4   0   43.41    1.63
   1  -4   0    0.73    0.24
   1  -4   0    0.83    0.15
   1  -4   0    1.02    0.30
   0  -4   0    7.74    0.58
   0  -4   0    8.03    0.44
   0   4   0    8.31    0.55
   0   4   0    7.97    0.52
  -1  -4   0   -0.02    0.13
  -1  -4   0    0.10    0.14
   1   4   0    0.43    0.20
   1   4   0    0.36    0.18
  -2  -4   0   16.90    0.83
  -2  -4   0   18.05    0.77
   2   4   0   16.54    0.80
   2   4   0   18.77    0.79
  -3  -4   0   49.01    1.44
  -3  -4   0   49.56    1.73
   3   4   0   50.79    1.60
   3   4   0   48.39    1.64
  -4  -4   0  129.31    3.57
  -4  -4   0  122.93    3.00
   4   4   0  126.52    3.46
   4   4   0  121.43    3.35
  -5  -4   0    7.08    0.36
  -5  -4   0    6.40    0.66
   5   4   0    7.00    0.63
   5   4   0    7.84    0.65
  -6  -4   0    0.84    0.35
   6   4   0    0.80    0.33
   6   4   0    0.40    0.12
   6   4   0    0.30    0.27
  -7  -4   0   17.97    1.20
   7   4   0   19.03    1.20
   7   4   0   15.63    1.09
  -8  -4   0   92.61    3.33
   8   4   0  101.04    3.37
   8   4   0   88.66    3.26
  -9  -4   0    2.71    0.62
  -9  -4   0    3.92    0.81
   9   4   0    3.15    0.69
 -10  -4   0    0.46    0.43
 -10  -4   0    1.03    0.47
  10   4   0    0.62    0.47
 -11  -4   0    4.69    0.91
 -11  -4   0    7.35    1.09
  11   4   0    3.80    0.86
 -12  -4   0   15.82    1.57
 -12  -4   0   14.04    1.40
  12   4   0   15.86    1.54
 -13  -4   0    0.67    0.67
 -13  -4   0    0.83    0.76
  13   4   0    1.93    0.83
 -14  -4   0    0.68    0.80
  14   4   0    0.44    0.74
 -12   5   0    0.08    0.87
  11  -5   0    0.12    0.63
 -11   5   0    0.38    0.74
  10  -5   0    0.95    0.66
 -10   5   0    0.81    0.70
   9  -5   0    1.36    0.62
   9  -5   0    1.19    0.62
  -9   5   0    1.77    0.72
   8  -5   0    7.94    1.00
   8  -5   0    5.34    1.00
  -8   5   0    8.87    1.14
   7  -5   0    0.97    0.50
   7  -5   0    0.30    0.39
  -7   5   0    0.20    0.38
   6  -5   0    2.65    0.60
   6  -5   0    3.56    0.74
  -6   5   0    2.45    0.67
   5  -5   0   25.12    1.48
   5  -5   0   22.23    1.31
  -5   5   0   21.26    1.42
   4  -5   0   36.58    1.72
   4  -5   0   29.11    1.48
  -4   5   0   32.64    1.63
   3  -5   0    5.82    0.66
   3  -5   0    7.49    0.66
  -3   5   0    6.67    0.69
   2  -5   0    1.90    0.38
   2  -5   0    2.27    0.19
   2  -5   0    1.67    0.42
  -2   5   0    2.33    0.49
   1  -5   0  166.92    3.79
   1  -5   0  151.74    4.36
   1  -5   0  162.19    4.19
  -1   5   0  159.93    4.27
   0  -5   0    9.83    0.72
   0  -5   0    9.27    0.53
   0   5   0    9.47    0.66
   0   5   0    9.25    0.63
  -1  -5   0   61.37    2.05
  -1  -5   0   66.83    1.94
   1   5   0   63.34    1.97
   1   5   0   62.08    1.94
  -2  -5   0    4.92    0.48
  -2  -5   0    4.35    0.44
   2   5   0    4.93    0.45
   2   5   0    4.70    0.47
  -3  -5   0   22.12    0.95
  -3  -5   0   21.86    1.09
   3   5   0   24.19    1.03
   3   5   0   23.50    1.07
  -4  -5   0    6.44    0.63
  -4  -5   0    5.68    0.42
   4   5   0    6.01    0.56
   4   5   0    5.68    0.53
  -5  -5   0   39.73    1.75
  -5  -5   0   41.03    1.23
   5   5   0   40.63    1.59
   5   5   0   38.22    1.63
  -6  -5   0    1.81    0.21
  -6  -5   0    2.14    0.53
   6   5   0    1.93    0.46
   6   5   0    1.84    0.45
  -7  -5   0    9.05    0.91
   7   5   0    9.33    0.86
   7   5   0    9.77    0.85
  -8  -5   0    0.61    0.40
   8   5   0    1.63    0.52
   8   5   0    1.55    0.51
  -9  -5   0   26.08    1.71
   9   5   0   27.75    1.69
   9   5   0   24.68    1.60
 -10  -5   0    1.34    0.57
 -10  -5   0    1.24    0.53
  10   5   0    1.43    0.54
 -11  -5   0    0.88    0.62
 -11  -5   0    0.83    0.54
  11   5   0    1.02    0.59
 -12  -5   0   11.78    1.39
 -12  -5   0   10.00    1.21
  12   5   0    9.29    1.23
 -13  -5   0    0.56    0.57
 -13  -5   0   -0.12    0.66
  13   5   0   -0.04    0.51
 -14  -5   0   -0.72    0.51
 -14  -5   0   -0.27    0.73
  14   5   0   -0.02    0.54
  11  -6   0    0.70    0.73
 -11   6   0   -0.48    0.63
  10  -6   0    0.83    0.68
 -10   6   0    0.41    0.61
   9  -6   0    3.50    0.94
   9  -6   0    3.83    0.92
  -9   6   0    5.27    1.22
   8  -6   0    1.78    0.68
   8  -6   0    1.69    0.69
  -8   6   0    1.42    0.70
   7  -6   0    2.59    0.77
   7  -6   0    3.83    0.83
  -7   6   0    4.40    0.91
   6  -6   0    1.07    0.53
   6  -6   0    1.33    0.51
  -6   6   0    0.41    0.40
   5  -6   0    0.05    0.32
   5  -6   0   -0.12    0.25
  -5   6   0    0.45    0.38
   4  -6   0   73.53    2.67
   4  -6   0   74.88    2.87
  -4   6   0   74.75    2.82
   3  -6   0    4.23    0.63
   3  -6   0    5.74    0.64
  -3   6   0    5.86    0.73
   2  -6   0    0.24    0.27
   2  -6   0    0.41    0.27
   2  -6   0    0.16    0.12
  -2   6   0    0.21    0.28
   1  -6   0    0.20    0.15
   1  -6   0    0.01    0.21
  -1   6   0    0.01    0.18
  -1   6   0   -0.09    0.20
   0  -6   0  165.53    4.52
   0  -6   0  164.18    4.01
   0   6   0  158.35    4.33
   0   6   0  154.86    4.24
  -1  -6   0   52.92    1.95
  -1  -6   0   52.90    1.74
   1   6   0   51.55    1.78
   1   6   0   50.28    1.81
  -2  -6   0    7.41    0.62
  -2  -6   0    8.00    0.63
   2   6   0    7.46    0.62
   2   6   0    8.52    0.64
  -3  -6   0   25.79    1.14
  -3  -6   0   25.16    1.24
   3   6   0   26.33    1.15
   3   6   0   26.20    1.20
  -4  -6   0    7.20    0.53
  -4  -6   0    6.29    0.66
   4   6   0    6.36    0.63
   4   6   0    6.16    0.57
  -5  -6   0    2.03    0.49
  -5  -6   0    1.95    0.30
   5   6   0    2.41    0.50
   5   6   0    1.53    0.39
  -6  -6   0    0.76    0.39
  -6  -6   0    0.85    0.22
   6   6   0    0.73    0.36
   6   6   0    0.94    0.34
  -7  -6   0   40.62    2.04
   7   6   0   43.17    1.89
   7   6   0   43.67    1.98
  -8  -6   0    7.28    0.91
   8   6   0    6.07    0.80
   8   6   0    4.91    0.72
  -9  -6   0    0.62    0.46
   9   6   0    0.47    0.44
   9   6   0    0.28    0.42
 -10  -6   0    2.13    0.73
  10   6   0    5.00    0.94
  10   6   0    3.90    0.86
 -11  -6   0    6.16    1.15
 -11  -6   0    5.25    0.96
  11   6   0    6.05    0.97
 -12  -6   0    5.31    1.20
 -12  -6   0    5.08    1.00
  12   6   0    5.32    1.16
 -13  -6   0    0.09    0.63
 -13  -6   0    0.07    0.51
  13   6   0    0.66    0.59
 -14  -6   0    0.23    0.63
 -14  -6   0   -1.11    0.64
  14   6   0    0.62    0.71
  10  -7   0    0.35    0.61
 -10   7   0   -0.13    0.60
   9  -7   0    1.32    0.70
   9  -7   0    1.60    0.76
  -9   7   0    1.10    0.74
   8  -7   0    0.10    0.51
   8  -7   0    0.43    0.50
  -8   7   0    0.29    0.55
   7  -7   0    0.23    0.49
   7  -7   0    0.16    0.54
  -7   7   0    0.20    0.42
   6  -7   0   -0.36    0.36
   6  -7   0   -0.34    0.37
  -6   7   0    0.63    0.45
   5  -7   0    5.15    0.76
   5  -7   0    3.77    0.81
  -5   7   0    5.01    0.92
   4  -7   0    0.23    0.26
   4  -7   0    0.21    0.33
  -4   7   0   -0.17    0.28
   3  -7   0    0.81    0.40
   3  -7   0    1.12    0.47
  -3   7   0    1.52    0.52
   2  -7   0   -0.02    0.27
   2  -7   0    0.28    0.29
  -2   7   0   -0.08    0.21
   1  -7   0    4.46    0.67
   1  -7   0    4.16    0.38
  -1   7   0    4.73    0.56
  -1   7   0    5.66    0.67
   0  -7   0   25.90    1.41
   0  -7   0   26.33    1.08
   0   7   0   24.68    1.24
   0   7   0   24.26    1.29
  -1  -7   0   10.32    0.71
  -1  -7   0   10.23    0.84
   1   7   0   11.22    0.79
   1   7   0   11.13    0.82
  -2  -7   0   27.73    1.32
  -2  -7   0   26.73    1.25
   2   7   0   27.70    1.28
   2   7   0   21.40    1.16
  -3  -7   0    0.11    0.24
  -3  -7   0   -0.03    0.19
   3   7   0    0.15    0.22
   3   7   0    0.14    0.18
  -4  -7   0   18.21    0.97
  -4  -7   0   20.42    1.22
   4   7   0   18.70    1.11
   4   7   0   20.80    1.08
  -5  -7   0   10.73    0.69
  -5  -7   0   10.15    0.95
   5   7   0   11.22    0.84
   5   7   0   13.46    0.96
  -6  -7   0   12.25    0.69
  -6  -7   0   11.68    1.06
   6   7   0   14.09    0.98
   6   7   0   13.78    1.02
  -7  -7   0   10.15    1.07
   7   7   0    8.76    0.84
   7   7   0    8.15    0.89
  -8  -7   0    0.52    0.43
   8   7   0    0.23    0.34
   8   7   0    0.22    0.33
  -9  -7   0    5.09    0.84
   9   7   0    3.94    0.84
   9   7   0    3.18    0.75
 -10  -7   0    0.45    0.56
  10   7   0    0.15    0.44
  10   7   0    0.92    0.61
 -11  -7   0    6.98    1.16
 -11  -7   0    8.36    1.03
  11   7   0   10.45    1.22
  11   7   0    8.68    1.19
 -12  -7   0    3.58    1.08
 -12  -7   0    3.67    0.87
  12   7   0    5.53    1.14
 -13  -7   0    0.08    0.47
 -13  -7   0    0.00    0.64
  13   7   0   -0.30    0.51
 -14  -7   0    3.55    1.23
  14   7   0    1.53    0.89
  10  -8   0    0.32    0.83
 -10   8   0    0.51    0.77
   9  -8   0    4.23    1.09
   9  -8   0    4.12    1.13
  -9   8   0    4.13    1.18
   8  -8   0    1.73    0.82
   8  -8   0    1.61    0.76
  -8   8   0    1.07    0.75
   7  -8   0   -0.64    0.42
   7  -8   0    0.84    0.57
  -7   8   0   -0.31    0.54
   6  -8   0   -0.11    0.43
   6  -8   0    0.81    0.51
  -6   8   0    0.08    0.48
   5  -8   0   16.79    1.29
   5  -8   0   16.94    1.52
  -5   8   0   17.31    1.50
   4  -8   0   17.16    1.44
   4  -8   0   18.70    1.34
  -4   8   0   19.59    1.52
   3  -8   0    0.52    0.34
   3  -8   0    0.45    0.44
  -3   8   0    0.92    0.50
   2  -8   0    3.43    0.74
  -2   8   0    4.64    0.69
  -2   8   0    6.57    0.77
   1  -8   0    3.23    0.67
  -1   8   0    3.41    0.67
  -1   8   0    2.69    0.57
   0  -8   0   21.82    1.03
   0  -8   0   20.41    1.33
   0   8   0   20.62    1.25
   0   8   0   23.09    1.27
  -1  -8   0    0.01    0.22
  -1  -8   0   -0.03    0.26
   1   8   0    0.12    0.25
   1   8   0    0.06    0.25
  -2  -8   0   13.29    0.93
  -2  -8   0   14.15    1.01
   2   8   0   14.16    0.98
   2   8   0   14.34    0.97
  -3  -8   0    0.63    0.31
  -3  -8   0    0.89    0.37
   3   8   0    1.07    0.38
   3   8   0    0.47    0.30
  -4  -8   0   12.84    0.89
  -4  -8   0   11.51    0.98
   4   8   0   11.13    0.86
   4   8   0   13.25    0.95
  -5  -8   0    5.84    0.77
  -5  -8   0    6.35    0.61
   5   8   0    5.40    0.70
   5   8   0    6.46    0.70
  -6  -8   0   23.71    1.08
   6   8   0   21.55    1.28
   6   8   0   20.48    1.33
  -7  -8   0    8.17    1.02
   7   8   0    8.33    0.90
   7   8   0    9.28    0.90
  -8  -8   0    3.31    0.82
   8   8   0    2.11    0.64
   8   8   0    4.52    0.86
  -9  -8   0   10.90    1.19
   9   8   0   10.72    1.08
   9   8   0    9.27    1.07
 -10  -8   0    0.81    0.61
  10   8   0    2.33    0.70
  10   8   0    2.27    0.69
 -11  -8   0   16.02    1.65
  11   8   0   13.11    1.47
  11   8   0   14.07    1.48
 -12  -8   0    0.76    0.60
 -12  -8   0    1.25    0.84
  12   8   0    2.91    0.87
 -13  -8   0    2.76    1.10
  13   8   0    1.80    0.84
 -14  -8   0    0.74    0.88
  14   8   0    1.96    1.00
   9  -9   0    0.55    0.79
   9  -9   0    0.32    0.75
  -9   9   0    0.73    0.81
   8  -9   0    0.18    0.72
   8  -9   0    0.91    0.74
  -8   9   0    1.08    0.73
   7  -9   0    1.42    0.72
   7  -9   0    0.69    0.65
  -7   9   0    0.86    0.76
   6  -9   0    4.37    1.11
   6  -9   0    2.95    0.80
  -6   9   0    3.28    0.95
   5  -9   0   13.43    1.31
   5  -9   0   10.56    1.28
  -5   9   0   12.37    1.34
   4  -9   0    2.39    0.64
   4  -9   0    1.48    0.63
  -4   9   0    2.21    0.69
   3  -9   0    0.07    0.38
   3  -9   0    0.21    0.35
  -3   9   0   -0.12    0.35
  -3   9   0    0.32    0.48
   2  -9   0    0.18    0.42
  -2   9   0    1.43    0.51
  -2   9   0    0.91    0.46
   1  -9   0    3.06    0.70
  -1   9   0    3.86    0.77
  -1   9   0    3.45    0.67
   0  -9   0   12.59    0.83
   0  -9   0   14.78    1.20
   0   9   0   12.23    1.06
   0   9   0   14.32    1.07
  -1  -9   0    8.26    0.90
  -1  -9   0    9.17    0.77
   1   9   0    7.48    0.77
   1   9   0    7.32    0.82
  -2  -9   0    1.91    0.49
  -2  -9   0    2.09    0.54
   2   9   0    1.93    0.49
   2   9   0    1.76    0.48
  -3  -9   0    5.52    0.71
  -3  -9   0    5.75    0.71
   3   9   0    5.98    0.73
   3   9   0    5.55    0.70
  -4  -9   0   26.37    1.52
  -4  -9   0   23.00    1.32
   4   9   0   24.21    1.36
   4   9   0   23.14    1.37
  -5  -9   0    3.19    0.71
  -5  -9   0    3.68    0.57
   5   9   0    2.84    0.62
   5   9   0    3.38    0.63
  -6  -9   0    5.44    0.63
  -6  -9   0    7.49    0.91
   6   9   0    4.96    0.72
   6   9   0    5.23    0.79
  -7  -9   0   11.50    1.21
   7   9   0    8.80    0.90
   7   9   0    9.11    1.03
  -8  -9   0    5.68    1.09
   8   9   0    4.81    0.90
   8   9   0    5.34    0.81
  -9  -9   0   10.05    1.19
   9   9   0   10.23    1.13
   9   9   0   10.47    1.19
 -10  -9   0    2.40    0.80
  10   9   0    1.60    0.66
  10   9   0    1.35    0.66
 -11  -9   0    4.35    1.08
  11   9   0    3.75    0.97
 -12  -9   0    0.94    0.72
  12   9   0    0.30    0.56
 -13  -9   0    5.12    1.34
  13   9   0    4.82    1.20
 -14  -9   0   -0.17    0.87
  14   9   0    0.92    0.79
   8 -10   0   -0.10    0.80
  -8  10   0    0.12    0.70
   7 -10   0    1.07    0.88
   7 -10   0    0.28    0.65
  -7  10   0    0.70    0.80
   6 -10   0    1.58    0.91
   6 -10   0    0.51    0.56
  -6  10   0    0.89    0.77
   5 -10   0    9.14    1.36
   5 -10   0    6.63    1.04
  -5  10   0    5.81    1.14
   4 -10   0   -0.02    0.43
   4 -10   0    0.35    0.53
  -4  10   0    0.35    0.51
  -4  10   0    0.66    0.51
   3 -10   0    0.83    0.57
  -3  10   0    1.69    0.63
  -3  10   0    1.61    0.58
   2 -10   0    0.09    0.38
  -2  10   0    0.13    0.44
  -2  10   0    0.53    0.42
   1 -10   0   19.84    1.56
  -1  10   0   18.18    1.42
  -1  10   0   17.60    1.32
   0 -10   0   11.26    1.14
   0  10   0   11.39    1.12
   0  10   0   11.25    1.02
  -1 -10   0    0.08    0.29
  -1 -10   0    0.47    0.40
   1  10   0   -0.23    0.30
   1  10   0   -0.08    0.26
  -2 -10   0    1.15    0.47
  -2 -10   0    2.29    0.58
   2  10   0    1.77    0.53
   2  10   0    1.85    0.58
  -3 -10   0    0.88    0.44
  -3 -10   0    1.80    0.58
   3  10   0    0.97    0.42
   3  10   0    1.43    0.51
  -4 -10   0   79.06    2.90
   4  10   0   77.99    2.84
   4  10   0   76.71    2.90
  -5 -10   0    3.59    0.61
  -5 -10   0    2.96    0.67
   5  10   0    2.71    0.67
   5  10   0    2.98    0.64
  -6 -10   0    1.49    0.45
  -6 -10   0    1.44    0.57
   6  10   0    2.55    0.62
   6  10   0    1.38    0.48
  -7 -10   0   -0.36    0.33
   7  10   0    0.07    0.39
   7  10   0    0.01    0.31
  -8 -10   0   32.78    2.16
   8  10   0   31.38    1.95
   8  10   0   34.30    1.90
  -9 -10   0    8.68    1.24
   9  10   0    6.32    0.95
   9  10   0    6.64    1.04
 -10 -10   0    0.17    0.47
  10  10   0    1.31    0.63
 -11 -10   0    3.60    1.06
  11  10   0    5.48    1.12
 -12 -10   0    1.28    0.80
  12  10   0    0.07    0.70
 -13 -10   0    2.44    1.04
  13  10   0    3.05    1.03
   7 -11   0    0.74    0.85
  -7  11   0   -0.24    0.70
   6 -11   0   -0.60    0.75
   6 -11   0    0.45    0.69
  -6  11   0    0.42    0.72
   5 -11   0    3.47    1.03
  -5  11   0    3.74    1.05
  -5  11   0    5.22    1.08
   4 -11   0    0.46    0.58
  -4  11   0    0.63    0.55
  -4  11   0    1.34    0.79
   3 -11   0    2.23    0.85
  -3  11   0    1.19    0.64
  -3  11   0    2.70    0.94
   2 -11   0   -0.23    0.52
  -2  11   0   -0.36    0.45
  -2  11   0   -0.31    0.45
   1 -11   0    7.07    1.12
  -1  11   0   10.83    1.20
  -1  11   0    9.12    1.10
   0 -11   0    0.60    0.50
   0  11   0    0.83    0.54
   0  11   0    1.14    0.48
  -1 -11   0    0.19    0.42
   1  11   0   -0.05    0.34
   1  11   0    0.23    0.42
  -2 -11   0    0.52    0.42
  -2 -11   0    0.32    0.36
   2  11   0    0.60    0.45
   2  11   0    0.10    0.42
  -3 -11   0    5.72    0.85
  -3 -11   0    4.72    0.79
   3  11   0    6.25    0.86
   3  11   0    4.78    0.88
  -4 -11   0    0.73    0.43
  -4 -11   0    0.52    0.52
   4  11   0    0.26    0.40
   4  11   0    0.17    0.35
  -5 -11   0    1.13    0.48
  -5 -11   0    1.02    0.56
   5  11   0    1.63    0.56
   5  11   0    2.19    0.61
  -6 -11   0   -0.48    0.41
   6  11   0   -0.32    0.40
   6  11   0    0.12    0.43
  -7 -11   0    4.54    0.95
   7  11   0    3.35    0.79
   7  11   0    4.51    0.92
  -8 -11   0   17.75    1.67
   8  11   0   19.45    1.62
   8  11   0   19.50    1.57
  -9 -11   0    7.65    1.26
   9  11   0    8.52    1.21
 -10 -11   0    0.05    0.52
  10  11   0   -0.07    0.45
 -11 -11   0   -0.04    0.59
  11  11   0    0.27    0.55
 -12 -11   0    1.64    0.93
  12  11   0    4.00    1.13
 -13 -11   0    2.40    1.19
  13  11   0    4.89    1.26
   6 -12   0    0.03    0.72
  -6  12   0   -0.24    0.75
   5 -12   0    1.28    0.89
  -5  12   0    2.00    0.98
   4 -12   0    1.49    0.87
  -4  12   0    0.56    0.73
   3 -12   0    0.08    0.64
  -3  12   0   -0.03    0.61
  -3  12   0   -0.24    0.51
   2 -12   0    2.67    0.90
  -2  12   0    2.93    0.93
  -2  12   0    2.30    0.72
   1 -12   0   14.72    1.52
  -1  12   0   16.10    1.44
  -1  12   0   17.72    1.59
   0 -12   0    4.98    1.02
   0  12   0    5.45    1.04
   0  12   0    7.66    1.08
  -1 -12   0    1.38    0.61
   1  12   0    0.39    0.49
   1  12   0    1.16    0.61
  -2 -12   0   -0.44    0.36
   2  12   0    0.34    0.48
   2  12   0   -0.07    0.35
  -3 -12   0   18.11    1.40
  -3 -12   0   18.64    1.50
   3  12   0   18.62    1.50
   3  12   0   19.79    1.45
  -4 -12   0   14.45    1.37
  -4 -12   0   14.61    1.30
   4  12   0   13.09    1.27
   4  12   0   16.19    1.34
  -5 -12   0    0.12    0.49
  -5 -12   0    0.22    0.38
   5  12   0   -0.44    0.32
   5  12   0    0.46    0.44
  -6 -12   0    0.56    0.51
   6  12   0   -0.03    0.50
   6  12   0    0.35    0.46
  -7 -12   0    4.33    1.05
   7  12   0    5.50    1.08
  -8 -12   0   10.87    1.38
   8  12   0    7.55    1.22
  -9 -12   0    0.11    0.57
   9  12   0    0.59    0.58
 -10 -12   0   -0.66    0.53
  10  12   0   -0.49    0.41
 -11 -12   0    3.58    1.12
  11  12   0    2.25    0.90
 -12 -12   0    4.00    1.30
  12  12   0    3.72    1.15
   5 -13   0    1.42    0.92
  -5  13   0    1.17    0.94
   4 -13   0    0.03    0.80
  -4  13   0    1.75    0.94
   3 -13   0    1.20    0.86
  -3  13   0    1.22    0.91
   2 -13   0    1.67    0.86
  -2  13   0    1.42    0.88
   1 -13   0   -0.57    0.47
  -1  13   0    0.65    0.75
  -1  13   0    0.81    0.59
   0 -13   0    3.25    0.98
   0  13   0    6.16    1.00
   0  13   0    3.54    1.00
  -1 -13   0    1.35    0.73
   1  13   0    1.91    0.75
   1  13   0    3.23    0.93
  -2 -13   0    0.63    0.64
   2  13   0    2.89    0.81
   2  13   0    0.88    0.61
  -3 -13   0    5.46    1.09
   3  13   0    6.01    1.08
   3  13   0    6.38    1.13
  -4 -13   0    3.60    0.84
  -4 -13   0    5.27    1.01
   4  13   0    3.84    0.85
   4  13   0    1.63    0.70
  -5 -13   0    0.88    0.55
  -5 -13   0    1.61    0.65
   5  13   0    1.84    0.69
   5  13   0    1.94    0.83
  -6 -13   0    1.95    0.83
   6  13   0    0.76    0.54
  -7 -13   0    6.41    1.22
   7  13   0    6.06    1.16
  -8 -13   0    7.58    1.40
   8  13   0    9.04    1.30
  -9 -13   0    1.50    0.79
   9  13   0    2.04    0.81
 -10 -13   0    1.27    0.75
  10  13   0    0.23    0.64
 -11 -13   0    1.38    0.93
  11  13   0    2.09    0.97
 -12 -13   0    0.85    0.92
  12  13   0    1.13    0.79
   3 -14   0    0.47    0.90
  -3  14   0   -0.69    0.80
   2 -14   0    0.68    0.80
  -2  14   0   -0.56    0.70
   1 -14   0    3.38    1.17
  -1  14   0    4.74    1.19
   0 -14   0    2.72    0.96
   0  14   0    1.69    0.76
  -1 -14   0    2.25    0.88
   1  14   0    2.23    0.94
  -2 -14   0    1.25    0.74
   2  14   0    1.40    0.70
   2  14   0    1.13    0.79
  -3 -14   0    6.49    1.26
   3  14   0    5.38    1.07
   3  14   0    4.82    1.01
  -4 -14   0    5.49    1.14
   4  14   0    4.98    1.01
  -5 -14   0    1.49    0.70
  -5 -14   0    1.58    0.72
   5  14   0    2.59    0.85
  -6 -14   0    0.57    0.60
   6  14   0    0.58    0.67
  -7 -14   0    6.04    1.28
   7  14   0    4.60    1.08
  -8 -14   0    4.83    1.24
   8  14   0    3.58    1.01
  -9 -14   0    0.66    0.73
   9  14   0   -0.22    0.55
 -10 -14   0    0.16    0.79
  10  14   0   -0.25    0.59
 -11 -14   0    2.81    1.21
  11  14   0    3.91    1.27
   2 -15   0    0.51    0.92
  -2  15   0    1.95    1.06
   1 -15   0    2.01    0.96
  -1  15   0    1.57    0.98
   0 -15   0    3.09    1.17
   0  15   0    1.90    0.92
  -1 -15   0   -0.12    0.69
   1  15   0    0.03    0.77
  -2 -15   0    0.19    0.64
  -3 -15   0    6.38    1.34
  -4 -15   0    3.88    1.04
   5  15   0    2.72    0.94
  -6 -15   0    0.62    0.76
   6  15   0   -0.28    0.60
  -7 -15   0    2.28    0.97
   7  15   0    1.88    0.91
  -8 -15   0    0.27    0.76
   8  15   0    1.08    0.80
  -9 -15   0    1.93    0.99
   9  15   0    1.55    0.97
 -10 -15   0    0.69    0.91
  10  15   0    0.09    0.76
  -1 -16   0   -0.01    0.78
  -2 -16   0   -0.20    0.68
  -3 -16   0   -0.51    0.67
  -4 -16   0    2.16    0.93
  -8 -16   0    0.37    0.95
   8  16   0    1.01    1.02
  -8 -16   1   -0.13    0.89
  -7 -16   1    1.00    1.02
  -4 -16   1    3.05    1.04
  -3 -16   1    0.56    0.77
  -2 -16   1   -0.33    0.65
   1  16  -1    0.14    0.79
  -1 -16   1   -0.09    0.77
  10  15  -1   -1.15    0.70
 -10 -15   1   -0.18    0.82
   9  15  -1    0.32    0.71
  -9 -15   1    0.75    0.88
   8  15  -1    1.22    0.92
  -8 -15   1    1.62    0.93
  -7 -15   1    3.60    1.03
  -6 -15   1    0.35    0.66
  -4 -15   1    2.38    0.91
   3  15  -1    3.59    1.16
  -3 -15   1    4.74    1.18
   2  15  -1   -0.03    0.77
  -2 -15   1    0.42    0.76
   1  15  -1    0.79    0.76
  -1 -15   1   -0.20    0.70
   0  15  -1    0.50    0.88
   0 -15   1    1.05    0.88
  -1  15  -1    1.08    0.89
   1 -15   1   -0.17    0.60
  -2  15  -1   -0.36    0.83
   2 -15   1    1.04    1.07
  11  14  -1    1.79    1.01
 -11 -14   1    4.00    1.31
  10  14  -1    0.24    0.76
 -10 -14   1    0.06    0.74
   9  14  -1    0.59    0.77
  -9 -14   1    1.58    0.80
   8  14  -1   -0.47    0.69
  -8 -14   1    0.86    0.71
   7  14  -1    1.42    0.83
  -7 -14   1    0.00    0.59
   6  14  -1    0.46    0.60
  -6 -14   1   -0.08    0.61
   5  14  -1    3.95    0.94
   5  14  -1    3.07    0.89
  -5 -14   1    1.28    0.74
   4  14  -1    2.66    0.87
  -4 -14   1    4.58    1.09
   3  14  -1   12.22    1.49
  -3 -14   1    9.71    1.37
   2  14  -1   -0.24    0.60
  -2 -14   1    0.85    0.70
   1  14  -1    1.51    0.75
  -1 -14   1    2.80    0.91
   0  14  -1    1.59    0.80
   0 -14   1    1.27    0.81
  -1  14  -1    4.80    1.20
   1 -14   1    4.68    1.20
  -2  14  -1    0.63    0.72
   2 -14   1    0.96    0.88
  -3  14  -1    0.80    0.94
   3 -14   1   -0.22    0.77
  12  13  -1    3.83    1.09
 -12 -13   1    2.54    1.14
  11  13  -1    0.12    0.78
 -11 -13   1    0.97    0.79
  10  13  -1   -0.24    0.49
 -10 -13   1    0.51    0.75
   9  13  -1    0.11    0.61
  -9 -13   1    0.24    0.67
   8  13  -1    5.13    1.07
  -8 -13   1    6.57    1.31
   7  13  -1    1.56    0.69
  -7 -13   1    0.90    0.80
   6  13  -1   -0.04    0.61
   6  13  -1    0.32    0.55
  -6 -13   1   -0.32    0.51
   5  13  -1    0.27    0.56
   5  13  -1    1.50    0.78
  -5 -13   1    1.32    0.61
  -5 -13   1    0.44    0.61
   4  13  -1   10.24    1.18
   4  13  -1   12.46    1.36
  -4 -13   1   10.36    1.19
  -4 -13   1    9.14    1.19
   3  13  -1    3.72    0.88
   3  13  -1    2.34    0.66
  -3 -13   1    2.27    0.77
   2  13  -1    1.06    0.64
   2  13  -1    0.17    0.46
  -2 -13   1    0.91    0.58
   1  13  -1    2.75    0.88
  -1 -13   1    3.49    0.98
   0  13  -1   11.78    1.43
   0 -13   1   11.85    1.43
  -1  13  -1    4.81    1.09
   1 -13   1    3.22    1.07
  -2  13  -1    1.07    0.80
   2 -13   1    1.78    0.90
  -3  13  -1    1.21    0.87
   3 -13   1    1.21    0.81
  -4  13  -1    0.61    0.85
   4 -13   1   -0.04    0.74
  -5  13  -1    2.44    1.02
   5 -13   1    0.57    0.81
  12  12  -1    0.60    0.80
 -12 -12   1    1.18    0.85
  11  12  -1    0.12    0.60
 -11 -12   1    1.38    0.91
  10  12  -1   -1.01    0.49
 -10 -12   1    0.08    0.61
   9  12  -1    2.58    0.87
  -9 -12   1    1.44    0.75
   8  12  -1   12.28    1.34
   8  12  -1   11.52    1.31
  -8 -12   1   10.18    1.45
   7  12  -1    1.84    0.73
   7  12  -1    1.82    0.64
  -7 -12   1    2.18    0.85
   6  12  -1    0.18    0.39
   6  12  -1   -0.24    0.46
  -6 -12   1    0.90    0.56
   5  12  -1    1.43    0.59
   5  12  -1    1.30    0.61
  -5 -12   1    1.61    0.55
  -5 -12   1    1.26    0.65
   4  12  -1    3.07    0.73
   4  12  -1    6.16    1.05
  -4 -12   1    3.84    0.83
  -4 -12   1    3.08    0.79
   3  12  -1   13.77    1.23
   3  12  -1   14.79    1.36
  -3 -12   1   10.82    1.19
  -3 -12   1   15.41    1.30
   2  12  -1   -0.01    0.42
   2  12  -1    0.11    0.43
  -2 -12   1    0.32    0.43
   1  12  -1    0.80    0.64
   1  12  -1    0.75    0.54
  -1 -12   1    1.87    0.71
   0  12  -1    7.58    1.16
   0  12  -1    8.06    0.98
   0 -12   1    8.04    1.20
  -1  12  -1   17.58    1.75
  -1  12  -1   21.56    1.79
   1 -12   1   18.31    1.74
  -2  12  -1    0.57    0.68
   2 -12   1    1.41    0.71
  -3  12  -1    1.26    0.81
   3 -12   1   -0.07    0.54
  -4  12  -1    4.08    1.16
   4 -12   1    3.50    1.10
  -5  12  -1    1.50    0.91
   5 -12   1   -0.02    0.68
  -6  12  -1   -0.45    0.76
   6 -12   1   -0.37    0.72
  13  11  -1    2.02    0.89
 -13 -11   1    2.77    1.14
  12  11  -1    3.42    1.10
 -12 -11   1    2.62    1.09
  11  11  -1   -0.06    0.67
 -11 -11   1    0.75    0.76
  10  11  -1   -0.33    0.47
 -10 -11   1   -0.22    0.59
   9  11  -1   19.06    1.60
   9  11  -1   19.47    1.59
   8  11  -1    9.57    1.17
   8  11  -1   10.86    1.17
  -8 -11   1    8.03    1.19
   7  11  -1    0.50    0.52
   7  11  -1    0.33    0.40
  -7 -11   1    0.37    0.49
   6  11  -1   -0.19    0.29
   6  11  -1    0.26    0.39
  -6 -11   1   -0.27    0.36
   5  11  -1    7.45    0.97
   5  11  -1    9.38    1.01
  -5 -11   1    7.38    1.02
  -5 -11   1    7.41    0.90
   4  11  -1   13.40    1.20
   4  11  -1   11.72    1.12
  -4 -11   1   13.67    1.24
  -4 -11   1   12.50    1.13
   3  11  -1    0.26    0.40
   3  11  -1   -0.12    0.35
  -3 -11   1   -0.07    0.38
  -3 -11   1    0.09    0.35
   2  11  -1    1.50    0.55
   2  11  -1    1.37    0.65
  -2 -11   1    2.07    0.58
  -2 -11   1    0.82    0.42
   1  11  -1    0.76    0.48
   1  11  -1    0.68    0.45
  -1 -11   1    1.04    0.55
   0  11  -1    8.60    1.02
   0  11  -1   11.99    1.20
   0 -11   1   10.05    1.21
  -1  11  -1    9.44    1.00
  -1  11  -1   10.64    1.25
   1 -11   1    9.79    1.25
  -2  11  -1    0.29    0.52
  -2  11  -1    0.29    0.45
   2 -11   1    0.59    0.50
  -3  11  -1    3.58    0.95
  -3  11  -1    0.47    0.53
   3 -11   1    1.09    0.68
  -4  11  -1    1.68    0.85
   4 -11   1    3.02    0.97
  -5  11  -1    7.83    1.46
   5 -11   1    6.39    1.32
  -6  11  -1    0.11    0.68
   6 -11   1    0.33    0.78
  -7  11  -1    1.44    0.90
   7 -11   1    1.35    1.03
  13  10  -1    0.63    0.74
 -13 -10   1    1.85    0.96
  12  10  -1    0.58    0.69
 -12 -10   1    0.85    0.74
  11  10  -1    2.29    0.79
  11  10  -1    1.75    0.70
 -11 -10   1    3.60    1.12
  10  10  -1   -0.41    0.43
  10  10  -1   -0.14    0.55
 -10 -10   1   -0.38    0.45
   9  10  -1   20.00    1.57
   9  10  -1   19.36    1.58
  -9 -10   1   26.47    2.01
   8  10  -1   43.03    2.23
   8  10  -1   43.57    2.22
  -8 -10   1   38.35    2.31
   7  10  -1    1.72    0.57
   7  10  -1    2.18    0.62
  -7 -10   1    1.08    0.59
   6  10  -1    3.63    0.74
   6  10  -1    2.66    0.68
  -6 -10   1    2.88    0.79
   5  10  -1    7.06    0.86
   5  10  -1    6.85    0.85
  -5 -10   1    6.16    0.89
  -5 -10   1    6.92    0.77
   4  10  -1   60.38    2.45
   4  10  -1   61.93    2.53
  -4 -10   1   60.85    2.60
  -4 -10   1   63.63    2.50
   3  10  -1    3.77    0.75
   3  10  -1    6.60    0.77
  -3 -10   1    5.84    0.77
  -3 -10   1    7.02    0.84
   2  10  -1   -0.18    0.26
   2  10  -1    0.07    0.35
  -2 -10   1    0.10    0.27
  -2 -10   1   -0.05    0.28
   1  10  -1   -0.41    0.26
   1  10  -1    0.65    0.43
  -1 -10   1    0.21    0.30
  -1 -10   1    0.38    0.35
   0  10  -1   10.38    0.95
   0  10  -1    8.80    1.04
   0 -10   1   11.86    1.19
  -1  10  -1   12.07    1.21
  -1  10  -1   13.20    1.10
   1 -10   1   14.40    1.35
  -2  10  -1    0.39    0.47
  -2  10  -1    0.69    0.51
   2 -10   1    0.71    0.54
  -3  10  -1    1.89    0.75
  -3  10  -1    1.10    0.58
   3 -10   1    1.11    0.62
  -4  10  -1    3.95    0.92
  -4  10  -1    4.65    0.97
   4 -10   1    3.41    1.03
  -5  10  -1   13.95    1.50
   5 -10   1   12.72    1.56
   5 -10   1   10.18    1.16
  -6  10  -1    0.00    0.55
   6 -10   1    0.25    0.66
  -7  10  -1    0.38    0.76
   7 -10   1    0.65    0.79
  -8  10  -1    0.67    0.83
   8 -10   1    0.22    0.71
  14   9  -1    2.58    1.05
 -14  -9   1    0.78    0.99
  13   9  -1    3.00    1.02
 -13  -9   1    4.06    1.20
  12   9  -1    3.08    0.94
  12   9  -1    2.72    0.92
 -12  -9   1    2.82    1.00
  11   9  -1   11.48    1.42
  11   9  -1   11.61    1.41
 -11  -9   1   11.35    1.48
  10   9  -1    0.31    0.48
  10   9  -1    0.27    0.46
 -10  -9   1    0.22    0.48
   9   9  -1   17.50    1.45
   9   9  -1   17.07    1.44
  -9  -9   1   18.57    1.64
   8   9  -1    0.04    0.42
   8   9  -1   -0.04    0.36
  -8  -9   1   -0.08    0.36
   7   9  -1    6.38    0.85
   7   9  -1    7.48    0.89
  -7  -9   1    6.28    0.97
   6   9  -1   -0.08    0.30
   6   9  -1    0.14    0.31
  -6  -9   1   -0.24    0.38
  -6  -9   1    0.42    0.38
   5   9  -1   42.60    1.96
   5   9  -1   44.35    1.98
  -5  -9   1   37.24    1.67
  -5  -9   1   41.84    2.08
   4   9  -1   77.63    2.80
   4   9  -1   74.08    2.69
  -4  -9   1   75.07    2.85
  -4  -9   1   75.79    2.65
   3   9  -1    0.31    0.27
   3   9  -1    0.24    0.39
  -3  -9   1    0.54    0.36
  -3  -9   1    0.37    0.30
   2   9  -1    1.64    0.52
   2   9  -1    3.30    0.61
  -2  -9   1    1.93    0.52
  -2  -9   1    2.30    0.54
   1   9  -1    0.40    0.37
   1   9  -1   -0.03    0.26
  -1  -9   1    0.07    0.35
  -1  -9   1    0.00    0.22
   0   9  -1   28.12    1.62
   0   9  -1   28.12    1.46
   0  -9   1   28.39    1.30
   0  -9   1   27.89    1.71
  -1   9  -1    2.29    0.65
  -1   9  -1    2.54    0.58
   1  -9   1    2.46    0.65
  -2   9  -1    0.02    0.41
  -2   9  -1   -0.02    0.31
   2  -9   1    0.00    0.39
  -3   9  -1   -0.40    0.37
  -3   9  -1    0.19    0.38
   3  -9   1    0.24    0.39
  -4   9  -1    2.37    0.84
   4  -9   1    2.13    0.65
   4  -9   1    2.63    0.81
  -5   9  -1    1.98    0.74
   5  -9   1    1.44    0.61
   5  -9   1    1.53    0.69
  -6   9  -1   -0.26    0.52
   6  -9   1   -0.21    0.50
   6  -9   1    0.21    0.44
  -7   9  -1    0.27    0.66
   7  -9   1    0.32    0.63
   7  -9   1   -0.41    0.44
  -8   9  -1    0.66    0.78
   8  -9   1    0.67    0.77
  -9   9  -1    1.15    0.90
   9  -9   1    2.13    1.00
  14   8  -1    4.41    1.19
 -14  -8   1    3.12    1.21
  13   8  -1    0.06    0.65
 -13  -8   1    0.88    0.65
 -13  -8   1    0.61    0.77
  12   8  -1    3.26    0.96
  12   8  -1    3.48    1.08
 -12  -8   1    3.06    0.97
  11   8  -1    6.69    1.10
  11   8  -1    5.53    1.10
 -11  -8   1    6.68    1.24
  10   8  -1    4.18    0.93
  10   8  -1    1.50    0.60
 -10  -8   1    2.23    0.83
   9   8  -1   18.36    1.44
   9   8  -1   16.93    1.38
  -9  -8   1   15.75    1.49
   8   8  -1    1.77    0.56
   8   8  -1    2.15    0.62
  -8  -8   1    2.42    0.74
   7   8  -1   29.38    1.65
   7   8  -1   30.94    1.64
  -7  -8   1   26.92    1.75
   6   8  -1   10.84    0.98
   6   8  -1   13.46    1.09
  -6  -8   1   12.01    1.08
  -6  -8   1   11.30    0.72
   5   8  -1   61.09    2.37
   5   8  -1   61.28    2.38
  -5  -8   1   63.65    2.12
  -5  -8   1   64.30    2.57
   4   8  -1   21.01    1.26
   4   8  -1   21.41    1.22
  -4  -8   1   21.75    1.15
  -4  -8   1   19.36    1.27
   3   8  -1    4.87    0.59
   3   8  -1    3.86    0.60
  -3  -8   1    5.08    0.60
  -3  -8   1    3.20    0.55
   2   8  -1    9.36    0.85
   2   8  -1   10.96    0.81
  -2  -8   1   10.09    0.82
  -2  -8   1   11.31    0.90
   1   8  -1    9.98    0.87
   1   8  -1    9.08    0.74
  -1  -8   1    7.78    0.83
  -1  -8   1    7.60    0.67
   0   8  -1   33.98    1.69
   0   8  -1   35.78    1.56
   0  -8   1   33.35    1.37
   0  -8   1   32.24    1.71
  -1   8  -1    1.35    0.46
  -1   8  -1    1.50    0.43
   1  -8   1    1.28    0.47
   1  -8   1    1.76    0.34
  -2   8  -1    2.02    0.54
  -2   8  -1    0.98    0.50
   2  -8   1    1.13    0.48
  -3   8  -1    3.78    0.79
   3  -8   1    2.13    0.63
   3  -8   1    5.01    0.67
  -4   8  -1    9.53    1.10
   4  -8   1    9.99    0.99
   4  -8   1   11.79    1.18
  -5   8  -1   11.48    1.29
   5  -8   1    9.60    1.02
   5  -8   1    9.28    1.12
  -6   8  -1   -0.48    0.43
   6  -8   1    0.25    0.50
   6  -8   1    0.42    0.43
  -7   8  -1    0.15    0.59
   7  -8   1   -0.28    0.37
   7  -8   1    0.32    0.63
  -8   8  -1   -0.28    0.53
   8  -8   1    0.30    0.58
   8  -8   1    0.46    0.70
  -9   8  -1    7.27    1.44
   9  -8   1    8.56    1.33
   9  -8   1    8.91    1.48
 -10   8  -1    0.05    0.82
  10  -8   1    0.02    0.65
  14   7  -1    1.75    0.97
 -14  -7   1    1.24    0.87
 -14  -7   1    1.24    0.74
  13   7  -1    1.55    0.82
 -13  -7   1   -0.26    0.58
 -13  -7   1    0.82    0.63
  12   7  -1   15.09    1.53
 -12  -7   1   14.12    1.62
 -12  -7   1   11.59    1.34
  11   7  -1    3.92    0.96
  11   7  -1    2.22    0.74
 -11  -7   1    3.59    0.98
  10   7  -1    0.93    0.55
  10   7  -1    1.12    0.62
 -10  -7   1   -0.61    0.30
   9   7  -1    0.37    0.42
   9   7  -1    1.19    0.51
  -9  -7   1    1.71    0.63
   8   7  -1    1.10    0.49
   8   7  -1    0.68    0.46
  -8  -7   1    1.37    0.57
   7   7  -1   21.92    1.39
   7   7  -1   21.19    1.35
  -7  -7   1   21.49    1.51
   6   7  -1    0.00    0.25
   6   7  -1   -0.05    0.26
  -6  -7   1    0.18    0.33
  -6  -7   1    0.30    0.19
   5   7  -1   15.04    1.01
   5   7  -1   14.69    1.01
  -5  -7   1   14.36    1.09
  -5  -7   1   13.07    0.75
   4   7  -1   11.62    0.85
   4   7  -1   13.52    0.92
  -4  -7   1   11.87    0.76
  -4  -7   1   13.11    0.97
   3   7  -1    2.93    0.43
   3   7  -1    4.15    0.55
  -3  -7   1    3.43    0.61
  -3  -7   1    3.10    0.47
   2   7  -1   13.10    0.84
   2   7  -1   14.08    0.94
  -2  -7   1   13.47    0.91
  -2  -7   1   13.59    0.88
   1   7  -1   70.16    2.30
   1   7  -1   71.96    2.47
  -1  -7   1   73.05    2.30
  -1  -7   1   70.35    2.50
   0   7  -1   14.57    0.91
   0   7  -1   17.00    1.07
   0  -7   1   17.99    0.90
   0  -7   1   15.78    1.07
  -1   7  -1    3.18    0.52
  -1   7  -1    0.88    0.31
   1  -7   1    1.46    0.31
   1  -7   1    1.65    0.47
  -2   7  -1    4.19    0.65
   2  -7   1    3.46    0.38
   2  -7   1    3.62    0.53
   2  -7   1    3.88    0.63
  -3   7  -1    1.98    0.56
   3  -7   1    2.00    0.54
   3  -7   1    1.26    0.42
  -4   7  -1    0.13    0.41
   4  -7   1    0.48    0.42
   4  -7   1    0.45    0.31
  -5   7  -1    6.48    0.97
   5  -7   1    7.29    0.85
   5  -7   1    8.19    1.03
  -6   7  -1    0.90    0.60
   6  -7   1    0.23    0.37
   6  -7   1    0.19    0.45
  -7   7  -1    0.33    0.50
   7  -7   1    0.32    0.45
   7  -7   1    0.62    0.56
  -8   7  -1    3.54    0.93
   8  -7   1    3.46    0.94
   8  -7   1    3.08    0.86
  -9   7  -1    1.33    0.77
   9  -7   1    3.42    1.01
   9  -7   1    0.98    0.72
 -10   7  -1    0.14    0.63
  10  -7   1    0.63    0.76
  10  -7   1    0.46    0.76
  14   6  -1    0.11    0.62
 -14  -6   1    0.26    0.79
 -14  -6   1    0.62    0.59
  13   6  -1    0.63    0.64
 -13  -6   1    0.90    0.76
 -13  -6   1    1.24    0.64
  12   6  -1    3.94    1.01
 -12  -6   1    8.26    1.11
 -12  -6   1    9.20    1.31
  11   6  -1    0.09    0.43
 -11  -6   1    0.30    0.52
 -11  -6   1    0.00    0.34
  10   6  -1   10.03    1.18
  10   6  -1   10.94    1.14
 -10  -6   1   11.85    1.27
   9   6  -1    0.83    0.47
   9   6  -1    0.04    0.38
  -9  -6   1   -0.01    0.39
   8   6  -1   11.93    1.05
   8   6  -1   14.26    1.18
  -8  -6   1   16.98    1.30
   7   6  -1   31.60    1.64
   7   6  -1   33.13    1.68
  -7  -6   1   35.55    1.87
   6   6  -1    0.10    0.22
   6   6  -1    0.05    0.26
  -6  -6   1    0.22    0.28
  -6  -6   1    0.28    0.15
   5   6  -1   16.13    1.00
   5   6  -1   15.52    1.01
  -5  -6   1   14.85    1.05
  -5  -6   1   15.26    0.71
   4   6  -1   15.56    0.95
   4   6  -1   17.81    0.98
  -4  -6   1   14.88    1.00
  -4  -6   1   15.98    0.79
   3   6  -1   17.77    0.94
   3   6  -1   19.72    1.03
  -3  -6   1   18.57    1.06
  -3  -6   1   19.66    0.95
   2   6  -1    0.89    0.31
   2   6  -1    0.65    0.26
  -2  -6   1    0.37    0.23
  -2  -6   1    0.57    0.27
   1   6  -1   12.59    0.84
   1   6  -1   14.27    0.80
  -1  -6   1   16.42    0.86
  -1  -6   1   12.99    0.85
   0   6  -1   61.37    1.99
   0   6  -1   58.98    2.14
   0  -6   1   60.30    2.21
   0  -6   1   64.28    1.92
  -1   6  -1   16.22    1.04
  -1   6  -1   17.69    0.95
   1  -6   1   18.39    0.80
   1  -6   1   17.91    1.11
  -2   6  -1    0.18    0.24
   2  -6   1    0.16    0.27
   2  -6   1    0.18    0.22
   2  -6   1    0.03    0.14
  -3   6  -1   25.15    1.46
   3  -6   1   28.35    1.34
   3  -6   1   25.53    1.49
  -4   6  -1   46.81    2.19
   4  -6   1   52.70    2.06
   4  -6   1   51.84    2.32
  -5   6  -1    6.92    0.90
   5  -6   1    8.12    0.92
   5  -6   1    8.57    0.88
  -6   6  -1    0.24    0.32
   6  -6   1    0.12    0.32
   6  -6   1    0.29    0.34
  -7   6  -1    3.08    0.84
   7  -6   1    3.71    0.82
   7  -6   1    3.27    0.79
  -8   6  -1    7.54    1.13
   8  -6   1    8.73    1.15
   8  -6   1    9.94    1.19
  -9   6  -1    0.98    0.74
   9  -6   1    2.74    0.90
   9  -6   1    1.13    0.69
 -10   6  -1    0.73    0.73
  10  -6   1   -0.04    0.66
  10  -6   1    1.05    1.02
 -11   6  -1    0.05    0.60
  11  -6   1    0.18    0.73
  14   5  -1    0.07    0.66
 -14  -5   1   -0.12    0.60
 -14  -5   1    0.42    0.88
  13   5  -1    6.24    1.27
 -13  -5   1    8.09    1.34
 -13  -5   1    9.58    1.25
  12   5  -1    7.49    1.31
 -12  -5   1    7.24    1.06
 -12  -5   1    7.75    1.25
  11   5  -1    0.30    0.50
 -11  -5   1    0.86    0.47
 -11  -5   1    0.13    0.40
  10   5  -1    0.28    0.51
  10   5  -1   -0.02    0.32
 -10  -5   1    0.39    0.40
 -10  -5   1    0.01    0.34
   9   5  -1   46.36    2.22
   9   5  -1   41.59    2.15
  -9  -5   1   39.44    2.16
   8   5  -1   28.47    1.64
   8   5  -1   29.94    1.66
  -8  -5   1   26.96    1.64
   7   5  -1    6.70    0.76
   7   5  -1    5.33    0.66
  -7  -5   1    6.82    0.82
   6   5  -1    0.24    0.27
   6   5  -1    0.08    0.22
  -6  -5   1    0.15    0.26
   5   5  -1    0.55    0.29
   5   5  -1    0.68    0.29
  -5  -5   1    1.00    0.19
  -5  -5   1    1.01    0.38
   4   5  -1    3.65    0.47
   4   5  -1    3.79    0.47
  -4  -5   1    4.25    0.35
  -4  -5   1    4.24    0.52
   3   5  -1    6.64    0.54
   3   5  -1    6.04    0.55
  -3  -5   1    7.33    0.63
  -3  -5   1    6.02    0.46
   2   5  -1    0.86    0.29
   2   5  -1    0.83    0.26
  -2  -5   1    0.92    0.26
  -2  -5   1    1.79    0.35
   1   5  -1    1.77    0.31
   1   5  -1    1.67    0.37
  -1  -5   1    1.78    0.36
  -1  -5   1    2.49    0.33
   0   5  -1    0.25    0.19
   0   5  -1    0.46    0.21
   0  -5   1    0.10    0.19
   0  -5   1    0.31    0.19
  -1   5  -1   71.93    2.38
   1  -5   1   71.93    2.17
   1  -5   1   74.38    2.00
   1  -5   1   71.23    2.44
  -2   5  -1    0.38    0.27
   2  -5   1    0.52    0.23
   2  -5   1    0.91    0.20
   2  -5   1    0.43    0.30
  -3   5  -1   17.45    1.10
   3  -5   1   15.77    1.08
   3  -5   1   16.24    0.95
  -4   5  -1   34.37    1.68
   4  -5   1   32.82    1.68
   4  -5   1   33.05    1.50
  -5   5  -1   16.71    1.23
   5  -5   1   14.05    1.12
   5  -5   1   13.98    1.02
  -6   5  -1    6.34    0.85
   6  -5   1    5.38    0.75
   6  -5   1    6.24    0.86
  -7   5  -1    7.37    1.04
   7  -5   1    9.42    1.03
   7  -5   1   10.06    1.06
  -8   5  -1    3.85    0.94
   8  -5   1    5.08    0.97
   8  -5   1    4.15    0.90
  -9   5  -1   -0.44    0.47
   9  -5   1    0.72    0.57
   9  -5   1    0.11    0.42
 -10   5  -1    0.43    0.65
  10  -5   1   -1.05    0.44
 -11   5  -1    1.53    0.78
  11  -5   1    1.30    0.73
  14   4  -1    0.46    0.71
 -14  -4   1    0.72    0.73
  13   4  -1    0.11    0.60
 -13  -4   1    0.91    0.73
 -13  -4   1    0.48    0.65
  12   4  -1    8.29    1.26
 -12  -4   1    8.87    1.19
 -12  -4   1   10.03    1.28
  11   4  -1    0.95    0.58
 -11  -4   1    2.31    0.74
 -11  -4   1    2.50    0.77
  10   4  -1    2.07    0.64
 -10  -4   1    2.83    0.76
 -10  -4   1    0.79    0.47
   9   4  -1    0.79    0.49
   9   4  -1    1.07    0.47
  -9  -4   1    0.87    0.45
   8   4  -1   61.55    2.55
   8   4  -1   60.69    2.49
  -8  -4   1   60.17    2.53
   7   4  -1    3.56    0.58
   7   4  -1    2.27    0.53
  -7  -4   1    2.10    0.53
   6   4  -1    0.72    0.33
   6   4  -1    0.37    0.29
  -6  -4   1    0.46    0.29
   5   4  -1    2.07    0.43
   5   4  -1    1.44    0.41
  -5  -4   1    2.65    0.52
   4   4  -1   43.17    1.59
   4   4  -1   43.68    1.63
  -4  -4   1   46.59    1.21
  -4  -4   1   42.76    1.69
   3   4  -1   20.33    0.95
   3   4  -1   20.03    0.90
  -3  -4   1   20.61    0.76
  -3  -4   1   20.83    1.01
   2   4  -1   13.14    0.73
   2   4  -1   13.16    0.66
  -2  -4   1   15.53    0.69
  -2  -4   1   14.19    0.77
   1   4  -1    0.60    0.23
   1   4  -1    0.45    0.17
  -1  -4   1    0.82    0.22
  -1  -4   1    0.30    0.18
   0   4  -1   40.34    1.29
   0   4  -1   39.81    1.43
   0  -4   1   40.83    1.48
   0  -4   1   38.90    1.26
  -1   4  -1    1.31    0.32
   1  -4   1    1.67    0.29
   1  -4   1    1.02    0.30
   1  -4   1    0.96    0.19
  -2   4  -1    1.06    0.20
  -2   4  -1    1.09    0.32
   2  -4   1    0.90    0.32
   2  -4   1    0.56    0.23
  -3   4  -1   34.86    1.06
  -3   4  -1   33.71    1.50
   3  -4   1   33.40    1.53
   3  -4   1   35.61    1.38
  -4   4  -1   10.91    0.88
  -4   4  -1   12.13    0.56
   4  -4   1   12.91    0.86
   4  -4   1   10.62    0.87
  -5   4  -1   65.70    1.86
  -5   4  -1   65.86    2.54
   5  -4   1   66.01    2.52
   5  -4   1   64.75    2.38
  -6   4  -1    2.46    0.63
   6  -4   1    2.77    0.64
   6  -4   1    1.94    0.54
  -7   4  -1    3.38    0.78
   7  -4   1    2.60    0.63
   7  -4   1    2.53    0.61
  -8   4  -1    2.38    0.76
   8  -4   1    2.55    0.67
   8  -4   1    2.59    0.71
  -9   4  -1   -0.17    0.42
   9  -4   1    0.55    0.55
   9  -4   1    0.06    0.41
 -10   4  -1    0.10    0.55
  10  -4   1   -0.17    0.50
 -11   4  -1   -0.76    0.61
  11  -4   1    0.38    0.69
 -12   4  -1    8.09    1.56
  12  -4   1    5.87    1.38
  14   3  -1    0.40    0.75
 -14  -3   1   -0.55    0.62
  13   3  -1    7.97    1.42
 -13  -3   1    5.42    1.24
  12   3  -1    0.00    0.45
 -12  -3   1    0.15    0.47
 -12  -3   1   -0.15    0.49
  11   3  -1    8.84    1.12
 -11  -3   1    7.27    1.03
 -11  -3   1    7.12    1.01
  10   3  -1    0.61    0.44
 -10  -3   1    0.38    0.41
 -10  -3   1    1.07    0.50
   9   3  -1   19.02    1.36
  -9  -3   1   16.91    1.27
  -9  -3   1   15.64    1.21
   8   3  -1    7.35    0.89
   8   3  -1    6.94    0.82
  -8  -3   1    8.89    0.89
  -8  -3   1    8.00    0.84
   7   3  -1    0.07    0.30
   7   3  -1    0.30    0.28
  -7  -3   1   -0.03    0.22
   6   3  -1    0.43    0.28
   6   3  -1    0.42    0.27
  -6  -3   1    0.85    0.33
   5   3  -1   28.25    1.31
   5   3  -1   28.53    1.28
  -5  -3   1   26.45    1.28
   4   3  -1  202.27    5.14
   4   3  -1  203.84    5.09
  -4  -3   1  203.91    5.18
   3   3  -1   45.13    1.53
   3   3  -1   45.85    1.47
  -3  -3   1   42.14    1.53
  -3  -3   1   45.02    1.15
   2   3  -1   14.16    0.68
   2   3  -1   13.15    0.61
  -2  -3   1   13.45    0.55
  -2  -3   1   13.04    0.68
   1   3  -1    0.36    0.14
   1   3  -1    0.29    0.19
  -1  -3   1    0.15    0.13
  -1  -3   1    0.25    0.14
   0   3  -1   61.31    1.66
   0   3  -1   61.58    1.82
   0  -3   1   61.85    1.68
   0  -3   1   63.86    1.84
  -1   3  -1    7.98    0.54
  -1   3  -1    9.09    0.44
   1  -3   1    8.60    0.58
   1  -3   1    8.66    0.47
  -2   3  -1   11.48    0.50
  -2   3  -1   10.20    0.67
   2  -3   1   10.65    0.70
   2  -3   1   13.00    0.64
  -3   3  -1   18.57    0.69
  -3   3  -1   18.10    0.99
   3  -3   1   16.68    0.96
   3  -3   1   17.92    0.88
  -4   3  -1   43.10    1.77
  -4   3  -1   45.70    1.38
   4  -3   1   45.56    1.69
   4  -3   1   46.60    1.82
  -5   3  -1   25.90    1.39
  -5   3  -1   26.84    1.03
   5  -3   1   25.95    1.31
   5  -3   1   29.79    1.43
  -6   3  -1    3.39    0.40
  -6   3  -1    3.65    0.69
   6  -3   1    2.88    0.56
   6  -3   1    2.93    0.60
  -7   3  -1    6.99    0.84
   7  -3   1    9.24    0.93
   7  -3   1    8.51    0.86
  -8   3  -1   -0.19    0.29
   8  -3   1    0.01    0.29
   8  -3   1    0.51    0.37
  -9   3  -1    2.20    0.75
   9  -3   1    2.88    0.77
   9  -3   1    1.59    0.54
 -10   3  -1    6.95    1.12
  10  -3   1    7.95    1.15
 -11   3  -1    2.57    0.87
  11  -3   1    3.89    1.04
 -12   3  -1    0.52    0.71
  12  -3   1   -0.13    0.54
  14   2  -1    0.04    0.68
 -14  -2   1    0.06    0.73
  13   2  -1    2.97    0.93
 -13  -2   1    2.47    0.95
  12   2  -1    1.57    0.81
 -12  -2   1    3.01    0.90
  11   2  -1    6.00    1.12
 -11  -2   1    8.15    1.06
 -11  -2   1    7.31    1.04
  10   2  -1    2.07    0.71
 -10  -2   1    4.39    0.86
 -10  -2   1    3.63    0.81
   9   2  -1    9.31    1.00
  -9  -2   1    9.88    0.96
  -9  -2   1   10.04    0.99
   8   2  -1    2.38    0.60
  -8  -2   1    2.16    0.54
  -8  -2   1    3.32    0.62
   7   2  -1    0.00    0.23
   7   2  -1    0.64    0.19
  -7  -2   1    0.78    0.34
  -7  -2   1    0.44    0.29
   6   2  -1    7.60    0.69
   6   2  -1    8.83    0.79
   6   2  -1    7.42    0.35
  -6  -2   1    8.44    0.72
   5   2  -1  118.14    3.47
   5   2  -1  119.19    3.43
  -5  -2   1  122.91    3.44
   4   2  -1  135.28    3.70
   4   2  -1  141.24    3.68
  -4  -2   1  136.80    3.66
   3   2  -1   21.36    0.92
   3   2  -1   18.32    0.83
  -3  -2   1   21.00    0.91
   2   2  -1    4.73    0.34
   2   2  -1    4.86    0.37
  -2  -2   1    4.81    0.22
  -2  -2   1    5.61    0.41
   1   2  -1    7.48    0.34
  -1  -2   1    7.93    0.43
  -1  -2   1    8.51    0.38
   0   2  -1  280.62    6.29
   0   2  -1  269.73    6.36
   0   2  -1  292.46    6.19
   0  -2   1  278.93    6.37
  -1   2  -1    4.65    0.38
  -1   2  -1    5.02    0.30
   1  -2   1    4.67    0.38
   1  -2   1    4.56    0.30
  -2   2  -1   18.76    0.87
  -2   2  -1   19.68    0.69
   2  -2   1   20.81    0.79
   2  -2   1   20.33    0.89
  -3   2  -1    0.61    0.24
  -3   2  -1    0.77    0.18
   3  -2   1    0.68    0.25
   3  -2   1    0.93    0.25
  -4   2  -1    0.15    0.15
  -4   2  -1    0.22    0.23
   4  -2   1    0.52    0.24
   4  -2   1    0.59    0.27
  -5   2  -1  104.09    3.29
  -5   2  -1  109.27    2.93
   5  -2   1  108.29    3.23
   5  -2   1  110.64    3.24
  -6   2  -1    5.22    0.50
  -6   2  -1    3.82    0.67
   6  -2   1    4.11    0.54
   6  -2   1    3.97    0.58
  -7   2  -1    5.06    0.71
  -7   2  -1    5.67    0.60
   7  -2   1    5.63    0.71
   7  -2   1    7.12    0.78
  -8   2  -1   10.09    1.05
   8  -2   1    7.18    0.91
   8  -2   1    8.27    0.85
  -9   2  -1   11.31    1.22
   9  -2   1   12.89    1.09
   9  -2   1   13.15    1.23
 -10   2  -1    3.38    0.85
  10  -2   1    3.44    0.88
 -11   2  -1    6.35    1.19
  11  -2   1    6.17    1.17
 -12   2  -1    7.46    1.41
  12  -2   1    7.07    1.40
 -13   2  -1    1.33    0.78
  13  -2   1   -0.08    0.65
  14   1  -1    1.16    0.89
 -14  -1   1    0.59    0.92
  13   1  -1    0.74    0.73
 -13  -1   1    1.95    0.92
  12   1  -1    3.70    1.03
 -12  -1   1    2.40    0.79
  11   1  -1    5.51    1.13
 -11  -1   1    7.00    1.03
  10   1  -1    0.64    0.52
 -10  -1   1    0.80    0.46
 -10  -1   1    1.14    0.53
   9   1  -1   11.44    1.13
  -9  -1   1   11.06    1.02
  -9  -1   1   10.28    0.97
   8   1  -1    8.62    0.91
  -8  -1   1    6.02    0.71
  -8  -1   1    6.46    0.78
   7   1  -1    1.31    0.28
   7   1  -1    0.96    0.37
  -7  -1   1    1.35    0.38
  -7  -1   1    1.29    0.42
   6   1  -1   14.79    0.65
   6   1  -1   14.92    0.98
  -6  -1   1   13.38    0.92
  -6  -1   1   13.45    0.87
   5   1  -1  206.26    4.67
   5   1  -1  204.19    5.26
   5   1  -1  197.10    5.32
  -5  -1   1  201.90    5.12
   4   1  -1   22.19    1.04
   4   1  -1   24.00    0.73
   4   1  -1   23.31    1.11
  -4  -1   1   24.33    1.01
   3   1  -1    0.50    0.09
   3   1  -1    0.30    0.16
   3   1  -1    0.58    0.21
  -3  -1   1    0.19    0.14
   2   1  -1   24.84    0.84
  -2  -1   1   23.76    0.85
   1   1  -1  106.79    2.41
   1   1  -1  100.20    2.48
  -1  -1   1  102.55    2.48
  -1  -1   1  104.01    2.32
   0   1  -1   61.88    1.55
   0   1  -1   63.26    1.57
   0  -1   1   62.34    1.56
  -1   1  -1   43.69    1.15
  -1   1  -1   42.74    1.21
   1  -1   1   42.30    1.10
   1  -1   1   42.36    1.22
  -2   1  -1   13.36    0.56
   2  -1   1   14.57    0.65
   2  -1   1   14.77    0.61
  -3   1  -1   20.53    0.82
  -3   1  -1   20.78    0.92
   3  -1   1   23.51    0.93
   3  -1   1   19.49    0.87
  -4   1  -1   74.59    2.32
  -4   1  -1   78.03    2.15
   4  -1   1   69.55    2.24
   4  -1   1   74.52    2.23
  -5   1  -1    7.19    0.65
  -5   1  -1    6.31    0.53
   5  -1   1    7.09    0.58
   5  -1   1    6.84    0.62
  -6   1  -1   18.33    0.97
  -6   1  -1   17.68    1.11
   6  -1   1   17.08    1.07
   6  -1   1   16.63    0.97
  -7   1  -1   11.95    0.85
  -7   1  -1   12.35    1.00
   7  -1   1   14.35    0.93
   7  -1   1   11.44    0.97
  -8   1  -1   20.28    1.20
  -8   1  -1   18.34    1.31
   8  -1   1   19.23    1.34
   8  -1   1   17.42    1.13
  -9   1  -1   69.83    2.95
   9  -1   1   75.96    3.65
   9  -1   1   72.71    3.01
 -10   1  -1   15.45    1.41
  10  -1   1   14.15    1.35
 -11   1  -1    4.09    1.03
  11  -1   1    5.10    1.10
 -12   1  -1   -0.62    0.47
  12  -1   1    0.29    0.54
 -13   1  -1    1.35    0.85
  13  -1   1    1.63    0.91
  13   0  -1    2.25    0.92
 -13   0   1    0.05    0.72
  12   0  -1    1.68    0.76
 -12   0   1    2.39    0.88
  11   0  -1    8.96    1.20
 -11   0   1    5.69    1.10
  10   0  -1   18.00    1.52
 -10   0   1   15.86    1.44
   9   0  -1   14.03    1.24
  -9   0   1   14.73    1.09
  -9   0   1   13.11    1.23
   8   0  -1    0.40    0.36
  -8   0   1    0.78    0.37
  -8   0   1    0.34    0.29
   7   0  -1   26.88    1.51
   7   0  -1   26.34    1.15
  -7   0   1   26.79    1.45
  -7   0   1   27.42    1.30
   6   0  -1    2.65    0.35
   6   0  -1    1.86    0.47
  -6   0   1    1.99    0.48
  -6   0   1    2.59    0.39
   5   0  -1   14.55    0.70
   5   0  -1   13.90    0.90
  -5   0   1   13.70    0.88
  -5   0   1   14.89    0.79
   4   0  -1   79.99    2.14
   4   0  -1   79.57    2.44
  -4   0   1   81.81    2.42
  -4   0   1   82.96    2.26
   3   0  -1    4.63    0.40
   3   0  -1    4.34    0.29
   3   0  -1    4.03    0.43
  -3   0   1    4.05    0.33
   2   0  -1   12.14    0.44
   2   0  -1   12.00    0.55
   2   0  -1   11.21    0.57
  -2   0   1   11.36    0.48
   1   0  -1    5.94    0.29
   1   0  -1    6.04    0.25
   1   0  -1    6.26    0.33
  -1   0   1    6.13    0.28
   0   0  -1  428.26    8.97
   0   0  -1  405.31    8.89
   0   0  -1  403.80    8.93
  -1   0  -1  102.58    2.42
  -1   0  -1  100.06    2.35
   1   0   1  103.01    2.40
   1   0   1  100.63    2.35
  -2   0  -1  174.91    4.07
  -2   0  -1  175.88    4.09
   2   0   1  175.31    4.05
   2   0   1  169.40    4.07
  -3   0  -1   69.64    1.98
  -3   0  -1   69.67    1.97
   3   0   1   69.06    2.00
   3   0   1   73.00    1.93
  -4   0  -1  160.57    4.16
  -4   0  -1  162.18    4.12
   4   0   1  165.57    4.05
   4   0   1  164.60    4.21
  -5   0  -1   80.57    2.50
  -5   0  -1   79.18    2.42
   5   0   1   79.35    2.33
   5   0   1   80.17    2.54
  -6   0  -1   10.75    0.83
  -6   0  -1   12.02    0.81
   6   0   1   11.74    0.73
   6   0   1   11.99    0.86
  -7   0  -1    1.77    0.48
  -7   0  -1    1.81    0.44
   7   0   1    1.15    0.44
   7   0   1    1.18    0.34
  -8   0  -1   41.04    1.84
  -8   0  -1   38.15    1.92
   8   0   1   44.63    2.08
   8   0   1   44.51    1.73
  -9   0  -1   40.12    2.07
  -9   0  -1   41.26    1.94
   9   0   1   40.46    2.11
 -10   0  -1    0.48    0.46
  10   0   1    0.22    0.43
 -11   0  -1    3.63    0.89
  11   0   1    4.12    0.94
 -12   0  -1    0.78    0.59
  12   0   1    0.01    0.49
 -13   0  -1    5.89    1.29
  13   0   1    6.87    1.34
  13  -1  -1    7.30    1.45
 -13   1   1    5.66    1.33
  12  -1  -1   10.97    1.43
 -12   1   1    8.32    1.51
  11  -1  -1    2.57    0.84
 -11   1   1    3.49    0.98
  10  -1  -1    3.90    0.94
 -10   1   1    2.81    0.79
   9  -1  -1   14.25    1.26
  -9   1   1   11.69    1.18
   8  -1  -1    3.46    0.59
   8  -1  -1    3.20    0.71
  -8   1   1    3.61    0.56
  -8   1   1    3.17    0.74
   7  -1  -1   15.60    0.94
   7  -1  -1   13.52    1.07
  -7   1   1   16.10    0.92
  -7   1   1   15.16    1.11
   6  -1  -1    4.00    0.58
   6  -1  -1    2.25    0.38
  -6   1   1    3.67    0.51
  -6   1   1    2.90    0.41
   5  -1  -1  109.02    3.06
   5  -1  -1  111.82    3.34
  -5   1   1  115.18    3.34
  -5   1   1  112.10    2.97
   4  -1  -1   38.03    1.31
   4  -1  -1   37.55    1.45
  -4   1   1   36.49    1.19
  -4   1   1   34.50    1.40
   3  -1  -1   40.71    1.42
   3  -1  -1   44.29    1.35
  -3   1   1   40.38    1.18
  -3   1   1   40.85    1.42
   2  -1  -1    0.38    0.16
   2  -1  -1    0.55    0.18
  -2   1   1    0.45    0.10
  -2   1   1    0.50    0.19
   1  -1  -1  194.05    4.59
   1  -1  -1  204.92    4.38
   1  -1  -1  200.84    4.57
  -1   1   1  200.76    4.56
   0  -1  -1  115.21    2.67
   0  -1  -1  112.72    2.66
   0  -1  -1  111.76    2.60
   0   1   1  116.26    2.56
  -1  -1  -1   89.61    2.09
  -1  -1  -1   84.73    2.14
   1   1   1   88.55    2.11
  -2  -1  -1   15.99    0.57
  -2  -1  -1   16.90    0.69
   2   1   1   15.74    0.57
   2   1   1   16.08    0.65
  -3  -1  -1    1.44    0.25
  -3  -1  -1    0.76    0.22
   3   1   1    0.73    0.16
   3   1   1    0.68    0.21
  -4  -1  -1  225.84    5.45
  -4  -1  -1  227.64    5.56
   4   1   1  235.26    5.32
   4   1   1  222.31    5.57
  -5  -1  -1    9.91    0.67
  -5  -1  -1   10.21    0.71
   5   1   1   10.76    0.75
   5   1   1    9.86    0.56
  -6  -1  -1    0.23    0.20
  -6  -1  -1    0.04    0.22
   6   1   1   -0.05    0.18
   6   1   1    0.12    0.15
  -7  -1  -1   14.99    1.00
  -7  -1  -1   13.07    0.95
   7   1   1   13.95    1.03
   7   1   1   13.91    0.79
  -8  -1  -1   32.12    1.66
  -8  -1  -1   32.82    1.66
   8   1   1   32.65    1.36
   8   1   1   34.51    1.78
  -9  -1  -1   13.44    1.16
  -9  -1  -1   17.17    1.22
   9   1   1   13.12    1.17
 -10  -1  -1    0.49    0.50
 -10  -1  -1    1.29    0.56
  10   1   1    0.64    0.41
 -11  -1  -1    1.05    0.56
  11   1   1    2.54    0.78
 -12  -1  -1    1.19    0.69
  12   1   1    2.45    0.89
 -13  -1  -1    3.34    0.98
  13   1   1    3.59    1.06
 -14  -1  -1    0.44    0.83
  14   1   1    0.41    0.74
  13  -2  -1    3.37    1.13
 -13   2   1    2.07    1.03
  12  -2  -1    5.74    1.28
 -12   2   1    7.35    1.55
  11  -2  -1   -0.53    0.41
 -11   2   1   -0.39    0.38
  10  -2  -1    4.52    1.02
 -10   2   1    4.91    1.07
   9  -2  -1   -0.04    0.40
  -9   2   1   -0.24    0.32
   8  -2  -1    4.18    0.65
   8  -2  -1    5.77    0.86
  -8   2   1    5.92    0.86
   7  -2  -1   18.19    1.29
   7  -2  -1   17.09    1.10
  -7   2   1   19.84    1.03
  -7   2   1   17.09    1.24
   6  -2  -1   20.41    1.24
   6  -2  -1   18.99    1.07
  -6   2   1   18.68    0.88
  -6   2   1   19.70    1.23
   5  -2  -1   61.41    2.27
   5  -2  -1   63.23    2.15
  -5   2   1   66.04    1.86
  -5   2   1   67.39    2.35
   4  -2  -1   51.28    1.75
   4  -2  -1   50.98    1.82
  -4   2   1   48.71    1.39
  -4   2   1   49.16    1.83
   3  -2  -1    2.37    0.37
   3  -2  -1    1.97    0.36
  -3   2   1    2.14    0.19
  -3   2   1    2.60    0.38
   2  -2  -1   12.42    0.66
   2  -2  -1   12.14    0.67
  -2   2   1   14.01    0.70
   1  -2  -1  439.99   10.01
   1  -2  -1  453.55   10.06
  -1   2   1  451.37    9.97
   0  -2  -1  436.03    9.86
   0  -2  -1  444.31    9.67
   0   2   1  443.27    9.71
   0   2   1  452.45    9.84
  -1  -2  -1  123.63    3.10
  -1  -2  -1  131.29    3.10
   1   2   1  130.79    2.93
   1   2   1  133.11    3.14
  -2  -2  -1    6.96    0.45
  -2  -2  -1    6.51    0.35
   2   2   1    7.45    0.45
   2   2   1    6.32    0.34
  -3  -2  -1  214.55    5.26
  -3  -2  -1  219.28    4.95
   3   2   1  219.16    5.08
   3   2   1  217.42    5.22
  -4  -2  -1  173.53    4.48
   4   2   1  175.48    4.47
   4   2   1  173.80    4.36
   4   2   1  175.36    4.09
  -5  -2  -1   77.91    2.31
  -5  -2  -1   72.65    2.42
   5   2   1   79.18    2.06
   5   2   1   75.80    2.43
  -6  -2  -1    1.50    0.38
  -6  -2  -1    1.72    0.42
   6   2   1    1.20    0.37
   6   2   1    1.63    0.28
  -7  -2  -1    1.13    0.35
  -7  -2  -1    1.78    0.47
   7   2   1    1.75    0.30
   7   2   1    1.23    0.43
  -8  -2  -1   28.19    1.46
  -8  -2  -1   24.97    1.49
   8   2   1   28.17    1.58
  -9  -2  -1    5.01    0.75
  -9  -2  -1    5.38    0.76
   9   2   1    5.52    0.77
 -10  -2  -1    6.79    0.91
 -10  -2  -1    5.99    0.88
  10   2   1    4.10    0.86
 -11  -2  -1    0.15    0.47
 -11  -2  -1    0.67    0.52
  11   2   1    0.94    0.58
 -12  -2  -1    3.17    0.92
  12   2   1    1.60    0.74
 -13  -2  -1    8.84    1.41
  13   2   1    6.76    1.34
 -14  -2  -1    0.62    0.67
  14   2   1    0.16    0.61
  12  -3  -1    1.72    0.95
 -12   3   1    2.96    1.12
  11  -3  -1   -0.31    0.50
 -11   3   1    0.25    0.58
  10  -3  -1    0.53    0.59
 -10   3   1   -0.30    0.46
   9  -3  -1    1.05    0.64
  -9   3   1    0.42    0.44
   8  -3  -1   16.23    1.37
   8  -3  -1   13.39    1.10
  -8   3   1   15.38    1.31
   7  -3  -1    2.04    0.57
   7  -3  -1    1.26    0.47
  -7   3   1    0.95    0.47
   6  -3  -1   31.56    1.53
   6  -3  -1   31.31    1.62
  -6   3   1   29.64    1.60
   5  -3  -1   37.67    1.64
   5  -3  -1   40.37    1.74
  -5   3   1   35.92    1.70
  -5   3   1   39.18    1.15
   4  -3  -1   41.76    1.68
   4  -3  -1   44.96    1.75
  -4   3   1   41.33    1.72
  -4   3   1   43.40    1.11
   3  -3  -1   35.06    1.41
   3  -3  -1   36.12    1.45
  -3   3   1   36.26    1.44
   2  -3  -1   66.11    1.99
   2  -3  -1   60.32    2.00
  -2   3   1   62.23    1.96
   1  -3  -1  524.73   11.75
   1  -3  -1  519.14   11.17
   1  -3  -1  510.79   11.63
  -1   3   1  519.85   11.60
   0  -3  -1  517.73   11.37
   0  -3  -1  530.30   11.68
   0   3   1  511.93   11.61
   0   3   1  522.20   11.50
  -1  -3  -1  302.22    6.92
  -1  -3  -1  308.07    6.99
   1   3   1  301.99    6.98
   1   3   1  305.23    6.80
  -2  -3  -1    0.40    0.16
  -2  -3  -1    0.64    0.24
   2   3   1    0.38    0.14
   2   3   1    0.44    0.19
  -3  -3  -1   35.72    1.09
  -3  -3  -1   35.09    1.33
   3   3   1   35.05    1.28
   3   3   1   34.88    1.15
  -4  -3  -1   81.90    2.51
  -4  -3  -1   82.99    2.11
   4   3   1   82.50    2.32
   4   3   1   79.55    2.44
  -5  -3  -1    2.58    0.44
   5   3   1    2.78    0.44
   5   3   1    2.54    0.38
   5   3   1    2.57    0.26
  -6  -3  -1    4.32    0.58
   6   3   1    3.75    0.52
   6   3   1    4.34    0.35
   6   3   1    4.89    0.57
  -7  -3  -1   41.36    1.87
  -7  -3  -1   42.71    1.72
   7   3   1   39.79    1.30
   7   3   1   40.16    1.84
  -8  -3  -1    5.95    0.78
  -8  -3  -1    6.59    0.73
   8   3   1    5.43    0.76
  -9  -3  -1    2.20    0.58
  -9  -3  -1    3.59    0.80
   9   3   1    2.09    0.59
 -10  -3  -1    2.43    0.64
 -10  -3  -1    4.65    0.95
  10   3   1    2.28    0.68
 -11  -3  -1    3.37    0.84
 -11  -3  -1    4.77    1.05
  11   3   1    3.75    0.91
 -12  -3  -1   13.30    1.45
 -12  -3  -1   11.73    1.35
  12   3   1   13.92    1.47
 -13  -3  -1    0.75    0.67
  13   3   1    0.26    0.67
 -14  -3  -1    0.03    0.59
  14   3   1   -0.04    0.59
  12  -4  -1    2.44    0.97
 -12   4   1    2.76    1.08
  11  -4  -1    1.20    0.88
 -11   4   1    0.54    0.66
  10  -4  -1   -0.36    0.42
 -10   4   1   -0.18    0.51
   9  -4  -1    5.98    0.88
   9  -4  -1   10.18    1.26
  -9   4   1   10.23    1.25
   8  -4  -1   15.08    1.23
   8  -4  -1   14.26    1.32
  -8   4   1   12.70    1.29
   7  -4  -1    7.91    0.97
   7  -4  -1    7.68    0.87
  -7   4   1    6.68    0.93
   6  -4  -1   31.39    1.65
   6  -4  -1   28.51    1.61
  -6   4   1   29.49    1.68
   5  -4  -1   13.20    1.01
   5  -4  -1   12.51    0.98
  -5   4   1   11.58    0.96
   4  -4  -1   74.77    2.60
   4  -4  -1   75.51    2.54
  -4   4   1   73.24    2.60
   3  -4  -1   28.86    1.32
   3  -4  -1   27.52    1.35
  -3   4   1   29.33    1.35
   2  -4  -1   21.29    1.13
   2  -4  -1   23.67    1.09
  -2   4   1   23.10    1.09
   1  -4  -1   79.67    2.50
   1  -4  -1   83.74    2.42
   1  -4  -1   82.18    1.95
  -1   4   1   80.66    2.36
   0  -4  -1   62.03    1.67
   0  -4  -1   61.84    1.98
   0   4   1   63.30    1.92
   0   4   1   61.41    1.82
  -1  -4  -1    4.53    0.44
   1   4   1    4.70    0.37
   1   4   1    4.88    0.43
  -2  -4  -1   69.23    2.10
  -2  -4  -1   70.64    2.03
   2   4   1   71.63    1.91
   2   4   1   68.57    2.10
  -3  -4  -1   34.91    1.16
  -3  -4  -1   34.19    1.37
   3   4   1   33.12    1.14
   3   4   1   34.69    1.33
  -4  -4  -1  142.24    3.48
  -4  -4  -1  142.12    3.95
   4   4   1  137.00    3.82
   4   4   1  145.43    3.66
  -5  -4  -1   51.39    1.49
  -5  -4  -1   51.15    1.97
   5   4   1   51.13    1.91
   5   4   1   48.86    1.74
  -6  -4  -1    0.48    0.28
   6   4   1    0.32    0.26
   6   4   1    0.71    0.19
   6   4   1    0.73    0.32
  -7  -4  -1   22.35    1.36
   7   4   1   21.25    1.24
   7   4   1   20.86    1.29
   7   4   1   23.15    0.85
  -8  -4  -1   48.59    2.24
  -8  -4  -1   47.55    1.99
   8   4   1   51.51    2.23
  -9  -4  -1   13.91    1.09
  -9  -4  -1   15.85    1.30
   9   4   1   15.54    1.27
 -10  -4  -1   -0.19    0.40
 -10  -4  -1   -0.13    0.31
  10   4   1    0.18    0.37
 -11  -4  -1    3.84    0.91
 -11  -4  -1    2.33    0.69
  11   4   1    2.10    0.72
 -12  -4  -1   16.12    1.47
 -12  -4  -1   15.96    1.68
  12   4   1   15.71    1.55
 -13  -4  -1    0.33    0.67
 -13  -4  -1    2.76    0.87
  13   4   1    0.96    0.69
 -14  -4  -1    1.21    0.76
  14   4   1    0.28    0.69
  11  -5  -1   -0.41    0.65
 -11   5   1    0.48    0.75
  10  -5  -1    0.22    0.57
 -10   5   1   -0.01    0.55
   9  -5  -1   13.29    1.41
   9  -5  -1   12.24    1.29
  -9   5   1   13.32    1.42
   8  -5  -1   18.50    1.47
   8  -5  -1   22.75    1.66
  -8   5   1   20.83    1.63
   7  -5  -1   -0.37    0.38
   7  -5  -1    0.12    0.38
  -7   5   1    0.86    0.50
   6  -5  -1   -0.03    0.35
   6  -5  -1    0.01    0.28
  -6   5   1    0.31    0.38
   5  -5  -1   54.88    2.26
   5  -5  -1   54.73    2.34
  -5   5   1   54.90    2.33
   4  -5  -1   31.61    1.54
   4  -5  -1   30.12    1.61
  -4   5   1   31.53    1.58
   3  -5  -1    0.70    0.33
   3  -5  -1    0.43    0.30
  -3   5   1    1.09    0.41
   2  -5  -1   18.73    1.11
   2  -5  -1   19.06    1.03
  -2   5   1   17.80    1.00
   1  -5  -1  146.66    4.16
   1  -5  -1  151.99    4.02
   1  -5  -1  152.42    3.47
  -1   5   1  144.33    3.96
   0  -5  -1   82.91    2.57
   0  -5  -1   80.83    2.15
   0   5   1   78.22    2.43
   0   5   1   80.16    2.36
  -1  -5  -1    8.13    0.55
  -1  -5  -1    8.89    0.64
   1   5   1    8.26    0.62
   1   5   1    7.95    0.54
  -2  -5  -1    9.95    0.66
  -2  -5  -1    9.19    0.64
   2   5   1   10.66    0.59
   2   5   1   11.41    0.71
  -3  -5  -1    6.96    0.52
  -3  -5  -1    5.81    0.55
   3   5   1    6.05    0.54
   3   5   1    5.72    0.45
  -4  -5  -1    0.74    0.23
  -4  -5  -1    0.09    0.24
   4   5   1    0.45    0.20
   4   5   1    0.95    0.32
  -5  -5  -1    9.96    0.85
  -5  -5  -1   10.00    0.56
   5   5   1   10.58    0.81
   5   5   1    9.76    0.70
  -6  -5  -1    1.58    0.26
  -6  -5  -1    1.38    0.43
   6   5   1    0.99    0.36
   6   5   1    1.38    0.40
  -7  -5  -1   29.84    1.63
   7   5   1   25.28    1.36
   7   5   1   27.04    1.06
   7   5   1   24.34    1.44
  -8  -5  -1   -0.26    0.27
   8   5   1    0.12    0.31
   8   5   1    0.24    0.30
  -9  -5  -1    7.87    0.84
  -9  -5  -1    7.39    1.01
   9   5   1    7.59    0.92
 -10  -5  -1    3.79    0.87
 -10  -5  -1    4.55    0.74
  10   5   1    3.83    0.82
 -11  -5  -1    8.33    1.02
 -11  -5  -1    7.89    1.18
  11   5   1    7.35    1.03
 -12  -5  -1   10.15    1.40
 -12  -5  -1   12.42    1.27
  12   5   1    9.94    1.31
 -13  -5  -1    0.23    0.60
 -13  -5  -1   -0.39    0.42
  13   5   1    0.17    0.63
 -14  -5  -1    0.57    0.79
  14   5   1   -0.43    0.60
  11  -6  -1    0.03    0.76
 -11   6   1   -0.99    0.73
  10  -6  -1    2.95    1.00
 -10   6   1    0.30    0.77
   9  -6  -1   10.87    1.31
   9  -6  -1   10.75    1.32
  -9   6   1   11.81    1.53
   8  -6  -1    8.89    1.20
   8  -6  -1    6.96    1.00
  -8   6   1    6.34    1.21
   7  -6  -1    0.53    0.46
   7  -6  -1    0.50    0.50
  -7   6   1    0.39    0.51
   6  -6  -1   -0.42    0.30
   6  -6  -1   -0.33    0.33
  -6   6   1   -0.05    0.34
   5  -6  -1    3.65    0.70
   5  -6  -1    4.21    0.80
  -5   6   1    3.78    0.80
   4  -6  -1   45.12    2.01
   4  -6  -1   45.08    2.12
  -4   6   1   47.26    2.11
   3  -6  -1    0.01    0.25
   3  -6  -1    0.58    0.34
  -3   6   1    0.17    0.27
   2  -6  -1    0.23    0.29
   2  -6  -1    0.25    0.25
  -2   6   1    0.29    0.26
   1  -6  -1    1.22    0.40
   1  -6  -1    1.11    0.35
   1  -6  -1    0.71    0.18
  -1   6   1    0.61    0.26
  -1   6   1    1.33    0.38
   0  -6  -1    4.51    0.41
   0  -6  -1    4.91    0.59
   0   6   1    5.17    0.54
   0   6   1    5.03    0.54
  -1  -6  -1    0.30    0.25
  -1  -6  -1    0.64    0.25
   1   6   1    1.02    0.31
   1   6   1    0.22    0.23
  -2  -6  -1    2.98    0.42
  -2  -6  -1    4.34    0.50
   2   6   1    3.12    0.45
   2   6   1    4.10    0.43
  -3  -6  -1   29.63    1.25
   3   6   1   27.34    1.14
   3   6   1   30.57    1.36
  -4  -6  -1   62.70    2.26
  -4  -6  -1   59.45    1.91
   4   6   1   59.54    2.14
   4   6   1   55.73    1.90
  -5  -6  -1    0.59    0.22
  -5  -6  -1    0.34    0.30
   5   6   1    0.25    0.23
   5   6   1    0.59    0.29
  -6  -6  -1    4.71    0.43
  -6  -6  -1    4.40    0.68
   6   6   1    4.92    0.57
   6   6   1    5.30    0.65
  -7  -6  -1   14.91    1.17
   7   6   1   13.93    1.00
   7   6   1   14.48    1.12
  -8  -6  -1    4.56    0.88
   8   6   1    4.04    0.78
   8   6   1    4.57    0.77
  -9  -6  -1    8.42    1.06
   9   6   1    5.50    0.86
   9   6   1    8.15    0.96
 -10  -6  -1   -0.34    0.37
 -10  -6  -1    0.03    0.31
  10   6   1   -0.03    0.37
 -11  -6  -1   12.69    1.41
 -11  -6  -1   11.10    1.13
  11   6   1   10.56    1.21
 -12  -6  -1    2.96    0.79
 -12  -6  -1    4.39    1.07
  12   6   1    3.57    0.94
 -13  -6  -1    0.27    0.68
  13   6   1   -0.67    0.47
 -14  -6  -1    0.68    0.74
  14   6   1   -0.23    0.66
  10  -7  -1    4.25    1.26
 -10   7   1    3.88    1.14
   9  -7  -1    8.66    1.27
   9  -7  -1    9.19    1.42
  -9   7   1    9.50    1.41
   8  -7  -1    0.35    0.56
   8  -7  -1   -0.41    0.41
  -8   7   1    0.31    0.55
   7  -7  -1    0.25    0.52
   7  -7  -1    0.07    0.46
  -7   7   1    0.45    0.52
   6  -7  -1    0.50    0.39
   6  -7  -1    0.92    0.55
  -6   7   1    1.89    0.68
   5  -7  -1   29.51    1.86
   5  -7  -1   34.25    1.86
  -5   7   1   32.94    1.91
   4  -7  -1   -0.47    0.25
   4  -7  -1    0.33    0.34
  -4   7   1    0.23    0.28
   3  -7  -1    0.34    0.35
   3  -7  -1    0.50    0.33
  -3   7   1    0.71    0.44
   2  -7  -1    0.81    0.33
   2  -7  -1    0.47    0.39
  -2   7   1    1.37    0.46
   1  -7  -1    2.83    0.30
   1  -7  -1    2.92    0.61
  -1   7   1    1.92    0.48
  -1   7   1    2.51    0.53
   0  -7  -1   26.46    1.07
   0  -7  -1   24.97    1.40
   0   7   1   27.60    1.32
   0   7   1   27.99    1.37
  -1  -7  -1    0.42    0.29
  -1  -7  -1    0.34    0.24
   1   7   1    0.15    0.21
   1   7   1    0.40    0.27
  -2  -7  -1   20.29    1.13
  -2  -7  -1   19.17    1.05
   2   7   1   19.13    1.10
   2   7   1   18.74    0.99
  -3  -7  -1   14.21    0.90
  -3  -7  -1   12.67    0.91
   3   7   1   13.46    0.82
   3   7   1   13.68    0.92
  -4  -7  -1   42.18    1.64
  -4  -7  -1   41.73    1.86
   4   7   1   43.24    1.82
   4   7   1   44.35    1.63
  -5  -7  -1   16.40    0.89
  -5  -7  -1   17.27    1.20
   5   7   1   18.43    1.15
   5   7   1   14.40    0.93
  -6  -7  -1   20.66    0.97
  -6  -7  -1   20.50    1.40
   6   7   1   19.62    1.13
   6   7   1   19.15    1.26
  -7  -7  -1    6.76    0.88
   7   7   1    8.29    0.80
   7   7   1    9.54    0.92
  -8  -7  -1    1.98    0.63
   8   7   1    2.10    0.55
   8   7   1    1.79    0.57
  -9  -7  -1    3.49    0.87
   9   7   1    3.74    0.78
   9   7   1    3.90    0.89
 -10  -7  -1    0.65    0.60
  10   7   1    1.82    0.63
  10   7   1    1.80    0.68
 -11  -7  -1   11.23    1.14
 -11  -7  -1   13.31    1.48
  11   7   1   10.15    1.31
 -12  -7  -1    0.63    0.65
  12   7   1    1.34    0.66
 -13  -7  -1    0.41    0.70
  13   7   1   -0.16    0.49
 -14  -7  -1    0.70    0.89
  14   7   1    0.50    0.71
  10  -8  -1   -0.43    0.71
 -10   8   1    0.76    0.80
   9  -8  -1    1.87    0.98
   9  -8  -1    2.71    0.92
  -9   8   1    3.74    1.10
   8  -8  -1    0.64    0.69
   8  -8  -1    0.15    0.59
  -8   8   1    0.19    0.58
   7  -8  -1    0.25    0.48
   7  -8  -1   -0.37    0.41
  -7   8   1    0.45    0.57
   6  -8  -1   -0.04    0.44
   6  -8  -1    0.03    0.45
  -6   8   1    0.30    0.48
   5  -8  -1   16.71    1.33
   5  -8  -1   11.13    1.22
  -5   8   1   16.48    1.38
   4  -8  -1    6.43    0.91
   4  -8  -1    9.52    1.08
  -4   8   1   10.40    1.11
   3  -8  -1    0.16    0.35
   3  -8  -1    0.05    0.33
  -3   8   1    0.45    0.34
   2  -8  -1    1.45    0.55
  -2   8   1    2.60    0.63
  -2   8   1    3.21    0.67
   1  -8  -1    8.58    0.90
  -1   8   1    7.15    0.79
  -1   8   1    8.52    0.84
   0  -8  -1   20.71    1.34
   0  -8  -1   23.05    1.02
   0   8   1   23.66    1.30
   0   8   1   21.34    1.26
  -1  -8  -1   -0.13    0.26
  -1  -8  -1    0.19    0.23
   1   8   1   -0.04    0.23
   1   8   1    0.30    0.25
  -2  -8  -1    4.26    0.57
  -2  -8  -1    4.73    0.65
   2   8   1    4.09    0.57
   2   8   1    3.94    0.52
  -3  -8  -1    9.25    0.83
  -3  -8  -1    8.83    0.80
   3   8   1    9.53    0.75
   3   8   1    7.81    0.75
  -4  -8  -1   72.09    2.70
  -4  -8  -1   72.83    2.49
   4   8   1   74.39    2.67
   4   8   1   74.24    2.44
  -5  -8  -1   15.99    0.99
  -5  -8  -1   18.57    1.29
   5   8   1   16.95    1.19
   5   8   1   17.48    1.05
  -6  -8  -1   15.04    1.26
  -6  -8  -1   15.55    0.92
   6   8   1   16.80    1.21
   6   8   1   16.04    1.05
  -7  -8  -1    1.08    0.47
   7   8   1    1.30    0.46
   7   8   1    0.67    0.40
  -8  -8  -1    0.32    0.40
   8   8   1    0.09    0.37
   8   8   1    0.10    0.36
  -9  -8  -1    6.90    1.00
   9   8   1    4.96    0.87
   9   8   1    5.99    1.09
 -10  -8  -1    8.88    1.27
  10   8   1   12.69    1.19
  10   8   1   10.61    1.27
 -11  -8  -1   14.77    1.65
  11   8   1   16.17    1.52
 -12  -8  -1    1.24    0.80
  12   8   1    0.95    0.70
 -13  -8  -1    4.35    1.24
  13   8   1    2.24    0.94
 -14  -8  -1   -0.61    0.72
  14   8   1   -0.13    0.68
   9  -9  -1    0.51    0.69
   9  -9  -1    0.02    0.69
  -9   9   1    0.46    0.74
   8  -9  -1   -0.36    0.55
   8  -9  -1    0.02    0.64
  -8   9   1    0.81    0.83
   7  -9  -1   -0.21    0.53
   7  -9  -1   -0.43    0.42
  -7   9   1   -0.14    0.56
   6  -9  -1    2.35    0.76
   6  -9  -1    2.60    0.90
  -6   9   1    3.10    0.93
   5  -9  -1   19.60    1.57
   5  -9  -1   20.93    1.76
  -5   9   1   21.44    1.73
   4  -9  -1    2.52    0.71
   4  -9  -1    3.14    0.88
  -4   9   1    3.12    0.82
   3  -9  -1    2.90    0.81
   3  -9  -1    3.19    0.76
  -3   9   1    4.05    0.84
  -3   9   1    3.31    0.72
   2  -9  -1    1.20    0.54
  -2   9   1    0.66    0.42
  -2   9   1    0.90    0.44
   1  -9  -1   15.76    1.28
  -1   9   1   14.15    1.14
  -1   9   1   16.00    1.21
   0  -9  -1    9.12    0.99
   0   9   1   12.52    1.01
   0   9   1   10.16    0.94
  -1  -9  -1    6.40    0.82
  -1  -9  -1    5.39    0.59
   1   9   1    5.16    0.69
   1   9   1    6.87    0.75
  -2  -9  -1    0.13    0.30
  -2  -9  -1    0.15    0.28
   2   9   1   -0.21    0.22
   2   9   1    0.25    0.28
  -3  -9  -1   32.26    1.63
  -3  -9  -1   32.78    1.68
   3   9   1   31.58    1.52
   3   9   1   32.68    1.67
  -4  -9  -1   37.94    1.89
  -4  -9  -1   40.17    1.80
   4   9   1   41.78    1.93
   4   9   1   39.07    1.71
  -5  -9  -1    0.07    0.31
  -5  -9  -1   -0.15    0.19
   5   9   1   -0.12    0.27
   5   9   1   -0.16    0.30
  -6  -9  -1    9.37    1.03
  -6  -9  -1    8.58    0.76
   6   9   1   10.26    0.88
   6   9   1    9.32    0.99
  -7  -9  -1    4.76    0.92
   7   9   1    5.85    0.89
   7   9   1    6.14    0.75
  -8  -9  -1   30.04    1.95
   8   9   1   28.62    1.79
   8   9   1   30.37    1.64
  -9  -9  -1    5.44    1.09
   9   9   1    5.07    0.97
   9   9   1    4.46    0.84
 -10  -9  -1    5.82    1.18
  10   9   1    3.53    0.89
 -11  -9  -1    2.24    1.02
  11   9   1    1.87    0.79
 -12  -9  -1    0.44    0.74
  12   9   1   -0.25    0.59
 -13  -9  -1    6.55    1.50
  13   9   1    7.10    1.40
 -14  -9  -1    0.71    0.85
  14   9   1   -0.09    0.61
   8 -10  -1    0.03    0.72
   8 -10  -1    0.85    0.89
  -8  10   1    2.02    1.02
   7 -10  -1    1.06    0.81
   7 -10  -1    1.43    0.88
  -7  10   1    0.09    0.68
   6 -10  -1    5.46    1.06
   6 -10  -1    4.28    1.07
  -6  10   1    5.22    1.12
   5 -10  -1    9.09    1.21
   5 -10  -1    4.10    1.02
  -5  10   1    7.45    1.23
   4 -10  -1    0.79    0.59
   4 -10  -1    0.25    0.49
  -4  10   1    2.17    0.68
  -4  10   1    1.55    0.73
   3 -10  -1    5.88    0.99
  -3  10   1    6.10    1.09
  -3  10   1    5.74    1.03
   2 -10  -1    0.15    0.39
  -2  10   1    0.59    0.51
  -2  10   1    0.17    0.42
   1 -10  -1   11.44    1.22
  -1  10   1   12.98    1.17
  -1  10   1   13.88    1.18
   0 -10  -1    5.56    0.89
   0  10   1    6.45    0.84
   0  10   1    5.66    0.87
  -1 -10  -1    0.19    0.36
  -1 -10  -1    0.12    0.26
   1  10   1    0.17    0.35
   1  10   1   -0.03    0.35
  -2 -10  -1    0.93    0.47
  -2 -10  -1    3.62    0.66
   2  10   1    2.55    0.60
   2  10   1    2.41    0.61
  -3 -10  -1   -0.22    0.30
  -3 -10  -1   -0.05    0.30
   3  10   1    0.43    0.33
   3  10   1    0.86    0.47
  -4 -10  -1   20.34    1.42
  -4 -10  -1   20.11    1.35
   4  10   1   18.65    1.32
   4  10   1   20.34    1.24
  -5 -10  -1   -0.12    0.27
  -5 -10  -1    0.00    0.37
   5  10   1   -0.17    0.24
   5  10   1   -0.44    0.27
  -6 -10  -1    0.04    0.32
  -6 -10  -1    0.06    0.30
   6  10   1    0.28    0.31
   6  10   1    0.40    0.34
  -7 -10  -1    0.27    0.41
   7  10   1    0.07    0.32
   7  10   1    0.46    0.44
  -8 -10  -1   24.06    1.86
   8  10   1   24.51    1.70
  -9 -10  -1    2.49    0.82
   9  10   1    2.99    0.82
 -10 -10  -1    4.40    1.08
  10  10   1    3.17    0.92
 -11 -10  -1    3.16    1.02
  11  10   1    1.95    0.78
 -12 -10  -1    3.99    1.23
  12  10   1    1.85    0.77
 -13 -10  -1    1.23    1.05
  13  10   1    1.43    0.86
   7 -11  -1    0.30    0.75
   7 -11  -1    1.37    0.88
  -7  11   1    0.81    0.82
   6 -11  -1    0.78    0.75
   6 -11  -1    0.14    0.65
  -6  11   1    0.13    0.67
   5 -11  -1    2.39    0.90
  -5  11   1    3.65    0.96
  -5  11   1    1.96    0.88
   4 -11  -1    2.04    0.80
  -4  11   1    1.44    0.77
  -4  11   1    2.01    0.80
   3 -11  -1    0.63    0.53
  -3  11   1    1.94    0.81
  -3  11   1    2.03    0.75
   2 -11  -1    3.23    0.94
  -2  11   1    3.87    0.93
  -2  11   1    4.51    0.97
   1 -11  -1    7.77    1.09
  -1  11   1   11.04    1.19
  -1  11   1   11.73    1.25
   0 -11  -1    0.06    0.40
   0  11   1    0.03    0.45
   0  11   1   -0.53    0.32
  -1 -11  -1    0.20    0.40
   1  11   1   -0.21    0.39
   1  11   1    0.56    0.47
  -2 -11  -1    0.31    0.41
  -2 -11  -1   -0.40    0.31
   2  11   1    0.12    0.37
   2  11   1    0.22    0.40
  -3 -11  -1   12.49    1.08
  -3 -11  -1   14.25    1.26
   3  11   1   10.77    1.11
   3  11   1   10.70    1.05
  -4 -11  -1    7.61    0.96
  -4 -11  -1    6.86    0.88
   4  11   1    8.12    0.98
   4  11   1    7.57    0.88
  -5 -11  -1    6.70    0.86
  -5 -11  -1    7.51    0.99
   5  11   1    6.37    0.95
   5  11   1    5.84    0.79
  -6 -11  -1    3.37    0.86
  -6 -11  -1    2.40    0.63
   6  11   1    1.81    0.62
   6  11   1    2.48    0.73
  -7 -11  -1    8.72    1.14
   7  11   1    6.04    0.96
  -8 -11  -1   14.18    1.53
   8  11   1   17.95    1.53
  -9 -11  -1    0.84    0.72
   9  11   1    0.62    0.59
 -10 -11  -1   -0.39    0.54
  10  11   1    0.08    0.51
 -11 -11  -1   -0.07    0.66
  11  11   1   -0.31    0.58
 -12 -11  -1    3.62    1.27
  12  11   1    6.19    1.37
 -13 -11  -1    2.52    1.20
  13  11   1    1.71    0.94
   6 -12  -1    0.63    0.79
  -6  12   1    1.30    0.92
   5 -12  -1   -0.10    0.67
  -5  12   1    0.70    0.73
  -5  12   1    0.37    0.67
   4 -12  -1    0.74    0.65
  -4  12   1   -0.23    0.61
  -4  12   1   -0.05    0.65
   3 -12  -1    0.26    0.64
  -3  12   1    0.24    0.59
  -3  12   1   -0.13    0.51
   2 -12  -1    2.06    0.77
  -2  12   1    4.41    0.99
  -2  12   1    1.96    0.74
   1 -12  -1    7.87    1.25
  -1  12   1    7.48    1.21
  -1  12   1    9.33    1.14
   0 -12  -1    4.42    1.05
   0  12   1    7.25    1.06
   0  12   1    7.49    1.10
  -1 -12  -1    0.32    0.47
   1  12   1    0.20    0.45
   1  12   1    0.33    0.46
  -2 -12  -1    1.11    0.60
   2  12   1    0.97    0.53
   2  12   1    2.06    0.69
  -3 -12  -1    8.56    1.08
  -3 -12  -1    6.11    0.96
   3  12   1    7.39    1.03
   3  12   1    4.51    0.87
  -4 -12  -1    7.44    1.01
  -4 -12  -1    6.73    1.00
   4  12   1    5.27    0.87
   4  12   1    6.43    0.95
  -5 -12  -1   -0.02    0.42
  -5 -12  -1   -0.05    0.39
   5  12   1    0.46    0.58
  -6 -12  -1    0.51    0.59
  -6 -12  -1    0.29    0.46
   6  12   1    0.49    0.55
  -7 -12  -1    8.49    1.26
   7  12   1   10.71    1.28
  -8 -12  -1    4.20    1.08
   8  12   1    2.55    0.83
  -9 -12  -1    0.61    0.68
   9  12   1    0.26    0.59
 -10 -12  -1    0.39    0.72
  10  12   1   -0.54    0.49
 -11 -12  -1    1.59    0.90
  11  12   1    2.29    1.02
 -12 -12  -1    4.16    1.25
  12  12   1    8.14    1.60
   5 -13  -1    0.09    0.88
  -5  13   1    0.40    0.87
   4 -13  -1    0.77    0.85
  -4  13   1    1.45    0.91
   3 -13  -1   -0.11    0.75
  -3  13   1   -0.15    0.62
  -3  13   1    0.35    0.69
   2 -13  -1    1.92    0.84
  -2  13   1    1.98    0.88
  -2  13   1    3.34    1.02
   1 -13  -1    1.26    0.79
  -1  13   1    1.23    0.74
  -1  13   1    2.26    0.82
   0 -13  -1    2.32    0.81
   0  13   1    1.67    0.70
   0  13   1    2.12    0.75
  -1 -13  -1    2.24    0.81
   1  13   1    0.56    0.65
   1  13   1    1.32    0.63
  -2 -13  -1    2.51    0.87
   2  13   1    2.64    0.78
   2  13   1    3.43    0.88
  -3 -13  -1   10.07    1.24
   3  13   1    8.43    1.10
   3  13   1    7.55    1.11
  -4 -13  -1    2.53    0.80
  -4 -13  -1    2.15    0.74
   4  13   1    3.18    0.83
  -5 -13  -1    1.37    0.66
  -5 -13  -1    2.22    0.73
   5  13   1    2.13    0.75
  -6 -13  -1    2.71    0.78
   6  13   1    1.05    0.73
  -7 -13  -1    8.28    1.27
   7  13   1    8.07    1.21
  -8 -13  -1    2.14    0.94
   8  13   1    2.75    0.94
  -9 -13  -1   -0.57    0.59
   9  13   1    0.12    0.67
 -10 -13  -1   -0.24    0.59
  10  13   1    0.48    0.69
 -11 -13  -1    5.18    1.37
  11  13   1    1.87    0.94
 -12 -13  -1    2.27    1.22
  12  13   1    3.01    1.22
   3 -14  -1   -0.57    0.74
  -3  14   1   -0.16    0.78
   2 -14  -1   -0.12    0.64
  -2  14   1   -0.29    0.73
   1 -14  -1    1.78    0.90
  -1  14   1    1.38    0.78
  -1  14   1    0.16    0.68
   0 -14  -1    2.05    0.97
   0  14   1    3.65    1.05
   0  14   1    1.94    0.83
  -1 -14  -1    0.03    0.68
   1  14   1   -0.06    0.66
   1  14   1   -0.01    0.58
  -2 -14  -1    2.77    0.99
   2  14   1    1.39    0.73
  -3 -14  -1    3.92    1.02
   3  14   1    3.67    0.94
  -4 -14  -1    8.74    1.26
   4  14   1    8.70    1.26
  -5 -14  -1    2.29    0.81
  -5 -14  -1    4.91    1.03
   5  14   1    3.37    0.97
  -6 -14  -1    0.90    0.66
   6  14   1    0.29    0.53
  -7 -14  -1    4.96    1.12
   7  14   1    5.34    1.12
  -8 -14  -1    4.47    1.19
   8  14   1    4.55    1.20
  -9 -14  -1    1.42    0.94
   9  14   1    1.90    0.96
 -10 -14  -1   -0.55    0.73
  10  14   1    1.38    0.89
 -11 -14  -1   -0.32    0.77
  11  14   1    1.54    1.03
   2 -15  -1    0.53    0.84
  -2  15   1   -0.10    0.80
   1 -15  -1    3.57    1.22
  -1  15   1    2.52    1.07
   0 -15  -1    3.14    1.17
  -1 -15  -1   -0.36    0.55
  -2 -15  -1    0.33    0.73
   2  15   1    0.25    0.65
  -3 -15  -1    3.06    0.95
   3  15   1    3.21    1.06
  -4 -15  -1    9.80    1.39
   4  15   1    8.09    1.43
  -5 -15  -1    2.66    0.94
   5  15   1    0.79    0.74
  -6 -15  -1    0.10    1.11
   6  15   1    0.94    0.86
  -7 -15  -1    0.44    0.79
   7  15   1    1.63    0.77
  -8 -15  -1    0.25    0.80
   8  15   1    0.94    0.86
  -9 -15  -1    0.73    0.99
   9  15   1    0.07    0.76
 -10 -15  -1    1.54    1.12
  10  15   1    0.58    0.78
  -1 -16  -1   -0.33    0.80
  -2 -16  -1    1.40    0.92
  -3 -16  -1    0.38    0.69
  -4 -16  -1    0.71    0.85
   5  16   1    0.10    0.83
   6  16   1    1.13    0.87
   7  16   1    3.09    1.06
  -8 -16  -1    5.70    1.52
   8  16   1    3.73    1.29
  -7 -16   2    0.92    0.94
   3  16  -2    2.01    1.09
  -3 -16   2    1.51    1.00
   2  16  -2   -0.29    0.80
  -2 -16   2   -0.39    0.71
   1  16  -2    0.29    0.88
  -1 -16   2   -0.11    0.81
  -9 -15   2    0.70    0.95
  -8 -15   2    1.75    0.99
  -7 -15   2    2.70    1.09
  -6 -15   2   -0.65    0.66
   5  15  -2    2.51    1.02
   4  15  -2    1.90    0.86
  -4 -15   2    2.71    0.96
   3  15  -2    0.64    0.79
  -3 -15   2    3.48    1.04
   2  15  -2   -0.79    0.66
  -2 -15   2    0.61    0.75
   1  15  -2    0.28    0.76
  -1 -15   2    0.99    0.76
   0  15  -2   -0.13    0.76
   0 -15   2    1.15    0.89
  -1  15  -2    1.50    0.90
   1 -15   2    0.87    0.91
  11  14  -2    1.26    0.88
 -11 -14   2    1.05    0.91
  10  14  -2    0.04    0.68
 -10 -14   2   -0.31    0.79
   9  14  -2    0.61    0.68
  -9 -14   2    0.30    0.77
   8  14  -2    3.50    1.37
  -8 -14   2    2.33    0.94
   7  14  -2    1.22    1.15
  -7 -14   2    1.58    0.91
   6  14  -2    0.23    0.63
  -6 -14   2    0.81    0.63
   5  14  -2    0.28    0.62
  -5 -14   2    1.83    0.75
   4  14  -2    3.92    1.04
  -4 -14   2    3.53    0.96
   3  14  -2   11.10    1.43
  -3 -14   2    7.99    1.27
   2  14  -2   -1.05    0.50
  -2 -14   2    0.82    0.71
   1  14  -2   -0.08    0.79
  -1 -14   2    0.59    0.71
   0  14  -2    0.57    0.75
   0 -14   2    1.08    0.88
  -1  14  -2    2.21    1.03
   1 -14   2    0.90    0.78
  -2  14  -2   -0.36    0.79
   2 -14   2    1.40    0.86
  -3  14  -2    0.06    0.84
   3 -14   2    1.00    0.92
  12  13  -2    1.44    0.96
 -12 -13   2    2.97    1.17
  11  13  -2   -0.44    0.61
 -11 -13   2    0.49    0.74
  10  13  -2   -0.19    0.54
 -10 -13   2    0.26    0.74
   9  13  -2    0.85    0.68
  -9 -13   2    0.72    0.73
   8  13  -2    4.27    0.97
   8  13  -2    3.64    1.02
  -8 -13   2    5.79    1.23
   7  13  -2    0.10    0.43
   7  13  -2    0.29    0.55
  -7 -13   2    0.79    0.68
   6  13  -2    0.93    0.74
   6  13  -2    0.48    0.49
  -6 -13   2    0.64    0.74
   5  13  -2   -0.20    0.42
   5  13  -2    0.10    0.57
  -5 -13   2   -0.30    0.56
   4  13  -2   19.37    1.69
  -4 -13   2   15.99    1.50
  -4 -13   2   16.49    1.58
   3  13  -2    3.38    0.92
  -3 -13   2    3.58    0.91
   2  13  -2    0.18    0.56
  -2 -13   2   -0.04    0.42
   1  13  -2    0.99    0.65
  -1 -13   2   -0.26    0.52
   0  13  -2    5.30    1.12
   0 -13   2    3.76    1.05
  -1  13  -2   10.72    1.48
   1 -13   2    6.34    1.30
  -2  13  -2   -0.14    0.64
   2 -13   2   -1.00    0.56
  -3  13  -2    1.52    0.88
   3 -13   2    0.15    0.64
  -4  13  -2    0.39    0.88
   4 -13   2    0.21    0.76
  -5  13  -2   -0.03    0.76
   5 -13   2    0.48    0.97
  12  12  -2    2.08    0.89
 -12 -12   2    0.50    0.83
  11  12  -2    0.67    0.66
 -11 -12   2    0.14    0.70
  10  12  -2   -0.16    0.59
 -10 -12   2   -0.62    0.53
   9  12  -2    3.65    0.97
   9  12  -2    2.27    0.81
  -9 -12   2    3.91    1.04
   8  12  -2    2.46    0.74
   8  12  -2    4.52    1.06
  -8 -12   2    3.61    0.99
   7  12  -2    1.14    0.71
   7  12  -2    0.62    0.52
  -7 -12   2    0.81    0.68
   6  12  -2    0.21    0.43
   6  12  -2   -0.13    0.52
  -6 -12   2    0.42    0.53
   5  12  -2    0.08    0.43
   5  12  -2   -0.31    0.36
  -5 -12   2   -0.14    0.34
  -5 -12   2   -0.71    0.43
   4  12  -2    0.31    0.41
   4  12  -2    0.60    0.50
  -4 -12   2    0.53    0.47
  -4 -12   2    0.20    0.47
   3  12  -2    4.30    0.82
   3  12  -2    5.62    1.06
  -3 -12   2    5.07    0.94
  -3 -12   2    4.07    0.86
   2  12  -2    0.29    0.49
  -2 -12   2   -0.25    0.38
   1  12  -2   -0.86    0.41
  -1 -12   2    0.21    0.51
   0  12  -2    8.12    1.16
   0 -12   2    5.00    1.03
  -1  12  -2    6.08    1.20
   1 -12   2    9.23    1.32
  -2  12  -2   -0.51    0.53
   2 -12   2   -0.04    0.45
  -3  12  -2    1.26    0.90
   3 -12   2    0.46    0.68
  -4  12  -2    3.24    1.10
   4 -12   2    1.38    0.88
  -5  12  -2    5.01    1.33
   5 -12   2    2.41    0.99
  -6  12  -2    1.42    0.89
   6 -12   2   -0.47    0.79
  13  11  -2    0.45    0.81
 -13 -11   2    0.74    0.86
  12  11  -2    0.41    0.61
 -12 -11   2    1.56    0.98
  11  11  -2    2.70    1.01
  11  11  -2    1.12    0.75
 -11 -11   2    2.90    1.00
  10  11  -2    0.48    0.56
  10  11  -2    0.20    0.56
 -10 -11   2    0.06    0.69
   9  11  -2   14.17    1.46
   9  11  -2   10.95    1.29
  -9 -11   2   14.21    1.47
   8  11  -2    3.97    0.83
   8  11  -2    2.99    0.87
  -8 -11   2    2.53    0.82
   7  11  -2    0.15    0.40
   7  11  -2   -0.06    0.49
  -7 -11   2   -0.46    0.38
   6  11  -2    1.25    0.57
   6  11  -2    0.56    0.53
  -6 -11   2    0.81    0.52
   5  11  -2   15.15    1.24
   5  11  -2   20.86    1.52
  -5 -11   2   18.12    1.47
  -5 -11   2   18.96    1.31
   4  11  -2   37.50    1.89
   4  11  -2   41.15    2.14
  -4 -11   2   38.38    1.95
  -4 -11   2   38.18    2.05
   3  11  -2    0.68    0.42
   3  11  -2   -0.10    0.38
  -3 -11   2   -0.16    0.37
  -3 -11   2    0.51    0.42
   2  11  -2    0.06    0.36
   2  11  -2    0.23    0.42
  -2 -11   2    0.38    0.39
  -2 -11   2    0.07    0.35
   1  11  -2    6.00    1.03
   1  11  -2    6.28    0.80
  -1 -11   2    4.50    0.90
   0  11  -2   24.89    1.48
   0  11  -2   27.07    1.84
   0 -11   2   26.60    1.87
  -1  11  -2   12.82    1.38
   1 -11   2   12.55    1.36
  -2  11  -2    0.12    0.55
   2 -11   2    0.29    0.54
  -3  11  -2    0.79    0.61
   3 -11   2   -0.35    0.41
  -4  11  -2    1.72    0.70
   4 -11   2    3.02    0.99
  -5  11  -2    3.59    1.11
   5 -11   2    5.67    1.39
  -6  11  -2   -0.37    0.64
   6 -11   2   -0.72    0.55
  -7  11  -2    3.03    1.17
   7 -11   2    2.92    1.17
  13  10  -2    2.33    0.97
 -13 -10   2    1.45    1.01
  12  10  -2    0.97    0.84
  12  10  -2    1.49    0.77
 -12 -10   2    0.65    0.74
  11  10  -2    2.87    0.88
  11  10  -2    3.28    0.96
 -11 -10   2    3.82    1.05
  10  10  -2   -0.16    0.57
  10  10  -2   -0.01    0.42
 -10 -10   2   -0.57    0.45
   9  10  -2   13.06    1.33
   9  10  -2   13.67    1.37
  -9 -10   2   10.18    1.30
   8  10  -2    8.40    1.00
   8  10  -2    8.79    1.09
  -8 -10   2    8.47    1.15
   7  10  -2    6.69    0.90
   7  10  -2    6.77    0.98
  -7 -10   2    3.20    0.80
   6  10  -2   -0.25    0.37
   6  10  -2    0.45    0.41
  -6 -10   2   -0.02    0.37
   5  10  -2   16.68    1.21
   5  10  -2   19.82    1.42
  -5 -10   2   17.39    1.38
  -5 -10   2   18.24    1.19
   4  10  -2   29.06    1.53
   4  10  -2   27.99    1.67
  -4 -10   2   29.46    1.70
  -4 -10   2   24.20    1.46
   3  10  -2    7.04    0.80
   3  10  -2    7.36    0.91
  -3 -10   2    7.33    0.87
  -3 -10   2    6.39    0.82
   2  10  -2    0.04    0.41
   2  10  -2    0.05    0.29
  -2 -10   2    0.12    0.31
  -2 -10   2   -0.36    0.25
   1  10  -2    3.91    0.64
   1  10  -2    3.32    0.75
  -1 -10   2    4.49    0.64
  -1 -10   2    3.12    0.75
   0  10  -2   26.26    1.46
   0  10  -2   26.85    1.67
   0 -10   2   27.11    1.74
  -1  10  -2    6.27    0.98
  -1  10  -2    4.60    0.73
   1 -10   2    4.51    0.91
  -2  10  -2    1.09    0.61
  -2  10  -2    0.90    0.47
   2 -10   2    1.07    0.56
  -3  10  -2    0.64    0.55
  -3  10  -2   -0.16    0.54
   3 -10   2    0.07    0.42
  -4  10  -2   12.51    1.45
   4 -10   2   10.90    1.40
  -5  10  -2   10.98    1.40
   5 -10   2   12.52    1.57
  -6  10  -2    0.49    0.58
   6 -10   2    0.22    0.64
  -7  10  -2    0.51    0.65
   7 -10   2    0.09    0.62
  -8  10  -2   -0.20    0.59
   8 -10   2   -0.26    0.71
  14   9  -2    1.30    0.92
 -14  -9   2    1.73    1.01
  13   9  -2   -0.49    0.61
  13   9  -2   -0.24    0.63
 -13  -9   2    0.82    0.84
  12   9  -2    4.80    1.04
  12   9  -2    4.76    1.17
 -12  -9   2    4.82    1.19
  11   9  -2    9.40    1.39
  11   9  -2   11.98    1.37
 -11  -9   2   11.23    1.48
  10   9  -2    1.31    0.63
  10   9  -2   -0.06    0.45
 -10  -9   2    0.44    0.62
   9   9  -2   12.15    1.22
   9   9  -2   10.85    1.22
  -9  -9   2   12.50    1.39
   8   9  -2    1.08    0.56
   8   9  -2    0.43    0.48
  -8  -9   2    1.05    0.53
   7   9  -2    6.59    0.84
   7   9  -2    7.78    1.03
  -7  -9   2    7.85    1.04
   6   9  -2    0.16    0.36
   6   9  -2   -0.34    0.27
  -6  -9   2    0.21    0.41
   5   9  -2   34.51    1.83
   5   9  -2   36.21    1.73
  -5  -9   2   34.75    1.89
  -5  -9   2   36.03    1.58
   4   9  -2   37.89    1.72
   4   9  -2   35.87    1.85
  -4  -9   2   38.96    1.73
  -4  -9   2   39.12    1.92
   3   9  -2    0.71    0.42
   3   9  -2    1.00    0.37
  -3  -9   2    0.65    0.35
  -3  -9   2    0.20    0.34
   2   9  -2    2.45    0.50
   2   9  -2    3.68    0.70
  -2  -9   2    2.55    0.60
  -2  -9   2    3.57    0.60
   1   9  -2   29.21    1.42
   1   9  -2   28.79    1.60
  -1  -9   2   30.29    1.46
  -1  -9   2   27.53    1.60
   0   9  -2   30.91    1.47
   0   9  -2   28.65    1.70
   0  -9   2   31.44    1.78
   0  -9   2   30.82    1.42
  -1   9  -2    2.35    0.71
  -1   9  -2    1.98    0.52
   1  -9   2    2.06    0.61
  -2   9  -2    0.40    0.37
  -2   9  -2    0.71    0.52
   2  -9   2    0.57    0.46
  -3   9  -2    0.58    0.48
  -3   9  -2    0.22    0.35
   3  -9   2    0.12    0.39
  -4   9  -2   24.03    1.80
   4  -9   2   22.59    1.48
   4  -9   2   22.40    1.79
  -5   9  -2    2.32    0.75
   5  -9   2    3.77    0.97
   5  -9   2    2.90    0.68
  -6   9  -2    0.99    0.68
   6  -9   2    0.80    0.65
  -7   9  -2    0.81    0.77
   7  -9   2   -0.58    0.55
  -8   9  -2    2.67    1.06
   8  -9   2    2.78    1.11
  -9   9  -2    1.02    0.84
   9  -9   2    3.79    1.17
  14   8  -2    1.95    0.90
 -14  -8   2    3.33    1.01
 -14  -8   2    1.68    1.03
  13   8  -2   -0.07    0.58
 -13  -8   2   -0.14    0.55
 -13  -8   2    0.74    0.72
  12   8  -2    2.95    1.02
  12   8  -2    4.78    1.10
 -12  -8   2    8.10    1.51
  11   8  -2    1.69    0.75
  11   8  -2    2.37    0.84
 -11  -8   2    3.64    0.93
  10   8  -2    5.07    1.11
  10   8  -2    3.68    0.88
 -10  -8   2    3.08    0.95
   9   8  -2   11.20    1.23
   9   8  -2   11.37    1.12
  -9  -8   2   13.59    1.35
   8   8  -2    4.77    0.89
   8   8  -2    4.58    0.88
  -8  -8   2    4.35    0.88
   7   8  -2   15.10    1.16
   7   8  -2   18.01    1.30
  -7  -8   2   15.35    1.30
   6   8  -2    0.07    0.31
   6   8  -2    0.33    0.42
  -6  -8   2    0.13    0.38
   5   8  -2   44.81    2.05
   5   8  -2   47.14    1.95
  -5  -8   2   47.31    1.73
  -5  -8   2   46.79    2.13
   4   8  -2   12.16    0.89
   4   8  -2   12.92    1.03
  -4  -8   2   12.69    0.89
  -4  -8   2   12.91    1.00
   3   8  -2   17.78    1.19
   3   8  -2   18.56    1.06
  -3  -8   2   19.83    1.16
  -3  -8   2   17.95    1.15
   2   8  -2    1.52    0.47
   2   8  -2    2.07    0.43
  -2  -8   2    1.12    0.39
  -2  -8   2    1.47    0.44
   1   8  -2   12.98    1.02
   1   8  -2   13.63    0.89
  -1  -8   2   12.14    0.99
  -1  -8   2   12.63    0.90
   0   8  -2   15.73    1.16
   0   8  -2   18.79    1.05
   0  -8   2   18.96    1.03
   0  -8   2   18.23    1.27
  -1   8  -2    1.94    0.60
  -1   8  -2    1.88    0.47
   1  -8   2    2.60    0.66
   1  -8   2    2.43    0.43
  -2   8  -2    0.42    0.41
  -2   8  -2    0.50    0.32
   2  -8   2    0.43    0.38
  -3   8  -2    0.32    0.39
   3  -8   2    0.93    0.50
   3  -8   2    0.77    0.38
  -4   8  -2    5.55    0.89
   4  -8   2    5.99    0.97
   4  -8   2    5.33    0.76
  -5   8  -2    5.50    1.07
   5  -8   2    3.69    0.73
   5  -8   2    2.86    0.80
  -6   8  -2   -0.78    0.44
   6  -8   2   -0.79    0.36
   6  -8   2   -0.14    0.41
  -7   8  -2    0.05    0.54
   7  -8   2    0.02    0.47
   7  -8   2   -0.48    0.47
  -8   8  -2    0.17    0.69
   8  -8   2    0.63    0.65
  -9   8  -2    3.08    1.05
   9  -8   2    3.04    1.08
  10  -8   2   -0.21    0.74
  14   7  -2   -0.15    0.63
 -14  -7   2    0.62    0.71
 -14  -7   2   -0.42    0.74
  13   7  -2    0.89    0.70
 -13  -7   2    2.33    0.91
 -13  -7   2    2.31    0.89
  12   7  -2    8.30    1.49
  12   7  -2    7.41    1.33
 -12  -7   2    8.13    1.24
  11   7  -2    0.53    0.55
  11   7  -2    0.11    0.41
 -11  -7   2    1.13    0.63
  10   7  -2   10.75    1.20
  10   7  -2    9.37    1.15
 -10  -7   2   10.41    1.25
   9   7  -2    4.54    0.87
   9   7  -2    4.41    0.94
  -9  -7   2    2.72    0.73
   8   7  -2   22.36    1.45
   8   7  -2   24.46    1.58
  -8  -7   2   24.15    1.65
   7   7  -2   16.56    1.17
   7   7  -2   17.59    1.30
  -7  -7   2   17.85    1.34
   6   7  -2    0.22    0.36
   6   7  -2   -0.03    0.26
  -6  -7   2   -0.06    0.26
   5   7  -2    5.17    0.61
   5   7  -2    5.41    0.70
  -5  -7   2    4.76    0.67
  -5  -7   2    5.71    0.50
   4   7  -2   29.24    1.46
   4   7  -2   28.98    1.33
  -4  -7   2   26.39    1.43
  -4  -7   2   28.62    1.24
   3   7  -2    6.18    0.58
   3   7  -2    5.78    0.67
  -3  -7   2    6.28    0.65
  -3  -7   2    6.82    0.62
   2   7  -2    1.82    0.46
   2   7  -2    1.45    0.34
  -2  -7   2    1.32    0.39
  -2  -7   2    1.28    0.38
   1   7  -2   62.99    2.34
   1   7  -2   64.17    2.08
  -1  -7   2   64.66    2.20
  -1  -7   2   63.09    2.35
   0   7  -2   19.84    1.21
   0   7  -2   18.77    0.97
   0  -7   2   17.49    1.16
   0  -7   2   19.90    1.01
  -1   7  -2    3.92    0.49
  -1   7  -2    4.71    0.68
   1  -7   2    4.21    0.47
   1  -7   2    3.93    0.65
  -2   7  -2    1.31    0.47
   2  -7   2    1.14    0.36
   2  -7   2    1.21    0.30
   2  -7   2    0.45    0.35
  -3   7  -2   14.53    1.20
   3  -7   2   15.65    1.25
   3  -7   2   13.56    0.96
  -4   7  -2   11.72    1.11
   4  -7   2    9.99    0.87
   4  -7   2    9.86    1.06
  -5   7  -2   11.46    1.18
   5  -7   2   12.07    1.00
   5  -7   2   11.24    1.20
  -6   7  -2    2.32    0.71
   6  -7   2    1.42    0.59
   6  -7   2    1.63    0.57
  -7   7  -2    1.42    0.75
   7  -7   2    0.61    0.65
   7  -7   2    1.03    0.56
  -8   7  -2    5.73    1.19
   8  -7   2    4.81    1.09
   8  -7   2    6.07    1.10
  -9   7  -2   -0.48    0.56
   9  -7   2    0.83    0.65
   9  -7   2    1.16    0.69
 -10   7  -2    0.31    0.78
  10  -7   2   -0.37    0.69
  14   6  -2    0.41    0.66
 -14  -6   2   -0.34    0.66
 -14  -6   2   -0.05    0.74
  13   6  -2    2.15    0.89
 -13  -6   2    1.59    0.82
 -13  -6   2    2.43    0.95
  12   6  -2    5.96    1.15
 -12  -6   2    9.97    1.35
 -12  -6   2    6.57    1.20
  11   6  -2    0.96    0.66
  11   6  -2    0.71    0.55
 -11  -6   2    0.89    0.59
  10   6  -2   20.01    1.52
  10   6  -2   17.23    1.54
 -10  -6   2   18.91    1.60
   9   6  -2    5.98    0.85
   9   6  -2    6.78    0.97
  -9  -6   2    6.87    0.97
   8   6  -2    3.72    0.77
   8   6  -2    4.32    0.78
  -8  -6   2    4.86    0.81
   7   6  -2    7.62    0.80
   7   6  -2    5.61    0.75
  -7  -6   2    6.60    0.82
   6   6  -2   17.50    1.11
   6   6  -2   16.74    1.14
  -6  -6   2   15.52    1.16
   5   6  -2   42.67    1.85
   5   6  -2   41.72    1.73
  -5  -6   2   42.66    1.89
  -5  -6   2   43.35    1.36
   4   6  -2    6.08    0.64
   4   6  -2    4.23    0.50
  -4  -6   2    5.95    0.48
  -4  -6   2    4.62    0.60
   3   6  -2   16.63    0.87
   3   6  -2   17.82    1.03
  -3  -6   2   16.11    0.86
  -3  -6   2   14.17    0.94
   2   6  -2    5.26    0.59
   2   6  -2    4.57    0.44
  -2  -6   2    5.19    0.53
  -2  -6   2    4.91    0.54
   1   6  -2   11.11    0.66
   1   6  -2   11.12    0.81
  -1  -6   2   10.31    0.72
  -1  -6   2   10.05    0.76
   0   6  -2   54.29    2.08
   0   6  -2   56.81    1.81
   0  -6   2   54.40    2.10
   0  -6   2   57.29    1.85
  -1   6  -2   42.60    1.86
  -1   6  -2   46.46    1.62
   1  -6   2   46.08    1.96
   1  -6   2   46.17    1.55
  -2   6  -2    0.02    0.25
   2  -6   2   -0.01    0.28
   2  -6   2    0.12    0.17
   2  -6   2    0.09    0.21
  -3   6  -2    6.61    0.79
   3  -6   2    5.04    0.56
   3  -6   2    7.58    0.84
  -4   6  -2    1.70    0.55
   4  -6   2    1.22    0.49
   4  -6   2    1.20    0.39
  -5   6  -2    7.25    0.94
   5  -6   2    7.31    0.78
   5  -6   2    6.50    0.86
  -6   6  -2   -0.24    0.31
   6  -6   2    0.33    0.38
   6  -6   2    0.41    0.41
  -7   6  -2    2.74    0.73
   7  -6   2    2.71    0.67
   7  -6   2    2.12    0.68
  -8   6  -2    7.05    1.08
   8  -6   2    8.77    1.13
   8  -6   2    6.88    1.00
  -9   6  -2    0.45    0.55
   9  -6   2   -0.33    0.46
   9  -6   2    1.15    0.65
 -10   6  -2   -0.41    0.61
  10  -6   2   -0.87    0.53
  10  -6   2    0.30    0.56
 -11   6  -2    0.56    0.71
  11  -6   2    0.44    0.73
  14   5  -2    0.08    0.62
 -14  -5   2    0.68    0.64
  13   5  -2    8.27    1.31
 -13  -5   2   14.55    1.59
 -13  -5   2   15.07    1.70
  12   5  -2    2.45    0.88
 -12  -5   2    2.66    0.84
 -12  -5   2    5.16    1.08
  11   5  -2   -0.03    0.38
 -11  -5   2    0.02    0.43
 -11  -5   2    0.26    0.43
  10   5  -2    0.60    0.48
  10   5  -2    1.62    0.67
 -10  -5   2    1.03    0.58
   9   5  -2   36.96    2.07
   9   5  -2   31.20    1.83
  -9  -5   2   34.68    1.97
   8   5  -2   93.78    3.42
   8   5  -2   90.95    3.29
  -8  -5   2   96.53    3.45
   7   5  -2    4.16    0.65
   7   5  -2    4.85    0.72
  -7  -5   2    6.32    0.79
   6   5  -2    0.19    0.27
   6   5  -2    0.63    0.36
  -6  -5   2   -0.17    0.19
   5   5  -2    9.39    0.74
   5   5  -2   10.67    0.86
  -5  -5   2   11.30    0.45
  -5  -5   2   11.53    0.88
   4   5  -2   54.05    1.88
   4   5  -2   55.44    2.04
  -4  -5   2   56.68    2.09
  -4  -5   2   57.17    1.62
   3   5  -2    1.92    0.35
   3   5  -2    1.91    0.40
  -3  -5   2    2.00    0.42
  -3  -5   2    2.26    0.31
   2   5  -2    4.72    0.41
   2   5  -2    4.80    0.52
  -2  -5   2    4.86    0.51
  -2  -5   2    3.33    0.40
   1   5  -2    5.09    0.40
   1   5  -2    6.41    0.56
  -1  -5   2    4.81    0.50
  -1  -5   2    6.22    0.52
   0   5  -2   17.79    0.79
   0   5  -2   17.71    0.99
   0  -5   2   17.95    0.85
   0  -5   2   17.10    0.98
  -1   5  -2    9.64    0.75
   1  -5   2   12.22    0.65
   1  -5   2    9.94    0.78
   1  -5   2   11.70    0.65
  -2   5  -2    0.56    0.22
  -2   5  -2    0.31    0.28
   2  -5   2    0.80    0.25
   2  -5   2    0.30    0.26
  -3   5  -2   23.60    0.94
  -3   5  -2   23.16    1.33
   3  -5   2   22.95    1.11
   3  -5   2   21.54    1.30
  -4   5  -2    2.26    0.57
  -4   5  -2    2.68    0.35
   4  -5   2    3.40    0.68
   4  -5   2    3.44    0.57
  -5   5  -2    3.26    0.66
   5  -5   2    5.70    0.64
   5  -5   2    5.68    0.75
  -6   5  -2    5.06    0.82
   6  -5   2    4.54    0.68
   6  -5   2    4.07    0.79
  -7   5  -2    6.97    0.97
   7  -5   2    8.46    1.02
   7  -5   2    8.67    0.96
  -8   5  -2    2.50    0.80
   8  -5   2    1.69    0.60
   8  -5   2    2.06    0.67
  -9   5  -2   -0.08    0.50
   9  -5   2    0.32    0.47
   9  -5   2   -0.14    0.38
 -10   5  -2   -0.10    0.57
  10  -5   2    0.25    0.48
  10  -5   2    0.41    0.62
 -11   5  -2    1.87    0.88
  11  -5   2    1.75    0.86
  14   4  -2    0.09    0.65
 -14  -4   2    0.36    0.66
  13   4  -2    0.02    0.58
 -13  -4   2    1.74    0.74
 -13  -4   2    1.89    0.83
  12   4  -2    3.56    0.95
 -12  -4   2    3.30    0.87
 -12  -4   2    2.51    0.83
  11   4  -2    2.34    0.76
 -11  -4   2    2.80    0.82
 -11  -4   2    3.39    0.88
  10   4  -2    0.85    0.51
 -10  -4   2    1.08    0.55
 -10  -4   2    1.56    0.57
   9   4  -2    2.23    0.67
   9   4  -2    1.28    0.59
  -9  -4   2    2.17    0.60
   8   4  -2    7.40    0.92
   8   4  -2    5.92    0.79
  -8  -4   2    5.11    0.77
   7   4  -2    0.69    0.33
   7   4  -2    1.69    0.49
  -7  -4   2    1.01    0.42
   6   4  -2   -0.09    0.20
   6   4  -2    0.03    0.25
  -6  -4   2    0.10    0.24
   5   4  -2   38.21    1.65
   5   4  -2   41.51    1.60
  -5  -4   2   35.82    1.62
   4   4  -2   16.72    0.98
   4   4  -2   17.90    0.91
  -4  -4   2   17.77    0.60
  -4  -4   2   18.84    1.04
   3   4  -2    8.46    0.65
   3   4  -2    8.70    0.56
  -3  -4   2    9.42    0.69
  -3  -4   2    8.98    0.48
   2   4  -2    2.12    0.39
   2   4  -2    1.74    0.25
  -2  -4   2    2.05    0.32
  -2  -4   2    1.86    0.27
   1   4  -2   12.83    0.76
   1   4  -2   14.45    0.60
  -1  -4   2   14.02    0.74
  -1  -4   2   13.09    0.72
   0   4  -2   39.73    1.18
   0   4  -2   38.68    1.45
   0  -4   2   37.80    1.43
   0  -4   2   36.58    1.28
  -1   4  -2    7.81    0.51
  -1   4  -2    6.86    0.60
   1  -4   2    7.01    0.45
   1  -4   2    5.45    0.54
  -2   4  -2    8.50    0.53
  -2   4  -2    9.51    0.73
   2  -4   2    8.73    0.71
   2  -4   2    9.46    0.58
  -3   4  -2    8.98    0.77
  -3   4  -2    9.14    0.55
   3  -4   2    8.61    0.75
   3  -4   2    8.20    0.59
  -4   4  -2    4.64    0.44
  -4   4  -2    5.80    0.67
   4  -4   2    6.49    0.60
   4  -4   2    5.83    0.69
  -5   4  -2   30.89    1.19
  -5   4  -2   30.38    1.61
   5  -4   2   29.53    1.43
   5  -4   2   31.71    1.63
  -6   4  -2   -0.13    0.26
   6  -4   2   -0.26    0.22
   6  -4   2    0.46    0.31
  -7   4  -2    5.69    1.00
   7  -4   2    5.35    0.81
   7  -4   2    6.29    0.80
  -8   4  -2    6.74    0.93
   8  -4   2    8.50    0.95
   8  -4   2    7.40    0.95
  -9   4  -2    0.01    0.49
   9  -4   2    0.07    0.41
   9  -4   2    0.50    0.48
 -10   4  -2   -0.05    0.61
  10  -4   2    1.70    0.71
 -11   4  -2    3.70    1.11
  11  -4   2    5.48    1.23
 -12   4  -2   -0.27    0.69
  12  -4   2   -0.32    0.67
  14   3  -2    0.68    0.76
 -14  -3   2    1.12    0.81
  13   3  -2    8.59    1.32
 -13  -3   2   10.21    1.43
  12   3  -2    0.02    0.46
 -12  -3   2    0.36    0.47
 -12  -3   2   -0.12    0.48
  11   3  -2    6.07    0.99
 -11  -3   2    5.91    0.96
 -11  -3   2    6.90    0.96
  10   3  -2   -0.26    0.31
 -10  -3   2    0.54    0.45
 -10  -3   2   -0.01    0.40
   9   3  -2   14.15    1.21
  -9  -3   2   13.18    1.17
  -9  -3   2   12.88    1.16
   8   3  -2   20.17    1.43
   8   3  -2   17.91    1.28
  -8  -3   2   19.10    1.29
   7   3  -2    8.45    0.81
   7   3  -2    6.84    0.82
  -7  -3   2    7.04    0.76
   6   3  -2    5.22    0.65
   6   3  -2    4.36    0.54
  -6  -3   2    4.38    0.58
   5   3  -2   11.25    0.79
   5   3  -2   12.00    0.87
  -5  -3   2   11.27    0.80
   4   3  -2    0.65    0.26
   4   3  -2    1.44    0.33
  -4  -3   2    0.82    0.29
   3   3  -2    0.34    0.18
   3   3  -2    0.26    0.19
  -3  -3   2    0.30    0.20
  -3  -3   2    0.32    0.10
   2   3  -2   35.19    1.12
   2   3  -2   34.58    1.29
  -2  -3   2   36.77    1.10
  -2  -3   2   35.76    1.30
   1   3  -2    2.41    0.33
   1   3  -2    2.03    0.20
  -1  -3   2    3.31    0.32
  -1  -3   2    3.39    0.35
   0   3  -2   74.43    2.08
   0   3  -2   74.54    1.83
   0   3  -2   72.62    2.14
   0  -3   2   72.64    2.14
  -1   3  -2   32.47    1.25
  -1   3  -2   34.59    1.14
   1  -3   2   32.03    1.28
   1  -3   2   33.48    1.02
  -2   3  -2   24.64    1.10
  -2   3  -2   24.41    0.92
   2  -3   2   22.21    1.10
   2  -3   2   24.36    0.91
  -3   3  -2    7.82    0.50
  -3   3  -2    6.77    0.62
   3  -3   2    7.12    0.64
   3  -3   2    7.43    0.54
  -4   3  -2   56.47    2.12
  -4   3  -2   58.03    1.79
   4  -3   2   56.74    1.92
   4  -3   2   56.54    2.12
  -5   3  -2   70.97    2.59
  -5   3  -2   71.27    2.14
   5  -3   2   73.00    2.43
   5  -3   2   65.14    2.47
  -6   3  -2    2.38    0.58
  -6   3  -2    2.60    0.41
   6  -3   2    2.49    0.56
   6  -3   2    1.39    0.45
  -7   3  -2   17.57    1.34
   7  -3   2   16.76    1.20
   7  -3   2   22.67    1.38
  -8   3  -2    0.86    0.48
   8  -3   2    0.09    0.37
   8  -3   2    0.93    0.51
  -9   3  -2    0.43    0.54
   9  -3   2    0.55    0.52
   9  -3   2    1.49    0.58
 -10   3  -2    0.24    0.55
  10  -3   2   -0.28    0.48
 -11   3  -2    5.45    1.19
  11  -3   2    6.07    1.24
 -12   3  -2    3.74    1.15
  12  -3   2    0.67    0.73
  14   2  -2    2.97    1.02
 -14  -2   2    4.57    1.36
  13   2  -2    0.93    0.76
 -13  -2   2    2.06    0.82
  12   2  -2    0.54    0.56
 -12  -2   2    0.59    0.58
  11   2  -2    4.61    1.01
 -11  -2   2    4.57    1.03
 -11  -2   2    5.70    1.02
  10   2  -2    0.30    0.40
 -10  -2   2    0.11    0.40
 -10  -2   2   -0.26    0.32
   9   2  -2    8.25    0.97
  -9  -2   2   11.56    1.08
  -9  -2   2   10.48    1.01
   8   2  -2    0.77    0.43
  -8  -2   2    0.38    0.31
  -8  -2   2    0.62    0.35
   7   2  -2    2.75    0.62
   7   2  -2    2.47    0.56
  -7  -2   2    2.67    0.53
   6   2  -2    2.36    0.49
   6   2  -2    2.48    0.54
  -6  -2   2    3.27    0.49
   5   2  -2   14.48    0.96
   5   2  -2   14.58    0.90
  -5  -2   2   15.05    0.89
   4   2  -2   21.09    1.06
   4   2  -2   23.44    1.04
  -4  -2   2   20.52    1.00
   3   2  -2   26.84    1.12
   3   2  -2   27.72    1.04
  -3  -2   2   26.53    0.68
  -3  -2   2   25.99    1.08
   2   2  -2   17.47    0.81
   2   2  -2   19.68    0.72
  -2  -2   2   18.23    0.60
  -2  -2   2   17.64    0.80
   1   2  -2    1.12    0.25
   1   2  -2    0.98    0.14
   1   2  -2    1.59    0.26
  -1  -2   2    1.71    0.21
   0   2  -2   12.72    0.61
   0   2  -2   12.37    0.38
   0   2  -2   12.61    0.61
   0  -2   2   12.88    0.61
  -1   2  -2    8.82    0.50
  -1   2  -2    7.90    0.52
   1  -2   2    8.57    0.54
   1  -2   2    8.97    0.37
  -2   2  -2   19.34    0.79
  -2   2  -2   18.14    0.87
   2  -2   2   20.34    0.93
   2  -2   2   18.89    0.73
  -3   2  -2   11.89    0.74
  -3   2  -2   13.70    0.67
   3  -2   2   12.98    0.79
   3  -2   2   13.16    0.67
  -4   2  -2    1.80    0.41
  -4   2  -2    3.28    0.37
   4  -2   2    2.22    0.35
   4  -2   2    2.67    0.43
  -5   2  -2   34.29    1.34
  -5   2  -2   33.57    1.54
   5  -2   2   35.90    1.55
   5  -2   2   33.18    1.45
  -6   2  -2    8.36    0.69
  -6   2  -2    8.51    0.81
   6  -2   2   10.94    0.86
   6  -2   2   11.67    0.88
  -7   2  -2    8.27    0.89
  -7   2  -2    7.35    0.70
   7  -2   2    7.21    0.77
   7  -2   2    6.28    0.73
  -8   2  -2   12.30    1.14
   8  -2   2   10.81    0.99
   8  -2   2   12.35    1.09
  -9   2  -2   11.14    1.16
   9  -2   2   12.01    1.15
   9  -2   2   14.42    1.21
 -10   2  -2   -0.18    0.42
  10  -2   2   -0.30    0.38
 -11   2  -2    7.76    1.23
  11  -2   2    7.42    1.20
 -12   2  -2    0.79    0.82
  12  -2   2    1.07    0.70
 -13   2  -2    1.74    0.99
  13  -2   2    5.24    1.24
  14   1  -2    1.45    0.94
 -14  -1   2    2.38    1.07
  13   1  -2    0.23    0.58
 -13  -1   2    1.08    0.77
  12   1  -2    0.74    0.70
 -12  -1   2    1.29    0.72
  11   1  -2    3.37    0.90
 -11  -1   2    4.98    1.03
  10   1  -2    6.35    0.99
 -10  -1   2    2.73    0.67
 -10  -1   2    5.16    0.79
   9   1  -2    9.64    1.05
  -9  -1   2    7.88    0.82
  -9  -1   2    8.76    1.00
   8   1  -2    1.84    0.54
  -8  -1   2    2.88    0.61
  -8  -1   2    1.53    0.49
   7   1  -2    9.15    0.54
   7   1  -2    8.18    0.83
  -7  -1   2    8.64    0.75
  -7  -1   2    9.58    0.87
   6   1  -2   10.41    0.93
   6   1  -2   12.77    0.93
   6   1  -2   11.66    0.55
  -6  -1   2    9.83    0.75
   5   1  -2   59.65    2.21
   5   1  -2   61.71    2.14
   5   1  -2   62.97    1.62
  -5  -1   2   60.52    2.01
   4   1  -2   68.71    1.65
   4   1  -2   63.19    2.16
   4   1  -2   66.47    2.09
  -4  -1   2   64.65    2.02
   3   1  -2    4.76    0.24
   3   1  -2    3.90    0.43
   3   1  -2    4.47    0.39
  -3  -1   2    5.08    0.42
   2   1  -2   20.63    0.63
   2   1  -2   22.54    0.79
   2   1  -2   22.21    0.88
   1   1  -2  371.35    8.32
   1   1  -2  368.18    8.35
   1   1  -2  372.99    8.13
  -1  -1   2  374.94    8.18
   0   1  -2  964.51   21.07
   0   1  -2  955.20   21.12
   0  -1   2 1000.00   21.09
  -1   1  -2   24.78    0.88
  -1   1  -2   24.71    0.86
   1  -1   2   25.12    0.69
   1  -1   2   24.94    0.90
  -2   1  -2   14.97    0.66
  -2   1  -2   13.33    0.65
   2  -1   2   14.24    0.58
   2  -1   2   13.91    0.70
  -3   1  -2    0.24    0.18
  -3   1  -2    0.50    0.21
   3  -1   2    0.41    0.19
   3  -1   2    0.53    0.21
  -4   1  -2  154.81    3.96
  -4   1  -2  154.00    4.09
   4  -1   2  153.47    4.05
   4  -1   2  152.00    3.98
  -5   1  -2    6.00    0.54
  -5   1  -2    6.62    0.63
   5  -1   2    5.46    0.57
   5  -1   2    5.67    0.56
  -6   1  -2   20.08    1.08
  -6   1  -2   19.62    1.16
   6  -1   2   18.31    1.07
   6  -1   2   19.73    1.14
  -7   1  -2    6.01    0.75
  -7   1  -2    6.23    0.69
   7  -1   2    6.84    0.76
   7  -1   2    7.15    0.71
  -8   1  -2    0.14    0.34
  -8   1  -2    0.33    0.32
   8  -1   2   -0.03    0.26
   8  -1   2   -0.26    0.24
  -9   1  -2   14.48    1.29
   9  -1   2   16.76    1.37
   9  -1   2   15.62    1.14
 -10   1  -2    1.25    0.64
  10  -1   2    0.12    0.42
 -11   1  -2    2.72    0.90
  11  -1   2    6.05    1.16
 -12   1  -2    0.58    0.64
  12  -1   2    1.73    0.84
 -13   1  -2    2.21    0.94
  13  -1   2    2.42    0.98
  13   0  -2    0.36    0.73
 -13   0   2   -0.36    0.63
  12   0  -2    6.20    1.30
 -12   0   2    2.76    0.90
  11   0  -2    2.99    0.84
 -11   0   2    2.16    0.78
  10   0  -2   19.91    1.62
 -10   0   2   18.23    1.53
   9   0  -2   17.00    1.38
  -9   0   2   15.43    1.27
  -9   0   2   15.07    1.10
   8   0  -2    0.72    0.41
  -8   0   2    0.81    0.39
  -8   0   2    1.79    0.45
   7   0  -2   27.16    1.54
   7   0  -2   28.27    1.16
  -7   0   2   29.81    1.37
  -7   0   2   30.68    1.58
   6   0  -2    0.32    0.17
   6   0  -2    0.32    0.25
  -6   0   2    0.15    0.25
  -6   0   2   -0.15    0.14
   5   0  -2   19.58    1.08
   5   0  -2   20.57    0.83
  -5   0   2   16.62    0.99
  -5   0   2   18.84    0.91
   4   0  -2   42.03    1.28
   4   0  -2   41.30    1.64
   4   0  -2   42.39    1.57
  -4   0   2   41.67    1.40
   3   0  -2   14.35    0.74
   3   0  -2   14.22    0.57
   3   0  -2   13.00    0.77
  -3   0   2   12.91    0.63
   2   0  -2  172.52    4.19
   2   0  -2  168.82    3.93
   2   0  -2  173.28    4.10
  -2   0   2  170.11    4.02
   1   0  -2   67.40    1.69
   1   0  -2   67.41    1.71
   1   0  -2   66.83    1.78
   0   0  -2  181.69    4.20
   0   0  -2  183.52    4.13
   0   0  -2  185.17    4.07
   0   0  -2  182.65    4.25
  -1   0  -2   11.97    0.46
  -1   0  -2   12.14    0.55
   1   0   2   12.48    0.43
   1   0   2   12.11    0.53
  -2   0  -2   69.30    1.95
  -2   0  -2   69.49    1.83
   2   0   2   69.25    1.83
   2   0   2   69.58    1.91
  -3   0  -2    2.92    0.32
  -3   0  -2    2.47    0.34
   3   0   2    3.21    0.34
   3   0   2    3.66    0.35
  -4   0  -2  160.32    4.10
  -4   0  -2  158.75    4.13
   4   0   2  160.51    4.12
   4   0   2  159.48    4.06
  -5   0  -2   14.25    0.86
  -5   0  -2   15.02    0.87
   5   0   2   13.62    0.78
   5   0   2   13.47    0.83
  -6   0  -2   18.80    1.07
  -6   0  -2   20.86    1.15
   6   0   2   19.93    1.03
   6   0   2   20.15    1.15
  -7   0  -2    2.68    0.54
  -7   0  -2    2.37    0.54
   7   0   2    1.26    0.41
   7   0   2    1.16    0.35
  -8   0  -2   14.97    1.16
  -8   0  -2   15.62    1.12
   8   0   2   15.14    1.01
   8   0   2   14.23    1.13
  -9   0  -2   14.53    1.16
  -9   0  -2   16.47    1.27
   9   0   2   16.24    1.58
   9   0   2   15.16    1.26
 -10   0  -2    0.20    0.41
  10   0   2    0.05    0.40
 -11   0  -2    0.11    0.46
  11   0   2    0.15    0.43
 -12   0  -2    1.51    0.77
  12   0   2    0.64    0.60
 -13   0  -2    3.73    1.06
  13   0   2    5.00    1.24
  13  -1  -2   -0.31    0.65
 -13   1   2    0.10    0.72
  12  -1  -2   12.13    1.52
 -12   1   2   16.02    1.77
  11  -1  -2    1.08    0.67
 -11   1   2    1.17    0.71
  10  -1  -2    3.40    0.92
 -10   1   2    3.04    0.87
   9  -1  -2    3.36    0.84
  -9   1   2    4.34    0.89
   8  -1  -2    8.02    0.96
   8  -1  -2    7.38    0.77
  -8   1   2    7.46    0.92
  -8   1   2    7.90    0.76
   7  -1  -2   21.81    1.37
   7  -1  -2   21.21    1.08
  -7   1   2   21.72    1.35
  -7   1   2   20.60    1.06
   6  -1  -2   31.21    1.28
   6  -1  -2   27.39    1.47
  -6   1   2   31.44    1.54
  -6   1   2   29.83    1.23
   5  -1  -2   77.69    2.59
   5  -1  -2   78.65    2.31
  -5   1   2   77.38    2.56
  -5   1   2   77.80    2.24
   4  -1  -2    0.52    0.20
   4  -1  -2    0.51    0.24
  -4   1   2   -0.01    0.11
  -4   1   2    0.01    0.18
   3  -1  -2   10.04    0.56
   3  -1  -2    9.67    0.63
  -3   1   2   10.19    0.64
  -3   1   2   11.16    0.51
   2  -1  -2    5.65    0.39
   2  -1  -2    6.27    0.44
  -2   1   2    5.95    0.32
  -2   1   2    5.71    0.42
   1  -1  -2  206.27    4.89
   1  -1  -2  213.00    4.80
   1  -1  -2  211.63    4.92
   1  -1  -2  216.67    4.90
   0  -1  -2   84.63    2.08
   0  -1  -2   81.96    1.95
   0  -1  -2   78.72    2.05
   0  -1  -2   86.78    2.12
  -1  -1  -2   25.60    0.85
  -1  -1  -2   25.84    0.89
   1   1   2   25.50    0.82
  -2  -1  -2  105.69    2.78
  -2  -1  -2  107.19    2.51
   2   1   2  108.61    2.68
   2   1   2  104.85    2.67
  -3  -1  -2  104.09    2.84
  -3  -1  -2  105.49    2.62
   3   1   2  104.17    2.76
   3   1   2  100.70    2.67
  -4  -1  -2  251.62    6.21
  -4  -1  -2  255.28    6.01
   4   1   2  254.45    6.00
   4   1   2  255.17    6.16
  -5  -1  -2    2.54    0.42
  -5  -1  -2    2.49    0.37
   5   1   2    2.97    0.42
   5   1   2    3.15    0.37
  -6  -1  -2    0.49    0.26
  -6  -1  -2    0.29    0.23
   6   1   2    0.00    0.17
   6   1   2    0.41    0.20
  -7  -1  -2    4.14    0.57
  -7  -1  -2    4.47    0.60
   7   1   2    3.89    0.56
   7   1   2    4.51    0.50
  -8  -1  -2   29.72    1.62
  -8  -1  -2   31.56    1.63
   8   1   2   29.84    1.67
   8   1   2   32.77    1.43
  -9  -1  -2   16.83    1.26
  -9  -1  -2   16.69    1.26
   9   1   2   17.18    1.31
 -10  -1  -2    9.37    1.07
 -10  -1  -2    8.85    1.04
  10   1   2    7.43    0.98
 -11  -1  -2    0.37    0.42
  11   1   2    0.56    0.51
 -12  -1  -2    6.70    1.23
  12   1   2    8.06    1.24
 -13  -1  -2    5.48    1.25
  13   1   2    6.61    1.34
 -14  -1  -2   -0.10    0.78
  14   1   2   -0.04    0.62
  13  -2  -2    0.37    0.81
 -13   2   2   -0.49    0.76
  12  -2  -2    4.62    1.09
 -12   2   2    3.81    1.09
  11  -2  -2   -0.49    0.46
 -11   2   2    0.04    0.50
  10  -2  -2    1.23    0.67
 -10   2   2    1.61    0.65
   9  -2  -2    2.88    0.81
  -9   2   2    2.67    0.78
   8  -2  -2   11.12    0.91
   8  -2  -2   11.52    1.12
  -8   2   2   12.56    1.17
   7  -2  -2    1.71    0.54
   7  -2  -2    1.59    0.45
  -7   2   2    1.83    0.55
   6  -2  -2   38.43    1.62
   6  -2  -2   38.47    1.82
  -6   2   2   42.67    1.90
  -6   2   2   42.83    1.42
   5  -2  -2   20.97    1.17
   5  -2  -2   20.23    1.04
  -5   2   2   20.47    0.82
  -5   2   2   18.71    1.12
   4  -2  -2   47.74    1.81
   4  -2  -2   48.00    1.71
  -4   2   2   49.67    1.39
  -4   2   2   49.41    1.82
   3  -2  -2   18.63    0.88
   3  -2  -2   15.47    0.87
  -3   2   2   18.04    0.60
  -3   2   2   15.94    0.85
   2  -2  -2    7.21    0.52
   2  -2  -2    7.61    0.52
  -2   2   2    7.42    0.32
  -2   2   2    7.14    0.49
   1  -2  -2   11.00    0.59
   1  -2  -2   11.87    0.62
   1  -2  -2   11.44    0.44
  -1   2   2   11.27    0.53
   0  -2  -2  309.56    7.16
   0  -2  -2  314.68    7.03
   0   2   2  310.97    7.15
   0   2   2  319.34    6.93
  -1  -2  -2   15.81    0.67
  -1  -2  -2   15.89    0.68
   1   2   2   15.38    0.66
  -2  -2  -2    2.95    0.36
  -2  -2  -2    3.34    0.31
   2   2   2    3.08    0.31
  -3  -2  -2  172.04    4.26
  -3  -2  -2  181.55    4.53
  -3  -2  -2  181.16    4.15
   3   2   2  182.05    4.43
  -4  -2  -2  248.39    5.69
  -4  -2  -2  234.33    6.00
   4   2   2  239.28    5.94
   4   2   2  249.68    5.71
  -5  -2  -2   10.54    0.78
  -5  -2  -2   12.22    0.69
   5   2   2   11.40    0.77
   5   2   2   12.03    0.64
  -6  -2  -2    7.08    0.59
  -6  -2  -2    6.35    0.66
   6   2   2    6.96    0.53
   6   2   2    7.75    0.69
  -7  -2  -2   24.28    1.38
  -7  -2  -2   24.99    1.26
   7   2   2   25.91    1.39
   7   2   2   22.76    1.05
  -8  -2  -2   68.31    2.49
  -8  -2  -2   62.39    2.55
   8   2   2   64.94    2.13
   8   2   2   63.91    2.58
  -9  -2  -2   17.91    1.28
  -9  -2  -2   20.55    1.43
   9   2   2   19.31    1.42
 -10  -2  -2    0.20    0.45
 -10  -2  -2    0.02    0.29
  10   2   2    0.68    0.40
 -11  -2  -2    0.32    0.40
 -11  -2  -2    0.62    0.49
  11   2   2   -0.25    0.39
 -12  -2  -2    1.75    0.68
  12   2   2    2.15    0.84
 -13  -2  -2    1.28    0.70
  13   2   2    0.90    0.65
 -14  -2  -2   -0.15    0.64
  14   2   2   -0.20    0.68
  12  -3  -2    7.57    1.54
 -12   3   2    5.90    1.35
  11  -3  -2    0.45    0.63
 -11   3   2    0.08    0.54
  10  -3  -2    0.54    0.54
 -10   3   2    0.07    0.46
   9  -3  -2    1.97    0.66
  -9   3   2    2.03    0.74
   8  -3  -2   11.64    1.01
   8  -3  -2   10.59    1.13
  -8   3   2   10.57    1.14
   7  -3  -2    0.00    0.33
   7  -3  -2    0.07    0.26
  -7   3   2    0.00    0.37
   6  -3  -2   21.23    1.24
   6  -3  -2   21.09    1.34
  -6   3   2   24.02    1.42
   5  -3  -2   33.36    1.54
   5  -3  -2   34.78    1.66
  -5   3   2   35.01    1.66
  -5   3   2   37.07    1.08
   4  -3  -2   29.80    1.42
   4  -3  -2   31.95    1.41
  -4   3   2   32.37    0.87
  -4   3   2   29.33    1.39
   3  -3  -2    0.67    0.26
   3  -3  -2    0.06    0.17
  -3   3   2    0.52    0.25
   2  -3  -2   30.39    1.24
   2  -3  -2   29.44    1.23
  -2   3   2   29.05    1.17
   1  -3  -2    5.67    0.48
   1  -3  -2    5.97    0.30
   1  -3  -2    5.09    0.47
  -1   3   2    6.70    0.45
   0  -3  -2   76.30    2.21
   0  -3  -2   78.11    1.99
   0   3   2   74.82    2.17
   0   3   2   76.13    1.97
  -1  -3  -2   79.08    2.15
  -1  -3  -2   77.88    2.19
   1   3   2   79.33    2.21
   1   3   2   78.31    1.90
  -2  -3  -2   12.19    0.67
  -2  -3  -2   10.83    0.59
   2   3   2   10.68    0.63
   2   3   2   11.80    0.42
  -3  -3  -2   78.47    2.16
  -3  -3  -2   79.38    2.39
   3   3   2   79.29    2.32
   3   3   2   78.70    2.02
  -4  -3  -2   59.54    2.07
  -4  -3  -2   61.34    1.78
   4   3   2   60.56    2.01
   4   3   2   61.46    1.78
  -5  -3  -2   21.62    1.19
  -5  -3  -2   23.07    0.97
   5   3   2   23.73    1.17
   5   3   2   21.60    0.90
  -6  -3  -2    7.18    0.58
  -6  -3  -2    6.64    0.69
   6   3   2    6.92    0.50
   6   3   2    7.85    0.74
  -7  -3  -2  116.48    3.69
  -7  -3  -2  116.06    3.36
   7   3   2  108.78    3.57
   7   3   2  112.77    3.06
  -8  -3  -2   79.30    2.70
  -8  -3  -2   79.92    3.01
   8   3   2   77.04    2.93
   8   3   2   79.45    2.55
  -9  -3  -2    1.06    0.43
  -9  -3  -2    0.96    0.57
   9   3   2    1.45    0.53
 -10  -3  -2    0.20    0.34
 -10  -3  -2   -0.04    0.32
  10   3   2    0.21    0.39
 -11  -3  -2    5.92    1.04
 -11  -3  -2    5.94    1.10
  11   3   2    7.88    1.07
 -12  -3  -2   19.15    1.63
 -12  -3  -2   19.86    1.71
  12   3   2   20.31    1.76
 -13  -3  -2    0.34    0.66
  13   3   2    0.10    0.61
 -14  -3  -2    0.39    0.57
  14   3   2    0.43    0.65
  12  -4  -2    0.05    0.72
 -12   4   2    0.23    0.80
  11  -4  -2    0.21    0.67
 -11   4   2   -0.92    0.47
  10  -4  -2   -0.03    0.58
 -10   4   2    0.56    0.59
   9  -4  -2    2.37    0.80
  -9   4   2    2.75    0.85
   8  -4  -2    5.29    0.80
   8  -4  -2    6.10    1.07
  -8   4   2    3.40    0.83
   7  -4  -2    0.36    0.41
   7  -4  -2   -0.02    0.30
  -7   4   2    0.18    0.35
   6  -4  -2   18.21    1.22
   6  -4  -2   17.46    1.26
  -6   4   2   18.64    1.30
   5  -4  -2   30.36    1.55
   5  -4  -2   30.55    1.56
  -5   4   2   30.72    1.57
   4  -4  -2   54.95    2.12
   4  -4  -2   58.42    2.18
  -4   4   2   52.91    2.08
   3  -4  -2    0.32    0.23
   3  -4  -2    0.71    0.30
  -3   4   2    0.04    0.19
   2  -4  -2   38.61    1.53
   2  -4  -2   40.23    1.59
  -2   4   2   36.60    1.45
   1  -4  -2  248.25    6.17
   1  -4  -2  257.12    5.64
   1  -4  -2  252.69    6.25
  -1   4   2  247.64    6.00
   0  -4  -2  102.68    2.58
   0  -4  -2   97.40    2.89
   0   4   2  100.65    2.85
   0   4   2  103.79    2.64
  -1  -4  -2  134.99    3.45
  -1  -4  -2  132.54    3.57
   1   4   2  138.53    3.29
   1   4   2  138.43    3.60
  -2  -4  -2   11.17    0.68
  -2  -4  -2   11.51    0.66
   2   4   2   12.14    0.72
   2   4   2   11.36    0.49
  -3  -4  -2   13.81    0.71
  -3  -4  -2   14.83    0.84
   3   4   2   12.05    0.76
   3   4   2   14.13    0.60
  -4  -4  -2   47.63    1.81
  -4  -4  -2   46.76    1.52
   4   4   2   48.73    1.77
   4   4   2   47.85    1.49
  -5  -4  -2   66.29    2.38
  -5  -4  -2   67.33    1.96
   5   4   2   63.65    2.27
   5   4   2   67.27    2.06
  -6  -4  -2    1.99    0.51
   6   4   2    2.21    0.44
   6   4   2    1.66    0.31
   6   4   2    1.82    0.46
  -7  -4  -2   26.75    1.52
  -7  -4  -2   24.60    1.22
   7   4   2   27.49    1.07
   7   4   2   24.86    1.42
  -8  -4  -2   32.39    1.54
  -8  -4  -2   35.20    1.86
   8   4   2   33.93    1.79
  -9  -4  -2   60.05    2.70
  -9  -4  -2   61.62    2.39
   9   4   2   61.09    2.67
 -10  -4  -2    2.99    0.71
 -10  -4  -2    1.69    0.69
  10   4   2    2.86    0.73
 -11  -4  -2    2.56    0.68
 -11  -4  -2    5.83    1.12
  11   4   2    1.69    0.63
 -12  -4  -2    6.12    1.23
 -12  -4  -2    5.62    1.11
  12   4   2    3.47    0.94
 -13  -4  -2    0.53    0.56
 -13  -4  -2    0.85    0.76
  13   4   2   -0.19    0.44
  14   4   2    0.05    0.56
  11  -5  -2   -0.02    0.58
 -11   5   2    0.19    0.63
  10  -5  -2    0.20    0.61
 -10   5   2    0.71    0.61
   9  -5  -2   13.91    1.42
   9  -5  -2   11.82    1.24
  -9   5   2   13.76    1.53
   8  -5  -2    4.26    0.87
   8  -5  -2    6.01    0.93
  -8   5   2    2.93    0.84
   7  -5  -2    2.79    0.71
   7  -5  -2    2.81    0.74
  -7   5   2    3.28    0.80
   6  -5  -2    2.73    0.67
   6  -5  -2    2.88    0.64
  -6   5   2    2.69    0.65
   5  -5  -2   37.77    1.86
   5  -5  -2   37.35    1.84
  -5   5   2   35.34    1.84
   4  -5  -2   50.39    2.13
   4  -5  -2   51.56    2.19
  -4   5   2   56.87    2.21
   3  -5  -2    1.79    0.45
   3  -5  -2    1.58    0.43
  -3   5   2    1.79    0.45
   2  -5  -2   31.19    1.48
   2  -5  -2   30.16    1.39
  -2   5   2   32.41    1.39
   1  -5  -2  214.58    5.58
   1  -5  -2  223.32    4.99
  -1   5   2  216.41    5.43
   0  -5  -2  692.34   15.14
   0  -5  -2  674.17   15.64
   0   5   2  680.57   15.57
   0   5   2  701.79   15.33
  -1  -5  -2   65.95    1.97
  -1  -5  -2   63.79    2.15
   1   5   2   64.51    2.13
   1   5   2   65.30    1.88
  -2  -5  -2   11.64    0.74
  -2  -5  -2   12.25    0.74
   2   5   2   11.14    0.76
   2   5   2   10.99    0.56
  -3  -5  -2   22.49    1.01
  -3  -5  -2   21.77    1.11
   3   5   2   21.19    1.08
   3   5   2   22.31    0.85
  -4  -5  -2    5.93    0.63
  -4  -5  -2    6.97    0.54
   4   5   2    7.42    0.66
   4   5   2    6.72    0.47
  -5  -5  -2    4.06    0.42
  -5  -5  -2    4.41    0.57
   5   5   2    3.67    0.44
   5   5   2    3.87    0.52
  -6  -5  -2    2.49    0.59
  -6  -5  -2    2.92    0.37
   6   5   2    2.71    0.43
   6   5   2    3.09    0.60
  -7  -5  -2   24.56    1.52
   7   5   2   23.30    1.26
   7   5   2   25.76    1.46
   7   5   2   25.53    1.05
  -8  -5  -2    0.34    0.30
  -8  -5  -2    0.04    0.33
   8   5   2   -0.01    0.29
  -9  -5  -2   -0.03    0.35
  -9  -5  -2    0.33    0.33
   9   5   2    0.43    0.38
 -10  -5  -2    1.26    0.49
 -10  -5  -2    1.17    0.57
  10   5   2    0.64    0.47
 -11  -5  -2   12.65    1.44
 -11  -5  -2   14.28    1.24
  11   5   2   10.69    1.22
 -12  -5  -2    2.22    0.85
 -12  -5  -2    3.13    0.79
  12   5   2    2.59    0.85
 -13  -5  -2   -0.47    0.53
  13   5   2    1.55    0.79
 -14  -5  -2    1.15    0.84
  14   5   2    0.21    0.67
  11  -6  -2   -0.23    0.73
 -11   6   2   -0.13    0.76
  10  -6  -2    1.69    0.94
 -10   6   2    2.11    0.93
   9  -6  -2    1.41    0.72
   9  -6  -2    1.07    0.60
  -9   6   2   -0.12    0.61
   8  -6  -2    1.77    0.69
   8  -6  -2    3.83    0.94
  -8   6   2    3.94    0.96
   7  -6  -2    0.72    0.48
   7  -6  -2    0.85    0.53
  -7   6   2    0.58    0.52
   6  -6  -2    0.39    0.44
   6  -6  -2    0.12    0.38
  -6   6   2    0.48    0.42
   5  -6  -2    2.80    0.67
   5  -6  -2    2.67    0.68
  -5   6   2    2.74    0.61
   4  -6  -2    2.14    0.56
   4  -6  -2    1.15    0.43
  -4   6   2    1.28    0.46
   3  -6  -2   -0.27    0.24
   3  -6  -2    0.26    0.27
  -3   6   2   -0.04    0.21
   2  -6  -2    7.49    0.78
   2  -6  -2    6.83    0.72
  -2   6   2    8.94    0.76
   1  -6  -2  154.20    4.39
   1  -6  -2  161.77    4.57
   1  -6  -2  157.27    3.74
  -1   6   2  161.07    4.29
  -1   6   2  154.32    4.41
   0  -6  -2  167.86    4.70
   0  -6  -2  167.96    4.14
   0   6   2  169.13    4.38
   0   6   2  168.88    4.61
  -1  -6  -2   25.51    1.09
  -1  -6  -2   27.24    1.32
   1   6   2   24.62    1.22
   1   6   2   24.91    1.06
  -2  -6  -2   15.61    0.89
  -2  -6  -2   15.18    0.92
   2   6   2   18.18    0.82
   2   6   2   15.95    0.96
  -3  -6  -2    2.00    0.41
  -3  -6  -2    2.85    0.52
   3   6   2    1.67    0.41
   3   6   2    1.89    0.30
  -4  -6  -2   63.68    2.10
  -4  -6  -2   67.90    2.40
   4   6   2   64.44    1.97
   4   6   2   65.72    2.34
  -5  -6  -2    5.04    0.66
  -5  -6  -2    5.46    0.51
   5   6   2    5.08    0.64
   5   6   2    5.81    0.53
  -6  -6  -2   37.88    1.87
  -6  -6  -2   38.40    1.43
   6   6   2   39.68    1.84
   6   6   2   38.60    1.54
  -7  -6  -2    5.42    0.50
  -7  -6  -2    5.12    0.77
   7   6   2    4.26    0.69
   7   6   2    5.18    0.63
  -8  -6  -2    0.41    0.41
   8   6   2    0.06    0.30
   8   6   2    0.00    0.28
  -9  -6  -2    1.17    0.61
  -9  -6  -2    2.10    0.53
   9   6   2    1.61    0.57
 -10  -6  -2    4.13    0.75
 -10  -6  -2    2.23    0.73
  10   6   2    2.79    0.75
 -11  -6  -2    9.96    1.34
 -11  -6  -2    9.58    1.01
  11   6   2    9.59    1.18
 -12  -6  -2    3.13    0.98
  12   6   2    2.22    0.82
 -13  -6  -2    2.47    0.96
  13   6   2    3.71    1.00
 -14  -6  -2    0.76    0.91
  14   6   2    0.16    0.63
  10  -7  -2    4.21    1.10
 -10   7   2    1.63    0.96
   9  -7  -2   16.24    1.65
   9  -7  -2   15.67    1.62
  -9   7   2   15.50    1.75
   8  -7  -2    2.84    0.88
   8  -7  -2    1.09    0.56
  -8   7   2    1.12    0.70
   7  -7  -2    4.13    0.98
   7  -7  -2    3.09    0.83
  -7   7   2    2.14    0.74
   6  -7  -2    1.48    0.65
   6  -7  -2    1.69    0.59
  -6   7   2    0.90    0.50
   5  -7  -2   34.91    2.00
   5  -7  -2   35.14    1.93
  -5   7   2   36.75    2.02
   4  -7  -2    2.65    0.65
   4  -7  -2    3.76    0.77
  -4   7   2    4.78    0.86
   3  -7  -2   -0.23    0.22
   3  -7  -2    0.11    0.29
  -3   7   2    0.22    0.30
   2  -7  -2    0.28    0.32
   2  -7  -2    0.14    0.27
  -2   7   2    0.05    0.21
   1  -7  -2   35.21    1.15
  -1   7   2   36.94    1.71
  -1   7   2   35.16    1.58
   0  -7  -2   39.54    1.37
   0  -7  -2   38.62    1.82
   0   7   2   41.12    1.77
   0   7   2   37.11    1.56
  -1  -7  -2   22.63    1.32
  -1  -7  -2   23.88    1.10
   1   7   2   25.57    1.31
   1   7   2   24.63    1.13
  -2  -7  -2    8.10    0.68
  -2  -7  -2    7.87    0.74
   2   7   2    7.33    0.58
   2   7   2    8.90    0.76
  -3  -7  -2   38.88    1.67
  -3  -7  -2   37.10    1.61
   3   7   2   40.39    1.73
   3   7   2   38.10    1.41
  -4  -7  -2   80.92    2.61
  -4  -7  -2   82.16    2.85
   4   7   2   80.74    2.79
   4   7   2   82.90    2.42
  -5  -7  -2   11.22    0.76
  -5  -7  -2    8.56    0.86
   5   7   2   10.94    0.75
   5   7   2   10.25    0.89
  -6  -7  -2   23.73    1.49
  -6  -7  -2   23.78    1.15
   6   7   2   25.90    1.22
   6   7   2   26.67    1.50
  -7  -7  -2    0.39    0.29
  -7  -7  -2    0.44    0.36
   7   7   2    0.32    0.28
   7   7   2   -0.02    0.28
  -8  -7  -2    3.72    0.82
   8   7   2    3.79    0.69
   8   7   2    4.11    0.82
  -9  -7  -2    2.59    0.74
   9   7   2    2.57    0.62
   9   7   2    2.00    0.64
 -10  -7  -2    9.40    1.22
 -10  -7  -2   11.05    1.14
  10   7   2    9.83    1.14
 -11  -7  -2   17.60    1.68
  11   7   2   16.23    1.60
 -12  -7  -2    0.78    0.73
  12   7   2    0.44    0.57
 -13  -7  -2    2.26    0.94
  13   7   2    2.46    0.95
 -14  -7  -2    0.44    0.81
  14   7   2   -0.52    0.74
  10  -8  -2    3.12    1.12
 -10   8   2    2.08    0.98
   9  -8  -2    0.97    0.86
   9  -8  -2    0.22    0.66
  -9   8   2    0.65    0.87
   8  -8  -2    3.33    0.97
   8  -8  -2    1.38    0.77
  -8   8   2    3.40    1.03
   7  -8  -2    0.25    0.50
   7  -8  -2    0.00    0.46
  -7   8   2   -0.38    0.50
   6  -8  -2    8.71    1.16
   6  -8  -2    9.50    1.12
  -6   8   2    8.40    1.20
   5  -8  -2   15.65    1.33
   5  -8  -2   12.58    1.29
  -5   8   2   12.10    1.25
   4  -8  -2    0.35    0.45
   4  -8  -2    0.36    0.36
  -4   8   2    1.45    0.54
   3  -8  -2    0.69    0.41
   3  -8  -2   -0.09    0.37
  -3   8   2    0.53    0.42
   2  -8  -2    0.26    0.32
   2  -8  -2    0.93    0.43
  -2   8   2    0.71    0.39
  -2   8   2    0.52    0.42
   1  -8  -2   16.27    1.27
  -1   8   2   17.50    1.14
  -1   8   2   16.71    1.19
   0  -8  -2    0.61    0.27
   0  -8  -2    0.76    0.41
   0   8   2    0.96    0.37
   0   8   2    0.87    0.37
  -1  -8  -2   12.25    1.01
  -1  -8  -2   11.07    0.78
   1   8   2   10.52    0.81
   1   8   2   11.23    0.92
  -2  -8  -2    1.72    0.42
  -2  -8  -2    1.49    0.46
   2   8   2    1.06    0.40
   2   8   2    1.81    0.40
  -3  -8  -2   16.57    1.07
  -3  -8  -2   16.89    1.08
   3   8   2   15.13    0.88
   3   8   2   12.75    1.00
  -4  -8  -2   42.60    1.94
  -4  -8  -2   42.60    1.80
   4   8   2   41.25    1.58
   4   8   2   43.93    1.94
  -5  -8  -2    1.57    0.42
  -5  -8  -2    0.69    0.41
   5   8   2    0.99    0.42
   5   8   2    1.48    0.39
  -6  -8  -2    9.92    0.79
  -6  -8  -2   11.14    1.08
   6   8   2    9.97    1.00
   6   8   2    9.56    0.76
  -7  -8  -2    2.32    0.64
  -7  -8  -2    2.91    0.46
   7   8   2    1.62    0.45
   7   8   2    2.42    0.63
  -8  -8  -2    7.18    1.00
   8   8   2    6.31    0.77
   8   8   2    6.68    0.95
  -9  -8  -2    2.53    0.81
   9   8   2    1.67    0.59
 -10  -8  -2   14.47    1.58
  10   8   2   15.45    1.44
 -11  -8  -2    6.91    1.33
  11   8   2    8.67    1.23
 -12  -8  -2    1.32    0.87
  12   8   2    3.57    1.06
 -13  -8  -2    7.24    1.57
  13   8   2    7.83    1.29
 -14  -8  -2    0.75    0.83
  14   8   2    0.73    0.82
   9  -9  -2    1.46    0.95
   9  -9  -2    3.37    1.15
  -9   9   2    0.78    0.83
   8  -9  -2    0.85    0.81
   8  -9  -2    0.02    0.70
  -8   9   2    0.81    0.81
   7  -9  -2    0.14    0.49
   7  -9  -2    0.46    0.65
  -7   9   2   -0.28    0.54
   6  -9  -2    7.29    1.22
   6  -9  -2    7.33    1.13
  -6   9   2    5.85    1.13
   5  -9  -2   11.52    1.38
   5  -9  -2   12.77    1.33
  -5   9   2   15.24    1.41
   4  -9  -2    1.12    0.56
   4  -9  -2    2.12    0.76
  -4   9   2    2.41    0.75
   3  -9  -2    1.48    0.61
   3  -9  -2    2.99    0.72
  -3   9   2    2.12    0.64
  -3   9   2    2.36    0.66
   2  -9  -2    0.62    0.46
  -2   9   2    1.28    0.50
  -2   9   2    0.50    0.40
   1  -9  -2    6.72    0.93
  -1   9   2    6.88    0.82
  -1   9   2    6.24    0.83
   0  -9  -2    0.21    0.33
   0   9   2    0.37    0.34
   0   9   2    0.38    0.34
  -1  -9  -2    4.22    0.57
  -1  -9  -2    5.95    0.84
   1   9   2    5.18    0.69
   1   9   2    5.36    0.67
  -2  -9  -2    0.34    0.28
  -2  -9  -2    0.08    0.34
   2   9   2   -0.06    0.26
   2   9   2    0.23    0.30
  -3  -9  -2   55.07    2.23
  -3  -9  -2   53.26    2.26
   3   9   2   53.35    2.01
   3   9   2   57.78    2.34
  -4  -9  -2   74.86    2.81
  -4  -9  -2   71.35    2.66
   4   9   2   72.31    2.43
   4   9   2   71.92    2.79
  -5  -9  -2    0.05    0.27
  -5  -9  -2   -0.18    0.31
   5   9   2    0.24    0.30
   5   9   2    0.07    0.33
  -6  -9  -2    0.81    0.34
  -6  -9  -2    0.87    0.45
   6   9   2    0.88    0.44
   6   9   2    0.03    0.28
  -7  -9  -2    1.15    0.49
   7   9   2    2.74    0.70
   7   9   2    1.69    0.61
  -8  -9  -2   52.77    2.69
   8   9   2   47.75    2.44
  -9  -9  -2    0.20    0.48
   9   9   2    0.84    0.56
 -10  -9  -2    7.49    1.27
  10   9   2    3.91    0.96
 -11  -9  -2    1.19    0.83
  11   9   2    3.34    0.97
 -12  -9  -2    0.40    0.75
  12   9   2   -0.29    0.51
 -13  -9  -2    1.14    0.92
  13   9   2    0.60    0.67
 -14  -9  -2    1.24    1.01
  14   9   2    1.44    0.98
   8 -10  -2    1.24    0.88
   8 -10  -2    1.51    0.96
  -8  10   2    1.41    0.93
   7 -10  -2   -0.22    0.66
   7 -10  -2    0.51    0.68
  -7  10   2   -0.02    0.68
   6 -10  -2    7.08    1.38
   6 -10  -2    5.71    1.20
  -6  10   2    7.95    1.44
   5 -10  -2    6.37    1.26
   5 -10  -2    7.42    1.14
  -5  10   2    5.83    1.17
   4 -10  -2    2.27    0.73
   4 -10  -2    1.64    0.72
  -4  10   2    1.04    0.66
  -4  10   2    3.48    0.88
   3 -10  -2    1.59    0.73
  -3  10   2    2.25    0.74
  -3  10   2    1.90    0.71
   2 -10  -2    1.68    0.69
  -2  10   2    2.74    0.79
  -2  10   2    1.78    0.62
   1 -10  -2    5.93    1.01
  -1  10   2    7.59    0.94
  -1  10   2    5.71    0.86
   0 -10  -2   -0.05    0.32
   0  10   2    0.12    0.36
   0  10   2    0.15    0.43
  -1 -10  -2    1.00    0.55
   1  10   2    0.41    0.44
   1  10   2    0.93    0.41
  -2 -10  -2    1.09    0.50
  -2 -10  -2    1.65    0.51
   2  10   2    2.36    0.68
   2  10   2    0.79    0.40
  -3 -10  -2    3.72    0.62
  -3 -10  -2    2.58    0.67
   3  10   2    2.20    0.60
   3  10   2    3.25    0.62
  -4 -10  -2    0.98    0.45
  -4 -10  -2    2.49    0.67
   4  10   2    1.60    0.47
   4  10   2    2.41    0.65
  -5 -10  -2    0.39    0.42
  -5 -10  -2    0.07    0.34
   5  10   2   -0.02    0.29
   5  10   2    0.41    0.37
  -6 -10  -2    0.20    0.37
  -6 -10  -2    0.04    0.28
   6  10   2    0.31    0.36
  -7 -10  -2    2.62    0.79
   7  10   2    2.33    0.71
  -8 -10  -2   16.09    1.55
   8  10   2   12.26    1.27
  -9 -10  -2    0.22    0.62
   9  10   2    1.68    0.68
 -10 -10  -2    0.94    0.72
  10  10   2    3.57    0.96
 -11 -10  -2    0.87    0.83
  11  10   2   -0.11    0.51
 -12 -10  -2    3.19    1.15
  12  10   2    4.36    1.13
 -13 -10  -2   -0.42    0.79
  13  10   2   -0.49    0.63
   7 -11  -2    0.31    0.78
   7 -11  -2    0.84    0.85
  -7  11   2   -0.92    0.66
   6 -11  -2    0.40    0.67
   6 -11  -2   -0.69    0.56
  -6  11   2    0.14    0.69
   5 -11  -2   -0.32    0.64
  -5  11   2   -0.14    0.59
  -5  11   2   -0.39    0.59
   4 -11  -2    3.41    1.05
  -4  11   2    4.52    1.12
  -4  11   2    4.03    0.97
   3 -11  -2    1.29    0.75
  -3  11   2    1.26    0.61
  -3  11   2    0.32    0.55
   2 -11  -2    6.07    1.21
  -2  11   2    7.26    1.09
  -2  11   2    7.36    1.01
   1 -11  -2   14.22    1.45
  -1  11   2   15.83    1.40
  -1  11   2   13.43    1.29
   0 -11  -2    0.86    0.51
   0  11   2    0.75    0.55
   0  11   2    2.01    0.63
  -1 -11  -2    1.17    0.55
   1  11   2    1.13    0.52
   1  11   2    0.97    0.56
  -2 -11  -2    2.81    0.68
  -2 -11  -2    3.25    0.83
   2  11   2    1.34    0.58
   2  11   2    2.29    0.66
  -3 -11  -2   28.34    1.67
  -3 -11  -2   31.50    1.86
   3  11   2   29.52    1.60
   3  11   2   31.65    1.84
  -4 -11  -2   -0.23    0.31
  -4 -11  -2    0.56    0.43
   4  11   2    0.48    0.42
   4  11   2   -0.51    0.32
  -5 -11  -2    3.78    0.85
  -5 -11  -2    4.64    0.84
   5  11   2    3.21    0.81
  -6 -11  -2    0.01    0.34
  -6 -11  -2   -0.16    0.35
   6  11   2   -0.03    0.35
  -7 -11  -2   12.25    1.33
   7  11   2    9.21    1.13
  -8 -11  -2    6.32    1.22
   8  11   2    6.45    1.05
  -9 -11  -2    0.91    0.65
   9  11   2    0.25    0.53
 -10 -11  -2    0.12    0.50
  10  11   2    0.33    0.56
 -11 -11  -2    5.16    1.34
  11  11   2    4.60    1.19
 -12 -11  -2    1.48    1.01
  12  11   2    3.83    1.19
 -13 -11  -2    1.28    1.05
  13  11   2   -0.02    0.74
   6 -12  -2    1.12    0.99
  -6  12   2    1.90    0.91
  -6  12   2    0.51    0.78
   5 -12  -2    0.14    0.65
  -5  12   2    0.80    0.76
  -5  12   2    1.11    0.80
   4 -12  -2    0.70    0.66
  -4  12   2    0.74    0.78
  -4  12   2    0.75    0.73
   3 -12  -2    0.73    0.66
  -3  12   2    0.52    0.70
  -3  12   2    0.33    0.64
   2 -12  -2    0.40    0.64
  -2  12   2    1.42    0.72
  -2  12   2    1.74    0.83
   1 -12  -2    1.13    0.69
  -1  12   2    1.63    0.69
  -1  12   2    1.86    0.74
   0 -12  -2    8.60    1.27
   0  12   2    6.25    1.01
   0  12   2    7.86    1.06
  -1 -12  -2    1.37    0.68
   1  12   2    0.99    0.63
   1  12   2    0.24    0.46
  -2 -12  -2    7.91    1.07
   2  12   2    9.63    1.18
   2  12   2    9.62    1.11
  -3 -12  -2    4.49    0.87
  -3 -12  -2    4.70    0.93
   3  12   2    3.92    0.87
  -4 -12  -2   -0.04    0.46
  -4 -12  -2   -0.25    0.46
   4  12   2    0.93    0.60
  -5 -12  -2   -0.17    0.42
  -5 -12  -2   -0.20    0.38
   5  12   2   -0.15    0.37
  -6 -12  -2    5.41    1.06
  -6 -12  -2    2.46    0.70
   6  12   2    4.48    0.95
  -7 -12  -2   11.01    1.39
   7  12   2   11.70    1.34
  -8 -12  -2    2.90    0.93
   8  12   2    1.06    0.61
  -9 -12  -2    0.07    0.66
   9  12   2   -0.46    0.45
 -10 -12  -2   -0.29    0.56
  10  12   2   -0.40    0.50
 -11 -12  -2    1.40    0.88
  11  12   2    1.44    0.84
 -12 -12  -2    1.27    1.06
  12  12   2    2.92    1.17
   5 -13  -2   -0.15    0.86
  -5  13   2    0.06    0.83
  -5  13   2    0.68    0.83
   4 -13  -2    1.36    0.97
  -4  13   2    2.91    1.05
  -4  13   2    1.49    0.91
   3 -13  -2    0.26    0.83
  -3  13   2    0.58    0.78
  -3  13   2   -0.26    0.63
   2 -13  -2    1.21    0.76
  -2  13   2    0.21    0.61
  -2  13   2    0.27    0.59
   1 -13  -2    3.80    1.12
  -1  13   2    4.39    1.11
  -1  13   2    4.67    1.08
   0 -13  -2    2.72    1.02
   0  13   2    2.08    0.81
   0  13   2    3.29    0.87
  -1 -13  -2    0.33    0.61
   1  13   2    0.18    0.50
   1  13   2    0.09    0.57
  -2 -13  -2    7.05    1.09
   2  13   2    2.97    0.80
  -3 -13  -2    2.71    0.85
   3  13   2    1.25    0.61
  -4 -13  -2    2.29    0.80
  -4 -13  -2    2.98    0.90
   4  13   2    2.65    0.86
  -5 -13  -2    0.54    0.51
  -5 -13  -2    0.89    0.60
   5  13   2    0.50    0.58
  -6 -13  -2    3.96    1.02
  -6 -13  -2    3.63    0.92
   6  13   2    5.76    1.15
  -7 -13  -2    4.61    1.12
   7  13   2    4.28    1.07
  -8 -13  -2   -0.42    0.67
   8  13   2   -0.15    0.60
  -9 -13  -2   -0.17    0.56
   9  13   2    0.18    0.69
 -10 -13  -2    0.53    0.79
  10  13   2    2.24    0.90
 -11 -13  -2   10.07    1.70
  11  13   2   11.22    1.55
 -12 -13  -2    3.92    1.30
  12  13   2    3.88    1.23
   3 -14  -2   -0.71    0.64
  -3  14   2    0.09    0.85
  -3  14   2   -0.17    0.73
   2 -14  -2    0.11    0.75
  -2  14   2   -0.15    0.71
  -2  14   2    1.51    0.81
   1 -14  -2    0.15    0.77
  -1  14   2    0.55    0.68
  -1  14   2    0.34    0.77
   0 -14  -2    1.13    0.85
   0  14   2    1.67    0.81
  -1 -14  -2    1.34    0.83
   1  14   2    0.43    0.55
  -2 -14  -2    2.18    0.90
   2  14   2    1.08    0.65
  -3 -14  -2    3.98    1.09
   3  14   2    2.86    0.96
  -4 -14  -2    4.27    1.03
   4  14   2    4.83    1.13
  -5 -14  -2   -0.46    0.53
   5  14   2    0.44    0.62
  -6 -14  -2    1.43    0.80
   6  14   2    4.38    1.09
  -7 -14  -2    4.12    1.18
   7  14   2    2.78    0.97
  -8 -14  -2    2.51    1.07
   8  14   2    1.36    0.84
  -9 -14  -2    2.40    0.99
   9  14   2    3.28    0.97
 -10 -14  -2    1.12    1.02
  10  14   2    0.68    0.79
 -11 -14  -2   -1.54    0.71
  11  14   2    0.82    0.89
   2 -15  -2   -0.25    0.75
   1 -15  -2    1.72    0.96
  -1  15   2    2.94    1.09
   0 -15  -2    2.35    1.00
   0  15   2    1.19    0.92
  -1 -15  -2   -0.66    0.64
   1  15   2   -0.46    0.64
  -2 -15  -2    0.20    0.69
   2  15   2   -0.50    0.61
  -3 -15  -2    0.83    0.68
   3  15   2    0.01    0.65
  -4 -15  -2    6.60    1.34
   4  15   2   10.77    1.45
  -5 -15  -2   -0.10    0.62
   5  15   2    0.68    0.78
   6  15   2    2.12    0.89
  -7 -15  -2    1.19    0.95
   7  15   2    1.13    0.85
  -8 -15  -2   -0.37    0.70
   8  15   2    0.55    0.87
  -9 -15  -2    1.18    0.98
   9  15   2   -0.02    0.71
 -10 -15  -2    0.47    1.01
  10  15   2    0.81    0.88
  -1 -16  -2   -0.06    0.78
  -2 -16  -2   -0.09    0.68
   2  16   2   -0.31    0.71
  -3 -16  -2    1.57    0.95
   3  16   2    0.68    0.82
  -4 -16  -2    0.75    0.84
   4  16   2    0.07    0.74
   5  16   2   -0.52    0.70
   6  16   2    1.49    1.01
   7  16   2    0.28    0.80
  -8 -16  -2    5.04    1.38
   8  16   2    7.36    1.58
  -7 -16   3    1.27    1.07
   5  16  -3    1.02    1.14
   4  16  -3   -0.04    0.87
   3  16  -3    1.68    0.99
  -3 -16   3    0.39    0.77
   2  16  -3    0.73    0.94
  -2 -16   3    0.32    0.77
  -9 -15   3   -0.80    0.74
  -8 -15   3    3.71    1.19
  -7 -15   3    2.21    0.89
   6  15  -3   -0.06    0.80
  -6 -15   3    0.29    0.67
   5  15  -3   -0.28    0.79
   4  15  -3    1.71    0.88
   3  15  -3    3.64    1.19
  -3 -15   3    4.40    1.18
   2  15  -3    0.22    0.77
  -2 -15   3    0.39    0.70
   1  15  -3    0.95    0.89
  -1 -15   3   -0.58    0.52
   0  15  -3    0.26    0.93
   0 -15   3    0.75    0.80
  -1  15  -3    0.80    0.95
   1 -15   3    2.25    1.13
 -10 -14   3   -0.32    0.79
  -9 -14   3    0.60    0.76
   8  14  -3    4.90    1.28
  -8 -14   3    4.57    1.22
   7  14  -3    1.18    0.82
  -7 -14   3   -0.26    0.70
   6  14  -3    0.75    0.74
  -6 -14   3   -0.62    0.71
   5  14  -3    1.24    0.79
  -5 -14   3   -0.28    0.67
   4  14  -3    3.56    0.98
  -4 -14   3    3.10    0.89
   3  14  -3    0.73    0.80
  -3 -14   3   -0.64    0.42
   2  14  -3   -0.20    0.66
  -2 -14   3    0.73    0.70
   1  14  -3    0.25    0.75
  -1 -14   3   -0.11    0.63
   0  14  -3    1.95    0.99
   0 -14   3    2.12    0.99
  -1  14  -3    1.36    0.91
   1 -14   3    0.10    0.75
  -2  14  -3   -0.59    0.70
   2 -14   3   -1.06    0.64
  -3  14  -3    1.41    0.88
   3 -14   3    0.75    0.88
  11  13  -3   -0.17    0.67
 -11 -13   3    0.12    0.81
  10  13  -3    0.21    0.61
 -10 -13   3    0.03    0.64
   9  13  -3    1.52    0.69
   9  13  -3    2.31    0.99
  -9 -13   3    2.69    1.01
   8  13  -3    3.47    1.04
  -8 -13   3    1.69    0.92
   7  13  -3    0.38    0.67
  -7 -13   3   -0.04    0.53
   6  13  -3    0.33    0.73
  -6 -13   3    0.64    0.64
   5  13  -3   -0.28    0.60
  -5 -13   3   -0.42    0.49
   4  13  -3   18.45    1.67
  -4 -13   3   15.78    1.41
  -4 -13   3   13.67    1.37
   3  13  -3    4.38    1.01
  -3 -13   3    3.92    0.95
   2  13  -3    0.36    0.59
  -2 -13   3   -0.13    0.46
   1  13  -3   -0.21    0.62
  -1 -13   3   -0.10    0.44
   0  13  -3    2.90    0.96
   0 -13   3    1.75    0.75
  -1  13  -3    4.37    1.14
   1 -13   3    6.77    1.34
  -2  13  -3    0.74    0.73
   2 -13   3    0.12    0.70
  -3  13  -3    0.17    0.72
   3 -13   3    0.08    0.73
  -4  13  -3    0.65    0.86
   4 -13   3    0.68    0.90
  12  12  -3    1.05    0.75
 -12 -12   3    1.12    0.98
  11  12  -3    1.91    0.97
  11  12  -3    0.55    0.69
 -11 -12   3    1.16    0.93
  10  12  -3    0.88    0.74
  10  12  -3    0.42    0.64
 -10 -12   3    1.11    0.72
   9  12  -3   10.35    1.25
   9  12  -3    8.65    1.28
  -9 -12   3    8.39    1.55
   8  12  -3    0.82    0.72
   8  12  -3    0.27    0.55
  -8 -12   3    1.52    0.74
   7  12  -3    0.57    0.47
   7  12  -3    1.04    0.71
  -7 -12   3   -0.14    0.40
   6  12  -3   -0.33    0.51
   6  12  -3   -0.15    0.36
  -6 -12   3    0.01    0.43
   5  12  -3    5.57    1.08
  -5 -12   3    6.46    1.13
   4  12  -3    1.70    0.65
  -4 -12   3    0.10    0.45
  -4 -12   3    0.58    0.49
   3  12  -3    0.50    0.47
  -3 -12   3    0.26    0.47
  -3 -12   3    0.08    0.41
   2  12  -3   -0.35    0.40
  -2 -12   3   -0.12    0.36
  -2 -12   3    0.77    0.61
   1  12  -3    0.25    0.53
  -1 -12   3    0.57    0.53
   0  12  -3    4.12    0.98
   0 -12   3    2.69    0.88
  -1  12  -3    1.33    0.72
   1 -12   3    0.13    0.49
  -2  12  -3    0.04    0.66
   2 -12   3    0.58    0.63
  -3  12  -3    1.27    0.80
   3 -12   3   -0.41    0.64
  -4  12  -3    2.86    1.06
   4 -12   3    0.67    0.83
  -5  12  -3    6.27    1.59
   5 -12   3    4.25    1.34
  -6  12  -3    0.64    0.90
   6 -12   3    0.01    0.78
  13  11  -3    0.30    0.67
 -13 -11   3    0.48    0.86
  12  11  -3    1.35    0.83
  12  11  -3    0.87    0.75
 -12 -11   3    0.52    0.75
  11  11  -3    2.97    0.99
  11  11  -3    3.10    1.01
 -11 -11   3    3.53    1.16
  10  11  -3    1.25    0.73
  10  11  -3    1.18    0.70
 -10 -11   3    0.69    0.70
   9  11  -3   10.07    1.19
   9  11  -3   11.70    1.41
  -9 -11   3    8.25    1.28
   8  11  -3    5.23    1.05
   8  11  -3    5.83    1.05
  -8 -11   3    4.31    0.99
   7  11  -3    0.51    0.57
   7  11  -3    0.56    0.45
  -7 -11   3    0.30    0.40
   6  11  -3   -0.15    0.41
   6  11  -3    0.10    0.39
  -6 -11   3   -0.09    0.40
   5  11  -3   22.25    1.64
   5  11  -3   19.83    1.37
  -5 -11   3   18.96    1.50
  -5 -11   3   20.46    1.37
   4  11  -3   37.24    1.80
   4  11  -3   32.84    2.00
  -4 -11   3   36.83    2.02
  -4 -11   3   34.56    1.87
   3  11  -3    0.54    0.46
   3  11  -3    0.41    0.42
  -3 -11   3    0.34    0.40
  -3 -11   3    0.78    0.45
   2  11  -3    1.51    0.62
  -2 -11   3    1.96    0.58
  -2 -11   3    1.19    0.54
   1  11  -3    1.21    0.62
  -1 -11   3    0.62    0.49
   0  11  -3   10.76    1.23
   0 -11   3    7.52    1.04
  -1  11  -3    4.36    0.93
   1 -11   3    2.51    0.76
  -2  11  -3    0.98    0.66
   2 -11   3    0.72    0.69
  -3  11  -3    0.16    0.52
   3 -11   3    0.95    0.66
  -4  11  -3    6.45    1.31
   4 -11   3    7.89    1.47
  -5  11  -3    4.04    1.10
   5 -11   3    3.16    1.12
  -6  11  -3    0.08    0.71
   6 -11   3   -0.35    0.73
  -7  11  -3    0.73    0.88
   7 -11   3    0.62    0.98
  13  10  -3    2.96    1.05
  13  10  -3    1.59    1.01
 -13 -10   3    2.01    0.98
  12  10  -3    5.09    1.21
  12  10  -3    4.10    1.17
 -12 -10   3    3.88    1.19
  11  10  -3    2.03    0.93
  11  10  -3    4.62    0.99
 -11 -10   3    4.97    1.23
  10  10  -3    0.40    0.52
  10  10  -3    0.32    0.64
 -10 -10   3   -0.25    0.54
   9  10  -3    3.36    0.90
   9  10  -3    4.09    0.87
  -9 -10   3    7.35    1.14
   8  10  -3    0.04    0.35
   8  10  -3    0.42    0.58
  -8 -10   3    1.10    0.67
   7  10  -3    8.42    1.14
   7  10  -3    7.32    0.88
  -7 -10   3    7.09    0.99
   6  10  -3    2.33    0.61
   6  10  -3    2.58    0.75
  -6 -10   3    1.01    0.57
   5  10  -3   17.92    1.43
   5  10  -3   17.78    1.24
  -5 -10   3   20.51    1.24
  -5 -10   3   19.67    1.45
   4  10  -3   13.59    1.04
   4  10  -3   14.82    1.28
  -4 -10   3   13.88    1.18
  -4 -10   3   14.13    1.10
   3  10  -3    3.49    0.65
   3  10  -3    3.70    0.79
  -3 -10   3    4.65    0.74
  -3 -10   3    5.09    0.76
   2  10  -3    2.26    0.53
   2  10  -3    2.52    0.67
  -2 -10   3    1.68    0.56
  -2 -10   3    0.95    0.48
   1  10  -3    1.82    0.51
   1  10  -3    1.47    0.56
  -1 -10   3    1.80    0.51
  -1 -10   3    0.90    0.49
   0  10  -3   19.22    1.54
   0 -10   3   23.69    1.65
  -1  10  -3    0.23    0.45
   1 -10   3   -0.18    0.37
  -2  10  -3    0.09    0.51
   2 -10   3   -0.23    0.39
  -3  10  -3    1.06    0.60
   3 -10   3    1.51    0.67
  -4  10  -3    5.36    1.14
   4 -10   3    3.64    1.04
  -5  10  -3    3.51    1.01
   5 -10   3    1.99    0.88
  -6  10  -3    0.24    0.73
   6 -10   3   -0.02    0.62
  -7  10  -3    0.89    0.75
   7 -10   3    0.47    0.70
  -8  10  -3    1.61    0.91
   8 -10   3    1.29    1.08
  13   9  -3    0.92    0.73
  13   9  -3    0.47    0.81
 -13  -9   3    0.27    0.75
  12   9  -3    4.38    1.11
  12   9  -3    4.09    1.18
 -12  -9   3    3.76    1.13
  11   9  -3    5.38    1.09
  11   9  -3    6.03    1.26
 -11  -9   3    4.26    1.07
  10   9  -3    0.27    0.48
  10   9  -3    1.44    0.62
 -10  -9   3    0.42    0.59
   9   9  -3    2.45    0.82
   9   9  -3    2.46    0.72
  -9  -9   3    2.83    0.89
   8   9  -3    3.29    0.74
   8   9  -3    2.27    0.73
  -8  -9   3    2.49    0.71
   7   9  -3    4.95    0.75
   7   9  -3    5.87    0.94
  -7  -9   3    5.49    0.87
   6   9  -3    0.36    0.36
   6   9  -3   -0.08    0.35
  -6  -9   3    0.30    0.35
   5   9  -3   44.19    2.18
   5   9  -3   45.43    1.92
  -5  -9   3   44.12    1.79
  -5  -9   3   40.66    2.09
   4   9  -3   14.06    1.18
   4   9  -3   14.62    1.00
  -4  -9   3   14.00    1.01
  -4  -9   3   11.25    1.02
   3   9  -3    5.50    0.65
   3   9  -3    5.93    0.85
  -3  -9   3    6.55    0.78
  -3  -9   3    6.37    0.74
   2   9  -3    0.98    0.46
   2   9  -3    3.16    0.51
  -2  -9   3    3.92    0.73
  -2  -9   3    2.21    0.53
   1   9  -3   29.97    1.71
   1   9  -3   27.39    1.31
  -1  -9   3   27.63    1.62
  -1  -9   3   26.60    1.42
   0   9  -3   33.24    1.85
   0   9  -3   33.25    1.48
   0  -9   3   34.51    1.91
   0  -9   3   32.34    1.55
  -1   9  -3    2.90    0.56
  -1   9  -3    3.40    0.78
   1  -9   3    3.18    0.78
  -2   9  -3   -0.17    0.33
  -2   9  -3    0.12    0.41
   2  -9   3    0.32    0.39
  -3   9  -3    0.43    0.40
   3  -9   3    0.33    0.48
  -4   9  -3   25.31    1.85
   4  -9   3   23.86    1.84
  -5   9  -3    7.80    1.37
   5  -9   3    6.56    1.25
  -6   9  -3    0.86    0.72
   6  -9   3    0.72    0.64
  -7   9  -3    0.51    0.67
   7  -9   3    0.14    0.60
  -8   9  -3    4.48    1.27
   8  -9   3    3.68    1.11
  -9   9  -3    3.12    1.11
   9  -9   3    1.38    0.99
  14   8  -3    0.97    0.80
 -14  -8   3    0.13    0.70
 -14  -8   3    4.70    1.35
  13   8  -3    2.24    1.02
  13   8  -3    0.00    0.63
 -13  -8   3    1.17    0.85
  12   8  -3    6.35    1.32
  12   8  -3    5.12    1.20
 -12  -8   3    7.95    1.33
  11   8  -3    0.48    0.62
  11   8  -3    1.47    0.76
 -11  -8   3    1.08    0.73
  10   8  -3    3.17    0.94
  10   8  -3    1.35    0.59
 -10  -8   3    1.45    0.65
   9   8  -3    0.43    0.39
   9   8  -3    0.94    0.55
  -9  -8   3    0.48    0.56
   8   8  -3    0.97    0.49
   8   8  -3    0.46    0.48
  -8  -8   3    0.66    0.48
   7   8  -3    7.84    0.84
   7   8  -3    8.75    1.02
  -7  -8   3    6.56    0.89
   6   8  -3    5.70    0.69
   6   8  -3    6.44    0.88
  -6  -8   3    4.06    0.68
   5   8  -3   48.86    1.97
   5   8  -3   49.50    2.24
  -5  -8   3   49.90    1.81
  -5  -8   3   48.64    2.23
   4   8  -3   20.44    1.13
   4   8  -3   21.56    1.38
  -4  -8   3   20.92    1.15
  -4  -8   3   19.89    1.30
   3   8  -3    6.36    0.63
   3   8  -3    7.06    0.81
  -3  -8   3    5.14    0.68
  -3  -8   3    5.24    0.62
   2   8  -3    0.75    0.38
   2   8  -3    0.49    0.27
  -2  -8   3    0.09    0.26
  -2  -8   3    0.93    0.39
   1   8  -3   69.26    2.25
   1   8  -3   70.75    2.69
  -1  -8   3   73.16    2.71
  -1  -8   3   69.28    2.48
   0   8  -3   40.97    1.58
   0   8  -3   40.71    1.94
   0  -8   3   41.51    1.71
   0  -8   3   37.45    1.91
  -1   8  -3    3.32    0.52
  -1   8  -3    1.60    0.55
   1  -8   3    2.94    0.51
   1  -8   3    1.75    0.54
  -2   8  -3    6.37    0.85
  -2   8  -3    7.49    0.74
   2  -8   3    5.53    0.87
  -3   8  -3    4.08    0.82
   3  -8   3    3.68    0.86
   3  -8   3    1.95    0.50
  -4   8  -3    0.26    0.46
   4  -8   3    0.23    0.49
   4  -8   3    0.31    0.38
  -5   8  -3    0.17    0.37
   5  -8   3   -0.11    0.36
   5  -8   3    0.35    0.43
  -6   8  -3    0.60    0.59
   6  -8   3    0.21    0.53
  -7   8  -3    0.58    0.57
   7  -8   3    1.50    0.74
  -8   8  -3    2.13    0.88
   8  -8   3    2.65    0.99
  -9   8  -3    0.33    0.73
   9  -8   3    0.61    0.77
  14   7  -3   -0.45    0.71
 -14  -7   3    0.94    0.78
 -14  -7   3   -0.42    0.60
  13   7  -3    2.24    0.93
 -13  -7   3    1.72    0.86
 -13  -7   3    1.69    0.81
  12   7  -3    8.90    1.40
  12   7  -3    4.12    1.01
 -12  -7   3    7.01    1.36
  11   7  -3    0.39    0.51
  11   7  -3    0.34    0.66
 -11  -7   3    0.23    0.53
  10   7  -3    9.80    1.12
  10   7  -3    8.92    1.17
 -10  -7   3    9.74    1.25
   9   7  -3    0.50    0.40
   9   7  -3    0.71    0.50
  -9  -7   3    0.37    0.42
   8   7  -3   34.37    1.96
   8   7  -3   32.14    1.80
  -8  -7   3   35.55    2.02
   7   7  -3    8.61    0.96
   7   7  -3    5.51    0.73
  -7  -7   3    7.53    0.89
   6   7  -3    6.32    0.69
   6   7  -3    6.00    0.78
  -6  -7   3    6.53    0.83
   5   7  -3    0.06    0.22
   5   7  -3    0.14    0.32
  -5  -7   3    0.22    0.29
  -5  -7   3    0.08    0.20
   4   7  -3    1.17    0.42
   4   7  -3    0.80    0.32
  -4  -7   3    2.31    0.57
  -4  -7   3    1.06    0.33
   3   7  -3   31.77    1.61
   3   7  -3   35.60    1.40
  -3  -7   3   35.93    1.51
  -3  -7   3   36.65    1.69
   2   7  -3   19.40    0.95
   2   7  -3   19.15    1.20
  -2  -7   3   21.25    1.17
  -2  -7   3   20.22    1.17
   1   7  -3  139.23    4.14
   1   7  -3  140.12    3.65
  -1  -7   3  135.44    4.08
  -1  -7   3  136.37    3.91
   0   7  -3   65.88    2.49
   0   7  -3   64.81    2.04
   0  -7   3   67.24    2.24
   0  -7   3   62.83    2.47
  -1   7  -3    3.74    0.68
  -1   7  -3    2.81    0.43
   1  -7   3    4.68    0.53
   1  -7   3    3.92    0.63
  -2   7  -3    0.50    0.37
  -2   7  -3   -0.04    0.20
   2  -7   3   -0.09    0.19
   2  -7   3   -0.02    0.29
  -3   7  -3   28.68    1.69
   3  -7   3   26.12    1.67
   3  -7   3   29.62    1.39
  -4   7  -3   50.29    2.43
   4  -7   3   50.54    2.52
   4  -7   3   53.04    2.04
  -5   7  -3    0.12    0.35
   5  -7   3   -0.38    0.35
   5  -7   3    0.15    0.33
  -6   7  -3   -0.29    0.39
   6  -7   3    0.28    0.48
   6  -7   3    0.32    0.40
  -7   7  -3    1.72    0.70
   7  -7   3    2.52    0.76
   7  -7   3    1.97    0.76
  -8   7  -3    7.25    1.38
   8  -7   3    8.22    1.26
  -9   7  -3    0.22    0.68
   9  -7   3    0.78    0.71
 -10   7  -3    0.25    0.83
  10  -7   3   -0.14    0.61
  14   6  -3    0.27    0.71
 -14  -6   3   -0.04    0.59
 -14  -6   3    0.36    0.83
  13   6  -3    8.40    1.37
 -13  -6   3    8.13    1.45
 -13  -6   3    5.33    1.26
  12   6  -3    3.42    1.07
  12   6  -3    2.87    0.90
 -12  -6   3    3.72    0.99
 -12  -6   3    3.58    1.00
  11   6  -3    0.66    0.50
  11   6  -3    0.72    0.67
 -11  -6   3    0.12    0.52
  10   6  -3    9.87    1.17
  10   6  -3    9.59    1.22
 -10  -6   3    9.43    1.19
   9   6  -3   57.64    2.68
   9   6  -3   51.90    2.46
  -9  -6   3   50.56    2.55
   8   6  -3    9.88    0.95
   8   6  -3   11.51    1.15
  -8  -6   3   14.18    1.24
   7   6  -3    0.58    0.42
   7   6  -3    1.19    0.52
  -7  -6   3    0.90    0.41
   6   6  -3   23.27    1.41
   6   6  -3   20.31    1.19
  -6  -6   3   22.77    1.41
   5   6  -3   25.61    1.26
   5   6  -3   23.96    1.40
  -5  -6   3   24.87    1.41
  -5  -6   3   25.50    0.96
   4   6  -3   23.73    1.15
   4   6  -3   24.81    1.35
  -4  -6   3   26.54    1.07
  -4  -6   3   27.69    1.42
   3   6  -3   19.76    0.95
   3   6  -3   19.65    1.16
  -3  -6   3   21.01    1.19
  -3  -6   3   19.42    0.98
   2   6  -3   40.18    1.75
   2   6  -3   43.23    1.44
  -2  -6   3   39.98    1.60
  -2  -6   3   45.73    1.75
   1   6  -3   18.88    1.12
   1   6  -3   19.04    0.84
  -1  -6   3   19.15    1.05
  -1  -6   3   18.66    1.07
   0   6  -3   26.19    1.39
   0   6  -3   30.13    1.10
   0  -6   3   29.68    1.45
   0  -6   3   30.08    1.29
  -1   6  -3   93.29    2.64
   1  -6   3   95.58    3.17
   1  -6   3   93.95    2.75
  -2   6  -3    0.37    0.35
  -2   6  -3    0.15    0.23
   2  -6   3    0.20    0.31
   2  -6   3    0.21    0.21
  -3   6  -3   31.14    1.28
  -3   6  -3   31.23    1.69
   3  -6   3   30.62    1.71
   3  -6   3   29.15    1.30
  -4   6  -3    3.99    0.78
   4  -6   3    6.15    0.64
   4  -6   3    6.16    0.86
  -5   6  -3    6.63    0.88
   5  -6   3    7.17    0.77
   5  -6   3    5.58    0.83
  -6   6  -3    0.62    0.52
   6  -6   3    0.60    0.37
   6  -6   3    0.56    0.46
  -7   6  -3    4.69    1.02
   7  -6   3    5.54    0.95
   7  -6   3    4.04    0.93
  -8   6  -3    4.65    1.15
   8  -6   3    6.16    0.99
   8  -6   3    4.33    0.99
  -9   6  -3    0.56    0.61
   9  -6   3   -0.45    0.51
   9  -6   3    0.10    0.53
 -10   6  -3   -0.05    0.69
  10  -6   3    1.11    0.76
 -11   6  -3    2.18    1.12
  14   5  -3   -0.18    0.73
 -14  -5   3   -0.25    0.62
  13   5  -3    2.64    1.04
 -13  -5   3    6.38    1.28
 -13  -5   3    6.42    1.27
  12   5  -3    5.97    1.21
 -12  -5   3    5.69    1.13
 -12  -5   3    3.28    0.92
  11   5  -3   -0.02    0.55
  11   5  -3   -0.19    0.37
 -11  -5   3    0.47    0.56
  10   5  -3    2.39    0.73
  10   5  -3    3.53    0.93
 -10  -5   3    2.86    0.78
   9   5  -3   25.31    1.67
   9   5  -3   31.23    1.91
  -9  -5   3   29.65    1.81
   8   5  -3   93.88    3.50
   8   5  -3   88.24    3.27
  -8  -5   3   96.17    3.45
   7   5  -3    0.26    0.38
   7   5  -3    0.22    0.29
  -7  -5   3    0.09    0.28
   6   5  -3    0.50    0.38
   6   5  -3    0.05    0.23
  -6  -5   3    0.03    0.26
   5   5  -3   30.17    1.35
   5   5  -3   29.09    1.49
  -5  -5   3   29.82    0.91
  -5  -5   3   26.93    1.45
   4   5  -3   86.44    2.56
   4   5  -3   82.88    2.80
  -4  -5   3   81.49    2.80
  -4  -5   3   87.27    2.30
   3   5  -3    3.25    0.37
   3   5  -3    3.47    0.49
  -3  -5   3    3.63    0.39
  -3  -5   3    3.17    0.46
   2   5  -3    0.74    0.20
   2   5  -3    1.45    0.39
  -2  -5   3    1.19    0.34
  -2  -5   3    0.54    0.22
   1   5  -3    3.71    0.49
   1   5  -3    3.04    0.30
  -1  -5   3    4.10    0.47
  -1  -5   3    2.58    0.41
   0   5  -3   13.39    0.87
   0   5  -3   11.29    0.76
   0   5  -3   12.19    0.58
   0  -5   3   11.88    0.84
   0  -5   3   12.33    0.74
  -1   5  -3    7.30    0.69
  -1   5  -3    7.42    0.49
  -1   5  -3    8.32    0.63
   1  -5   3    8.50    0.73
  -2   5  -3    5.45    0.51
  -2   5  -3    4.96    0.64
   2  -5   3    5.30    0.45
   2  -5   3    5.37    0.66
  -3   5  -3   39.28    1.44
  -3   5  -3   39.09    1.81
   3  -5   3   38.20    1.45
   3  -5   3   35.29    1.77
  -4   5  -3   17.73    1.23
  -4   5  -3   15.21    0.84
   4  -5   3   15.49    0.93
   4  -5   3   14.55    1.14
  -5   5  -3   25.25    1.59
   5  -5   3   25.69    1.32
   5  -5   3   27.91    1.64
  -6   5  -3    0.53    0.44
   6  -5   3    0.73    0.38
   6  -5   3    0.37    0.38
  -7   5  -3    9.04    1.10
   7  -5   3   10.13    1.01
   7  -5   3    8.14    1.01
  -8   5  -3    0.71    0.53
   8  -5   3    0.54    0.44
   8  -5   3    0.23    0.51
  -9   5  -3    0.66    0.59
   9  -5   3    0.63    0.59
   9  -5   3    0.56    0.51
 -10   5  -3    0.26    0.60
  10  -5   3    0.27    0.56
  10  -5   3    0.11    0.51
 -11   5  -3    0.08    0.71
  11  -5   3    1.93    0.88
  14   4  -3    0.98    0.82
 -14  -4   3    2.54    0.95
  13   4  -3    4.11    1.11
 -13  -4   3    2.13    0.87
  12   4  -3    0.12    0.53
 -12  -4   3    0.54    0.59
 -12  -4   3   -0.10    0.52
  11   4  -3    2.49    0.76
 -11  -4   3    2.13    0.75
 -11  -4   3    1.45    0.63
  10   4  -3    3.54    0.90
  10   4  -3    1.52    0.58
 -10  -4   3    2.25    0.64
   9   4  -3   28.62    1.73
   9   4  -3   28.88    1.86
  -9  -4   3   25.58    1.67
   8   4  -3    1.41    0.54
   8   4  -3    0.97    0.49
  -8  -4   3    1.17    0.49
   7   4  -3    2.31    0.64
   7   4  -3    3.18    0.60
  -7  -4   3    2.58    0.60
   6   4  -3    8.48    0.83
   6   4  -3    9.12    0.77
  -6  -4   3    9.03    0.81
   5   4  -3   81.84    2.60
   5   4  -3   82.18    2.77
  -5  -4   3   80.37    2.75
   4   4  -3  101.12    2.86
   4   4  -3   99.92    3.11
  -4  -4   3   96.52    3.06
  -4  -4   3  101.07    2.46
   3   4  -3    4.71    0.54
   3   4  -3    6.04    0.46
  -3  -4   3    5.51    0.53
  -3  -4   3    5.11    0.39
   2   4  -3    4.98    0.51
   2   4  -3    5.59    0.38
  -2  -4   3    5.08    0.51
  -2  -4   3    5.21    0.44
   1   4  -3    9.89    0.45
   1   4  -3   10.44    0.71
  -1  -4   3    9.77    0.65
  -1  -4   3   10.20    0.66
   0   4  -3   75.43    2.38
   0   4  -3   72.98    2.30
   0   4  -3   80.01    1.93
   0  -4   3   74.05    2.36
  -1   4  -3   -0.11    0.15
  -1   4  -3    0.28    0.20
   1  -4   3    0.08    0.20
   1  -4   3    0.50    0.17
  -2   4  -3    2.16    0.47
  -2   4  -3    2.20    0.35
   2  -4   3    2.97    0.32
   2  -4   3    2.73    0.47
  -3   4  -3    0.06    0.22
  -3   4  -3    0.03    0.19
   3  -4   3   -0.01    0.15
   3  -4   3    0.15    0.23
  -4   4  -3    6.53    0.56
  -4   4  -3    5.70    0.70
   4  -4   3    5.15    0.53
   4  -4   3    5.86    0.70
  -5   4  -3    4.88    0.68
  -5   4  -3    3.47    0.47
   5  -4   3    3.71    0.52
   5  -4   3    3.78    0.65
  -6   4  -3    1.09    0.43
   6  -4   3    0.94    0.46
   6  -4   3    0.78    0.38
  -7   4  -3    8.22    1.02
   7  -4   3    5.95    0.86
   7  -4   3    7.07    0.87
  -8   4  -3    0.86    0.62
   8  -4   3    1.78    0.59
   8  -4   3    0.49    0.47
  -9   4  -3    2.02    0.76
   9  -4   3    1.58    0.68
   9  -4   3    2.82    0.73
 -10   4  -3    0.56    0.62
  10  -4   3    0.18    0.51
  10  -4   3    0.13    0.43
 -11   4  -3    7.17    1.33
  11  -4   3    9.19    1.39
 -12   4  -3    0.31    0.75
  12  -4   3    0.24    0.81
  14   3  -3    2.82    1.06
 -14  -3   3    2.70    1.05
  13   3  -3    3.34    1.04
 -13  -3   3    1.28    0.68
  12   3  -3    1.83    0.78
 -12  -3   3    1.96    1.08
 -12  -3   3    0.92    0.60
  11   3  -3    2.12    0.73
 -11  -3   3    3.84    0.89
 -11  -3   3    2.64    0.85
  10   3  -3    2.08    0.67
 -10  -3   3    3.76    0.82
 -10  -3   3    2.06    0.65
   9   3  -3   11.89    1.27
   9   3  -3   13.25    1.18
  -9  -3   3   10.85    1.08
   8   3  -3    4.50    0.70
   8   3  -3    5.26    0.86
  -8  -3   3    5.71    0.73
   7   3  -3    0.44    0.36
   7   3  -3    1.35    0.45
  -7  -3   3    1.30    0.45
   6   3  -3    0.60    0.38
   6   3  -3    0.35    0.28
  -6  -3   3    0.40    0.26
   5   3  -3  181.60    4.80
   5   3  -3  179.75    4.99
  -5  -3   3  183.40    4.93
   4   3  -3   75.91    2.29
   4   3  -3   72.54    2.44
  -4  -3   3   75.07    1.79
  -4  -3   3   73.73    2.43
   3   3  -3    0.35    0.17
   3   3  -3    0.52    0.25
  -3  -3   3    0.28    0.19
  -3  -3   3    0.33    0.12
   2   3  -3    6.99    0.57
   2   3  -3    6.59    0.40
  -2  -3   3    7.32    0.44
  -2  -3   3    7.43    0.57
   1   3  -3    1.58    0.33
   1   3  -3    0.86    0.28
   1   3  -3    1.13    0.15
  -1  -3   3    1.12    0.27
   0   3  -3   36.77    1.36
   0   3  -3   35.79    0.92
   0   3  -3   35.50    1.33
   0  -3   3   36.98    1.34
  -1   3  -3    3.93    0.41
  -1   3  -3    2.95    0.41
   1  -3   3    3.21    0.23
   1  -3   3    2.81    0.38
  -2   3  -3   24.82    1.03
  -2   3  -3   22.25    1.10
   2  -3   3   24.66    0.87
   2  -3   3   23.04    1.15
  -3   3  -3   23.33    1.04
  -3   3  -3   25.73    1.23
   3  -3   3   22.49    1.21
   3  -3   3   24.05    0.97
  -4   3  -3    1.08    0.36
  -4   3  -3    1.53    0.33
   4  -3   3    0.99    0.35
   4  -3   3    1.13    0.29
  -5   3  -3    8.80    0.70
  -5   3  -3   10.43    0.91
   5  -3   3    9.71    0.74
   5  -3   3   12.46    0.95
  -6   3  -3   10.28    0.96
  -6   3  -3   11.32    0.80
   6  -3   3   11.04    0.98
   6  -3   3    9.69    0.82
  -7   3  -3    1.80    0.62
   7  -3   3    2.15    0.56
   7  -3   3    2.52    0.64
  -8   3  -3    6.74    0.97
   8  -3   3    7.74    0.89
   8  -3   3    7.73    0.94
  -9   3  -3    4.33    0.95
   9  -3   3    3.76    0.86
   9  -3   3    2.43    0.69
 -10   3  -3    1.77    0.79
  10  -3   3    1.82    0.72
  10  -3   3    2.21    0.91
 -11   3  -3    6.92    1.35
  11  -3   3    3.49    0.96
 -12   3  -3    4.01    1.14
  12  -3   3    2.21    0.88
  14   2  -3    4.08    1.23
 -14  -2   3    2.50    1.11
  13   2  -3    0.66    0.71
 -13  -2   3    0.68    0.79
  12   2  -3    2.85    0.92
 -12  -2   3    2.49    0.84
  11   2  -3    1.38    0.68
 -11  -2   3    0.74    0.51
 -11  -2   3    1.71    0.71
  10   2  -3    5.37    1.03
 -10  -2   3    3.38    0.81
 -10  -2   3    4.37    0.85
   9   2  -3   10.91    1.11
  -9  -2   3   12.29    1.05
  -9  -2   3   11.99    1.13
   8   2  -3    0.35    0.32
   8   2  -3   -0.10    0.31
  -8  -2   3    0.19    0.28
   7   2  -3   24.65    1.43
   7   2  -3   27.94    1.62
  -7  -2   3   23.99    1.34
   6   2  -3    0.79    0.37
   6   2  -3    0.20    0.27
  -6  -2   3    0.81    0.31
   5   2  -3   60.22    2.09
   5   2  -3   63.03    2.29
  -5  -2   3   58.23    2.09
  -5  -2   3   60.62    1.43
   4   2  -3    0.19    0.20
   4   2  -3    0.35    0.20
  -4  -2   3    0.23    0.18
  -4  -2   3    0.13    0.08
   3   2  -3   42.12    1.41
   3   2  -3   43.00    1.59
  -3  -2   3   43.00    1.17
  -3  -2   3   42.77    1.54
   2   2  -3    1.93    0.31
   2   2  -3    2.38    0.25
  -2  -2   3    1.58    0.21
  -2  -2   3    2.13    0.32
   1   2  -3  340.10    8.08
   1   2  -3  350.69    8.04
   1   2  -3  348.61    7.62
  -1  -2   3  354.33    7.91
   0   2  -3   31.19    1.12
   0   2  -3   29.58    1.13
   0  -2   3   29.10    1.09
  -1   2  -3   69.95    2.09
  -1   2  -3   73.65    2.12
   1  -2   3   70.68    2.15
   1  -2   3   72.87    1.70
  -2   2  -3   19.53    0.94
  -2   2  -3   21.65    0.94
   2  -2   3   21.05    0.75
   2  -2   3   22.18    1.03
  -3   2  -3    0.39    0.22
  -3   2  -3    0.41    0.21
   3  -2   3    0.27    0.21
   3  -2   3    0.12    0.15
  -4   2  -3    1.20    0.36
  -4   2  -3    0.53    0.22
   4  -2   3    0.71    0.26
   4  -2   3    0.80    0.33
  -5   2  -3    1.00    0.39
  -5   2  -3    1.09    0.35
   5  -2   3    1.37    0.43
   5  -2   3    1.19    0.34
  -6   2  -3   14.20    0.92
  -6   2  -3   16.02    1.11
   6  -2   3   13.76    0.97
   6  -2   3   14.60    1.06
  -7   2  -3    4.99    0.63
  -7   2  -3    4.36    0.68
   7  -2   3    5.97    0.74
   7  -2   3    5.24    0.71
  -8   2  -3    5.23    0.76
  -8   2  -3    6.50    0.88
   8  -2   3    5.16    0.75
   8  -2   3    6.41    0.85
  -9   2  -3   26.04    1.73
   9  -2   3   24.95    1.59
   9  -2   3   28.69    1.75
 -10   2  -3    0.33    0.52
  10  -2   3    0.35    0.49
 -11   2  -3    6.71    1.32
  11  -2   3    4.77    1.11
 -12   2  -3   -0.41    0.57
  12  -2   3    0.68    0.61
 -13   2  -3    3.80    1.24
  13  -2   3    5.08    1.30
  14   1  -3    3.18    1.18
 -14  -1   3    0.70    0.83
  13   1  -3    0.19    0.65
 -13  -1   3   -0.57    0.58
  12   1  -3    5.38    1.17
 -12  -1   3    4.31    1.10
  11   1  -3   -0.20    0.43
 -11  -1   3   -0.03    0.44
  10   1  -3   12.88    1.29
 -10  -1   3   14.84    1.37
 -10  -1   3   11.86    1.14
   9   1  -3    1.19    0.51
  -9  -1   3    0.31    0.37
  -9  -1   3    0.23    0.33
   8   1  -3    2.72    0.66
  -8  -1   3    2.60    0.61
  -8  -1   3    2.37    0.55
   7   1  -3   35.90    1.79
   7   1  -3   39.60    1.99
  -7  -1   3   35.32    1.77
  -7  -1   3   36.45    1.62
   6   1  -3    0.74    0.33
   6   1  -3    1.39    0.23
   6   1  -3    1.44    0.44
  -6  -1   3    2.22    0.46
   5   1  -3   27.15    0.86
   5   1  -3   22.74    1.27
   5   1  -3   24.11    1.23
  -5  -1   3   25.98    1.17
   4   1  -3    2.57    0.24
   4   1  -3    2.91    0.46
   4   1  -3    2.45    0.37
  -4  -1   3    3.03    0.39
   3   1  -3    0.14    0.15
   3   1  -3    0.30    0.21
   3   1  -3    0.25    0.11
  -3  -1   3    0.41    0.19
   2   1  -3  134.26    3.54
   2   1  -3  141.42    3.28
   2   1  -3  140.13    3.37
   2   1  -3  136.04    3.56
   1   1  -3  175.40    3.98
   1   1  -3  174.27    4.23
   1   1  -3  175.05    4.30
  -1  -1   3  174.31    4.12
   0   1  -3  819.50   18.01
   0   1  -3  811.96   17.87
   0  -1   3  807.57   17.91
   0  -1   3  831.58   17.62
  -1   1  -3   12.07    0.58
  -1   1  -3   10.41    0.61
   1  -1   3   11.48    0.63
   1  -1   3   11.75    0.40
  -2   1  -3    4.89    0.43
  -2   1  -3    5.46    0.43
   2  -1   3    4.86    0.32
   2  -1   3    4.57    0.45
  -3   1  -3   11.03    0.66
  -3   1  -3    9.85    0.65
   3  -1   3    9.79    0.66
   3  -1   3   10.68    0.58
  -4   1  -3  132.36    3.69
  -4   1  -3  137.21    3.68
   4  -1   3  137.07    3.58
   4  -1   3  132.38    3.72
  -5   1  -3    0.12    0.17
  -5   1  -3    0.13    0.19
   5  -1   3    0.14    0.20
   5  -1   3    0.07    0.18
  -6   1  -3    7.65    0.74
  -6   1  -3    9.31    0.76
   6  -1   3    7.88    0.70
   6  -1   3    6.37    0.67
  -7   1  -3    7.00    0.77
  -7   1  -3    6.99    0.75
   7  -1   3    7.76    0.78
   7  -1   3    6.15    0.71
  -8   1  -3   10.64    1.01
  -8   1  -3   12.25    1.00
   8  -1   3   12.77    1.09
   8  -1   3   10.29    0.94
  -9   1  -3    6.19    0.79
  -9   1  -3    4.42    0.86
   9  -1   3    4.49    0.81
   9  -1   3    6.81    0.92
 -10   1  -3    4.36    0.95
  10  -1   3    3.28    0.84
 -11   1  -3    1.33    0.68
  11  -1   3    2.00    0.79
 -12   1  -3    2.20    0.89
  12  -1   3    1.05    0.75
 -13   1  -3    3.76    1.17
  13  -1   3    2.70    1.07
  13   0  -3    4.50    1.21
 -13   0   3    2.97    1.09
  12   0  -3    7.41    1.37
 -12   0   3    4.93    1.27
  11   0  -3    0.43    0.60
 -11   0   3   -0.39    0.46
  10   0  -3    4.98    1.01
 -10   0   3    5.85    1.10
   9   0  -3   21.50    1.60
  -9   0   3   20.73    1.52
  -9   0   3   22.26    1.57
   8   0  -3   13.36    1.16
  -8   0   3   13.13    1.13
  -8   0   3   13.66    0.97
   7   0  -3   24.02    1.04
   7   0  -3   23.82    1.43
  -7   0   3   24.59    1.24
  -7   0   3   23.61    1.40
   6   0  -3    1.50    0.46
   6   0  -3    2.11    0.32
  -6   0   3    1.92    0.48
  -6   0   3    2.08    0.43
   5   0  -3   11.16    0.91
   5   0  -3   11.65    0.83
   5   0  -3   11.35    0.61
  -5   0   3   11.66    0.72
   4   0  -3   54.97    1.89
   4   0  -3   55.59    1.60
   4   0  -3   49.75    1.95
  -4   0   3   55.92    1.76
   3   0  -3   56.53    1.78
   3   0  -3   54.34    1.87
   3   0  -3   58.23    1.60
  -3   0   3   54.48    1.69
   2   0  -3    6.76    0.40
   2   0  -3    6.47    0.50
   2   0  -3    6.42    0.44
   2   0  -3    5.74    0.44
   1   0  -3   95.95    2.39
   1   0  -3   93.11    2.52
   1   0  -3   95.68    2.49
   1   0  -3   98.02    2.45
   0   0  -3  108.62    2.67
   0   0  -3  111.99    2.78
   0   0   3  108.74    2.59
  -1   0  -3   69.10    1.74
  -1   0  -3   65.56    1.93
   1   0   3   64.92    1.88
   1   0   3   66.57    1.67
  -2   0  -3    4.04    0.32
  -2   0  -3    3.83    0.40
   2   0   3    4.26    0.40
   2   0   3    3.62    0.30
  -3   0  -3   64.94    2.07
  -3   0  -3   68.16    1.95
   3   0   3   69.05    2.08
   3   0   3   66.35    1.92
  -4   0  -3  292.07    6.95
  -4   0  -3  292.16    7.11
   4   0   3  298.13    6.99
   4   0   3  288.64    7.02
  -5   0  -3    1.29    0.35
  -5   0  -3    1.32    0.34
   5   0   3    1.60    0.36
   5   0   3    1.04    0.31
  -6   0  -3    1.20    0.38
  -6   0  -3    1.62    0.40
   6   0   3    1.88    0.41
   6   0   3    1.71    0.44
  -7   0  -3    2.78    0.57
  -7   0  -3    2.27    0.55
   7   0   3    1.48    0.44
   7   0   3    1.75    0.44
  -8   0  -3   20.36    1.32
  -8   0  -3   17.43    1.25
   8   0   3   17.99    1.25
   8   0   3   19.35    1.20
  -9   0  -3    0.46    0.43
  -9   0  -3    0.59    0.42
   9   0   3    0.59    0.40
   9   0   3    1.18    0.49
 -10   0  -3    4.48    0.90
 -10   0  -3    3.45    0.83
  10   0   3    2.14    0.71
 -11   0  -3    0.04    0.47
  11   0   3    0.34    0.51
 -12   0  -3    1.74    0.78
  12   0   3    2.03    0.72
 -13   0  -3    3.57    1.05
  13   0   3    2.49    1.00
  13  -1  -3    0.08    0.74
 -13   1   3    0.09    0.71
  12  -1  -3    8.11    1.46
 -12   1   3    7.39    1.39
  11  -1  -3   -0.07    0.44
 -11   1   3   -0.70    0.38
  10  -1  -3    1.47    0.65
 -10   1   3    1.16    0.58
   9  -1  -3    0.45    0.40
  -9   1   3    0.35    0.34
   8  -1  -3   12.90    1.18
  -8   1   3   15.18    1.22
   7  -1  -3    2.05    0.58
   7  -1  -3    3.31    0.49
  -7   1   3    2.14    0.56
  -7   1   3    2.94    0.45
   6  -1  -3   19.60    1.23
   6  -1  -3   20.36    1.01
  -6   1   3   19.12    0.96
  -6   1   3   17.92    1.15
   5  -1  -3   10.99    0.68
   5  -1  -3    9.63    0.81
  -5   1   3    9.51    0.77
  -5   1   3    9.53    0.61
   4  -1  -3   12.26    0.69
   4  -1  -3   13.34    0.85
  -4   1   3   13.24    0.67
  -4   1   3   14.62    0.88
   3  -1  -3   22.22    1.07
   3  -1  -3   21.92    1.02
   3  -1  -3   23.30    0.93
  -3   1   3   21.68    0.85
   2  -1  -3   69.99    2.10
   2  -1  -3   70.04    1.94
   2  -1  -3   71.46    1.99
   2  -1  -3   70.86    2.07
   1  -1  -3  163.71    3.91
   1  -1  -3  160.95    3.93
   1  -1  -3  160.11    3.89
  -1  -1  -3    4.62    0.42
  -1  -1  -3    6.24    0.27
  -1  -1  -3    6.35    0.44
   1   1   3    6.15    0.37
  -2  -1  -3   20.41    0.66
  -2  -1  -3   20.76    0.94
   2   1   3   21.39    0.87
   2   1   3   20.25    0.79
  -3  -1  -3  185.81    4.39
  -3  -1  -3  190.29    4.77
   3   1   3  183.17    4.58
   3   1   3  187.69    4.56
  -4  -1  -3  115.71    3.02
  -4  -1  -3  113.23    3.30
   4   1   3  118.59    3.19
   4   1   3  113.40    3.12
  -5  -1  -3   28.03    1.17
  -5  -1  -3   24.83    1.26
   5   1   3   26.46    1.22
   5   1   3   29.49    1.21
  -6  -1  -3   -0.19    0.20
  -6  -1  -3    0.10    0.19
   6   1   3   -0.07    0.17
   6   1   3    0.29    0.22
  -7  -1  -3    9.35    0.86
  -7  -1  -3    7.78    0.74
   7   1   3    8.18    0.80
   7   1   3    9.38    0.72
  -8  -1  -3   10.90    1.01
  -8  -1  -3   11.68    0.96
   8   1   3   11.13    0.86
   8   1   3   10.65    0.97
  -9  -1  -3    0.22    0.32
  -9  -1  -3   -0.02    0.35
   9   1   3    0.31    0.33
   9   1   3    0.26    0.34
 -10  -1  -3    7.56    0.95
 -10  -1  -3    6.75    0.98
  10   1   3    6.10    0.92
 -11  -1  -3   -0.08    0.50
 -11  -1  -3    0.59    0.52
  11   1   3    0.28    0.49
 -12  -1  -3   11.90    1.39
  12   1   3   11.51    1.44
 -13  -1  -3    3.68    1.08
  13   1   3    2.43    0.95
 -14  -1  -3    0.15    0.70
  14   1   3    0.96    0.75
  13  -2  -3    4.34    1.35
 -13   2   3    4.85    1.34
  12  -2  -3    0.56    0.70
 -12   2   3    0.55    0.70
  11  -2  -3    0.29    0.63
 -11   2   3    0.53    0.71
  10  -2  -3    0.29    0.55
 -10   2   3    0.17    0.51
   9  -2  -3    4.16    0.94
  -9   2   3    5.56    1.06
   8  -2  -3    6.58    0.90
   8  -2  -3    7.00    0.80
  -8   2   3    6.38    0.91
   7  -2  -3   -0.10    0.26
   7  -2  -3    0.24    0.33
  -7   2   3   -0.07    0.25
   6  -2  -3   25.94    1.49
   6  -2  -3   28.41    1.34
  -6   2   3   26.11    1.46
  -6   2   3   29.76    1.13
   5  -2  -3   17.08    0.97
   5  -2  -3   18.84    1.13
  -5   2   3   17.09    1.07
  -5   2   3   17.35    0.77
   4  -2  -3   42.15    1.59
   4  -2  -3   43.15    1.74
  -4   2   3   42.93    1.31
  -4   2   3   40.54    1.64
   3  -2  -3   34.10    1.34
   3  -2  -3   35.03    1.43
  -3   2   3   37.63    1.12
  -3   2   3   36.69    1.39
   2  -2  -3   14.16    0.59
   2  -2  -3   13.68    0.76
   2  -2  -3   14.21    0.75
  -2   2   3   13.55    0.71
   1  -2  -3   50.04    1.61
   1  -2  -3   49.88    1.45
   1  -2  -3   49.38    1.60
  -1   2   3   52.56    1.48
   0  -2  -3    0.47    0.18
   0  -2  -3    0.40    0.21
   0   2   3    0.57    0.13
   0   2   3    0.49    0.18
  -1  -2  -3    8.64    0.54
  -1  -2  -3   10.79    0.61
   1   2   3   10.72    0.56
  -2  -2  -3   16.37    0.83
  -2  -2  -3   15.59    0.44
  -2  -2  -3   16.61    0.75
   2   2   3   14.54    0.71
  -3  -2  -3   29.14    1.24
  -3  -2  -3   28.43    1.10
  -3  -2  -3   30.55    0.91
   3   2   3   30.51    1.16
  -4  -2  -3   61.91    2.11
  -4  -2  -3   62.30    1.76
   4   2   3   60.34    1.89
   4   2   3   60.05    1.98
  -5  -2  -3    0.99    0.27
  -5  -2  -3    1.31    0.38
   5   2   3    1.07    0.33
   5   2   3    0.55    0.21
  -6  -2  -3    2.99    0.42
  -6  -2  -3    3.29    0.55
   6   2   3    2.49    0.39
   6   2   3    4.62    0.55
  -7  -2  -3   41.99    1.91
  -7  -2  -3   41.26    1.68
   7   2   3   36.47    1.76
   7   2   3   39.82    1.57
  -8  -2  -3    0.03    0.35
  -8  -2  -3    0.08    0.29
   8   2   3   -0.04    0.20
   8   2   3    0.20    0.32
  -9  -2  -3   -0.11    0.31
  -9  -2  -3    0.49    0.39
   9   2   3    0.17    0.33
 -10  -2  -3    0.12    0.38
 -10  -2  -3    0.69    0.41
  10   2   3   -0.11    0.35
 -11  -2  -3    6.66    1.18
 -11  -2  -3    4.37    0.90
  11   2   3    4.89    0.99
 -12  -2  -3    2.33    0.83
 -12  -2  -3    4.36    1.12
  12   2   3    4.23    0.98
 -13  -2  -3   -0.20    0.55
  13   2   3   -0.65    0.50
 -14  -2  -3    0.12    0.74
  14   2   3    0.38    0.75
  12  -3  -3    3.06    1.15
 -12   3   3    1.07    0.86
  11  -3  -3    0.07    0.61
 -11   3   3    0.13    0.67
  10  -3  -3    0.15    0.56
 -10   3   3    0.13    0.61
   9  -3  -3    4.33    0.94
  -9   3   3    7.77    1.13
   8  -3  -3    5.98    0.98
   8  -3  -3    6.80    0.81
  -8   3   3    7.55    1.04
   7  -3  -3    0.89    0.46
   7  -3  -3    1.28    0.46
  -7   3   3    0.34    0.39
   6  -3  -3   15.64    1.06
   6  -3  -3   14.24    1.14
  -6   3   3   16.43    1.20
   5  -3  -3   28.54    1.42
   5  -3  -3   31.71    1.58
  -5   3   3   28.20    1.48
  -5   3   3   30.66    0.99
   4  -3  -3   90.89    3.00
   4  -3  -3   99.57    2.99
  -4   3   3   98.78    2.36
  -4   3   3   93.53    2.99
   3  -3  -3   16.18    0.96
   3  -3  -3   16.71    0.96
  -3   3   3   16.41    0.57
  -3   3   3   16.38    0.91
   2  -3  -3   84.61    2.10
   2  -3  -3   82.67    2.56
   2  -3  -3   86.23    2.57
  -2   3   3   82.85    2.43
   1  -3  -3    0.31    0.14
   1  -3  -3    0.39    0.19
   1  -3  -3    0.12    0.17
  -1   3   3    0.02    0.12
   0  -3  -3    6.97    0.55
   0  -3  -3    7.51    0.47
   0   3   3    7.71    0.40
  -1  -3  -3    5.61    0.47
  -1  -3  -3    5.84    0.48
   1   3   3    6.46    0.50
   1   3   3    6.72    0.27
  -2  -3  -3   56.20    1.78
  -2  -3  -3   56.83    1.86
   2   3   3   57.98    1.82
  -3  -3  -3  138.20    3.81
  -3  -3  -3  143.28    3.20
  -3  -3  -3  136.51    3.62
   3   3   3  143.37    3.73
  -4  -3  -3   67.02    1.78
  -4  -3  -3   64.50    2.01
  -4  -3  -3   67.39    2.28
   4   3   3   65.10    2.14
  -5  -3  -3   19.98    1.16
  -5  -3  -3   21.06    0.87
   5   3   3   20.59    0.95
   5   3   3   21.34    1.12
  -6  -3  -3    4.11    0.44
  -6  -3  -3    3.62    0.67
   6   3   3    4.96    0.59
   6   3   3    4.41    0.46
  -7  -3  -3   38.41    1.86
  -7  -3  -3   39.85    1.58
   7   3   3   37.74    1.48
   7   3   3   33.76    1.69
  -8  -3  -3   83.13    3.15
  -8  -3  -3   82.85    2.80
   8   3   3   84.68    2.63
   8   3   3   85.29    3.08
  -9  -3  -3    6.62    0.92
  -9  -3  -3    8.55    0.87
   9   3   3    7.75    0.91
 -10  -3  -3    0.07    0.42
 -10  -3  -3    0.67    0.44
  10   3   3    0.25    0.39
 -11  -3  -3    7.21    1.07
 -11  -3  -3    5.53    0.99
  11   3   3    6.92    1.04
 -12  -3  -3   10.92    1.22
 -12  -3  -3   12.97    1.48
  12   3   3   11.55    1.40
 -13  -3  -3   -0.26    0.49
  13   3   3    0.57    0.70
  14   3   3   -0.57    0.68
  12  -4  -3    0.22    0.81
 -12   4   3    0.27    0.80
  11  -4  -3    0.49    0.70
 -11   4   3    0.62    0.73
  10  -4  -3    1.05    0.67
 -10   4   3    0.80    0.71
   9  -4  -3    2.57    0.78
  -9   4   3    4.51    1.01
   8  -4  -3    5.99    0.95
   8  -4  -3    4.49    0.84
  -8   4   3    6.94    1.03
   7  -4  -3    0.85    0.45
   7  -4  -3    1.04    0.46
  -7   4   3    0.67    0.44
   6  -4  -3    6.60    0.79
   6  -4  -3    7.52    0.84
  -6   4   3    5.93    0.76
   5  -4  -3   78.94    2.91
   5  -4  -3   82.25    2.89
  -5   4   3   86.31    2.98
   4  -4  -3   23.54    1.35
   4  -4  -3   26.83    1.38
  -4   4   3   26.66    1.37
   3  -4  -3    2.34    0.49
   3  -4  -3    2.00    0.44
  -3   4   3    1.56    0.38
   2  -4  -3   43.72    1.16
   2  -4  -3   41.80    1.68
   2  -4  -3   42.67    1.72
  -2   4   3   42.79    1.57
   1  -4  -3  161.90    4.32
   1  -4  -3  157.39    4.28
   1  -4  -3  160.87    3.80
  -1   4   3  159.77    4.04
   0  -4  -3   54.23    1.90
   0  -4  -3   58.32    1.69
   0   4   3   56.47    1.63
   0   4   3   55.12    1.89
  -1  -4  -3    8.55    0.58
  -1  -4  -3    8.34    0.63
   1   4   3    8.80    0.63
   1   4   3    9.37    0.43
  -2  -4  -3   24.07    1.09
  -2  -4  -3   23.14    1.06
   2   4   3   24.98    0.70
   2   4   3   24.51    1.11
  -3  -4  -3    7.75    0.57
  -3  -4  -3    7.71    0.65
   3   4   3    7.84    0.36
   3   4   3    8.27    0.64
  -4  -4  -3    1.42    0.39
  -4  -4  -3    0.42    0.23
   4   4   3    0.73    0.29
   4   4   3    1.07    0.22
  -5  -4  -3   44.37    1.57
  -5  -4  -3   43.07    1.39
  -5  -4  -3   43.28    1.86
   5   4   3   45.00    1.80
  -6  -4  -3   28.33    1.15
  -6  -4  -3   28.29    1.52
   6   4   3   28.60    1.44
   6   4   3   28.98    1.21
  -7  -4  -3   34.01    1.77
  -7  -4  -3   30.48    1.35
   7   4   3   35.73    1.38
   7   4   3   32.88    1.67
  -8  -4  -3   14.91    1.25
  -8  -4  -3   13.50    0.94
   8   4   3   13.38    1.14
   8   4   3   13.48    0.84
  -9  -4  -3   67.72    2.50
  -9  -4  -3   67.07    2.90
   9   4   3   62.01    2.72
 -10  -4  -3    2.44    0.65
 -10  -4  -3    2.06    0.64
  10   4   3    3.70    0.85
 -11  -4  -3   12.38    1.19
 -11  -4  -3   10.32    1.31
  11   4   3   10.80    1.22
 -12  -4  -3    3.22    0.92
 -12  -4  -3    3.06    0.83
  12   4   3    4.38    1.08
 -13  -4  -3    0.37    0.63
  13   4   3   -0.12    0.52
  14   4   3    0.00    0.69
  11  -5  -3    0.39    0.82
 -11   5   3    0.34    0.65
  10  -5  -3    2.58    0.98
 -10   5   3    1.81    0.90
   9  -5  -3    5.48    1.12
  -9   5   3    6.72    1.25
   8  -5  -3    1.56    0.61
   8  -5  -3    1.85    0.69
  -8   5   3    2.71    0.82
   7  -5  -3    6.26    1.09
   7  -5  -3    2.44    0.67
  -7   5   3    4.95    0.93
   6  -5  -3    1.30    0.53
   6  -5  -3    1.82    0.55
  -6   5   3    0.37    0.35
   5  -5  -3    9.26    0.98
   5  -5  -3    7.23    0.82
  -5   5   3    8.16    0.89
   4  -5  -3   41.00    1.92
   4  -5  -3   44.96    1.99
  -4   5   3   41.84    1.87
   3  -5  -3    1.14    0.39
   3  -5  -3    1.09    0.40
  -3   5   3    0.82    0.32
   2  -5  -3    0.28    0.25
   2  -5  -3    0.25    0.10
   2  -5  -3    0.08    0.22
  -2   5   3   -0.08    0.18
   1  -5  -3    4.51    0.56
   1  -5  -3    2.47    0.47
   1  -5  -3    2.92    0.30
  -1   5   3    3.66    0.43
   0  -5  -3  187.78    4.47
   0  -5  -3  182.48    4.88
   0   5   3  180.08    4.82
   0   5   3  175.48    4.44
  -1  -5  -3   10.07    0.66
  -1  -5  -3   11.11    0.77
   1   5   3   10.66    0.76
   1   5   3   12.10    0.58
  -2  -5  -3   12.66    0.81
  -2  -5  -3   12.25    0.79
   2   5   3   13.73    0.84
   2   5   3   12.13    0.54
  -3  -5  -3   76.75    2.50
  -3  -5  -3   74.99    2.38
   3   5   3   74.73    2.48
   3   5   3   79.01    1.97
  -4  -5  -3   76.53    2.65
  -4  -5  -3   81.36    2.46
   4   5   3   80.63    2.64
   4   5   3   80.67    2.12
  -5  -5  -3    5.44    0.51
  -5  -5  -3    5.22    0.67
   5   5   3    5.42    0.45
   5   5   3    4.07    0.56
  -6  -5  -3   13.53    0.80
  -6  -5  -3   12.36    1.02
   6   5   3   12.27    0.77
   6   5   3   14.33    1.04
  -7  -5  -3   25.74    1.57
  -7  -5  -3   24.93    1.16
   7   5   3   27.25    1.53
   7   5   3   26.34    1.18
  -8  -5  -3   42.85    2.18
  -8  -5  -3   44.67    1.75
   8   5   3   40.87    2.06
  -9  -5  -3   25.41    1.78
  -9  -5  -3   27.21    1.42
   9   5   3   26.06    1.67
 -10  -5  -3    0.91    0.50
 -10  -5  -3    0.52    0.48
  10   5   3    0.14    0.43
 -11  -5  -3   11.85    1.35
 -11  -5  -3   11.41    1.16
  11   5   3   10.28    1.23
 -12  -5  -3    0.18    0.60
  12   5   3    0.37    0.53
 -13  -5  -3    1.91    0.85
  13   5   3    1.23    0.72
 -14  -5  -3    0.20    0.73
  14   5   3   -1.00    0.50
  11  -6  -3   -0.64    0.72
 -11   6   3   -0.01    0.87
  10  -6  -3    6.44    1.39
 -10   6   3    6.02    1.35
   9  -6  -3    1.19    1.03
   9  -6  -3    1.16    0.78
  -9   6   3    0.82    0.68
   8  -6  -3   -0.13    0.39
   8  -6  -3    0.25    0.51
  -8   6   3   -0.11    0.47
   7  -6  -3   -0.20    0.43
   7  -6  -3   -0.16    0.35
  -7   6   3   -0.16    0.45
   6  -6  -3    4.02    0.82
   6  -6  -3    4.83    0.90
  -6   6   3    4.01    0.83
   5  -6  -3   20.54    1.46
   5  -6  -3   23.81    1.53
  -5   6   3   21.28    1.45
   4  -6  -3   11.77    1.07
   4  -6  -3   12.74    1.10
  -4   6   3   10.98    0.97
   3  -6  -3   -0.19    0.22
   3  -6  -3   -0.12    0.25
  -3   6   3   -0.02    0.27
   2  -6  -3   18.90    1.20
   2  -6  -3   21.71    1.32
  -2   6   3   17.84    1.08
   1  -6  -3   90.99    3.07
   1  -6  -3   83.83    2.89
   1  -6  -3   90.73    2.35
  -1   6   3   90.03    2.96
  -1   6   3   88.49    2.71
   0  -6  -3  100.48    3.24
   0  -6  -3  102.96    2.77
   0   6   3  102.84    3.21
   0   6   3   99.72    2.87
  -1  -6  -3   15.51    0.84
  -1  -6  -3   14.55    0.98
   1   6   3   14.92    0.75
   1   6   3   15.25    0.97
  -2  -6  -3    1.65    0.42
  -2  -6  -3    1.80    0.42
   2   6   3    1.36    0.27
   2   6   3    2.37    0.48
  -3  -6  -3   12.27    0.84
  -3  -6  -3   13.07    0.88
   3   6   3   11.37    0.87
   3   6   3   11.60    0.58
  -4  -6  -3   84.77    2.86
  -4  -6  -3   83.48    2.62
   4   6   3   84.72    2.28
   4   6   3   82.82    2.80
  -5  -6  -3    0.02    0.21
  -5  -6  -3    0.08    0.24
   5   6   3    0.06    0.20
   5   6   3    0.12    0.24
  -6  -6  -3   32.41    1.40
  -6  -6  -3   36.17    1.84
   6   6   3   33.97    1.35
   6   6   3   37.50    1.78
  -7  -6  -3    3.13    0.72
  -7  -6  -3    3.98    0.50
   7   6   3    2.84    0.65
   7   6   3    3.56    0.57
  -8  -6  -3   29.24    1.35
  -8  -6  -3   26.40    1.75
   8   6   3   27.51    1.67
  -9  -6  -3    5.42    0.65
  -9  -6  -3    5.15    0.99
   9   6   3    4.93    0.92
 -10  -6  -3    5.42    1.13
  10   6   3    5.66    0.91
 -11  -6  -3    7.31    1.21
  11   6   3    8.44    1.17
 -12  -6  -3    2.20    0.87
  12   6   3    2.63    0.82
 -13  -6  -3    3.38    1.09
  13   6   3    4.03    1.10
 -14  -6  -3   -0.01    0.73
  14   6   3    0.49    0.70
  10  -7  -3    0.41    0.71
 -10   7   3    1.55    0.99
   9  -7  -3    3.27    0.95
   9  -7  -3    3.30    1.02
  -9   7   3    3.34    1.02
   8  -7  -3    0.99    0.68
   8  -7  -3    1.16    0.69
  -8   7   3    1.62    0.74
   7  -7  -3    0.11    0.49
   7  -7  -3    0.02    0.42
  -7   7   3    0.16    0.50
   6  -7  -3    3.98    0.87
   6  -7  -3    5.31    1.03
  -6   7   3    4.77    0.96
   5  -7  -3   20.50    1.48
   5  -7  -3   19.90    1.53
  -5   7   3   19.95    1.46
   4  -7  -3    5.46    0.82
   4  -7  -3    4.75    0.90
  -4   7   3    5.76    0.83
   3  -7  -3    0.20    0.37
   3  -7  -3    0.19    0.36
  -3   7   3    0.21    0.32
   2  -7  -3    0.22    0.33
   2  -7  -3   -0.02    0.24
  -2   7   3   -0.08    0.22
   1  -7  -3   85.06    2.28
   1  -7  -3   82.87    3.07
  -1   7   3   86.96    3.00
  -1   7   3   84.26    2.75
   0  -7  -3   82.04    2.33
   0  -7  -3   74.58    2.83
   0   7   3   78.56    2.49
   0   7   3   78.63    2.78
  -1  -7  -3    1.37    0.35
  -1  -7  -3    1.08    0.41
   1   7   3    1.05    0.39
   1   7   3    1.47    0.35
  -2  -7  -3   -0.23    0.17
  -2  -7  -3    0.59    0.31
   2   7   3    0.33    0.26
   2   7   3    0.08    0.17
  -3  -7  -3   85.61    2.83
  -3  -7  -3   80.18    2.77
   3   7   3   85.25    2.38
   3   7   3   88.59    2.92
  -4  -7  -3   76.24    2.76
  -4  -7  -3   78.03    2.59
   4   7   3   76.89    2.21
   4   7   3   76.78    2.74
  -5  -7  -3    9.21    0.76
  -5  -7  -3    9.07    0.89
   5   7   3    9.19    0.62
   5   7   3   10.01    0.89
  -6  -7  -3   14.15    1.17
  -6  -7  -3   14.61    0.92
   6   7   3   10.69    0.99
   6   7   3   14.84    0.85
  -7  -7  -3    0.75    0.32
  -7  -7  -3    0.24    0.33
   7   7   3    0.76    0.41
   7   7   3    0.84    0.36
  -8  -7  -3   11.75    1.24
   8   7   3   10.27    1.07
   8   7   3   14.05    1.20
  -9  -7  -3    1.36    0.67
   9   7   3    0.38    0.48
 -10  -7  -3    9.44    1.27
  10   7   3    9.01    1.11
 -11  -7  -3    4.62    1.17
  11   7   3    5.56    1.12
 -12  -7  -3    1.26    0.77
  12   7   3    1.37    0.72
 -13  -7  -3    2.28    0.97
  13   7   3    3.12    1.05
 -14  -7  -3   -0.06    0.78
  14   7   3    2.90    1.13
   9  -8  -3   -0.53    0.61
   9  -8  -3    0.93    0.77
  -9   8   3    0.57    0.77
   8  -8  -3    1.64    0.89
   8  -8  -3    0.99    0.77
  -8   8   3    0.86    0.78
   7  -8  -3    0.44    0.53
   7  -8  -3    0.47    0.59
  -7   8   3   -0.34    0.49
   6  -8  -3   13.77    1.39
   6  -8  -3   11.07    1.32
  -6   8   3   12.47    1.34
   5  -8  -3   15.76    1.43
   5  -8  -3   15.41    1.34
  -5   8   3   17.54    1.43
   4  -8  -3   -0.06    0.37
   4  -8  -3   -0.01    0.35
  -4   8   3   -0.25    0.36
   3  -8  -3    1.42    0.58
   3  -8  -3    0.79    0.43
  -3   8   3    0.88    0.43
   2  -8  -3   14.03    1.22
  -2   8   3   14.89    1.23
  -2   8   3   12.21    1.03
   1  -8  -3   74.95    2.99
  -1   8   3   73.08    2.83
  -1   8   3   74.42    2.63
   0  -8  -3   36.03    1.38
   0   8   3   34.83    1.76
   0   8   3   36.69    1.59
  -1  -8  -3   -0.07    0.21
  -1  -8  -3    0.60    0.35
   1   8   3    0.13    0.24
   1   8   3    0.22    0.25
  -2  -8  -3    0.31    0.28
  -2  -8  -3    0.36    0.32
   2   8   3    0.52    0.33
   2   8   3    0.33    0.24
  -3  -8  -3   57.62    2.27
  -3  -8  -3   61.18    2.34
   3   8   3   59.57    2.38
   3   8   3   59.77    1.92
  -4  -8  -3   35.16    1.75
  -4  -8  -3   35.59    1.66
   4   8   3   33.47    1.73
   4   8   3   35.76    1.35
  -5  -8  -3    0.35    0.25
  -5  -8  -3    0.63    0.38
   5   8   3    0.11    0.21
   5   8   3    0.52    0.36
  -6  -8  -3    4.99    0.62
  -6  -8  -3    4.21    0.87
   6   8   3    4.27    0.53
   6   8   3    3.46    0.72
  -7  -8  -3    8.38    1.05
  -7  -8  -3    7.01    0.72
   7   8   3    6.16    0.91
  -8  -8  -3    5.39    0.90
   8   8   3    5.05    0.82
  -9  -8  -3    1.16    0.62
   9   8   3    1.20    0.64
 -10  -8  -3   14.09    1.50
  10   8   3   12.68    1.37
 -11  -8  -3    2.41    0.91
  11   8   3    3.21    0.94
 -12  -8  -3    1.64    0.85
  12   8   3    1.02    0.68
 -13  -8  -3    6.64    1.45
  13   8   3    7.56    1.43
 -14  -8  -3   -0.08    0.79
  14   8   3    0.57    0.82
   9  -9  -3    1.22    0.90
   9  -9  -3    1.22    0.88
  -9   9   3    1.40    0.85
   8  -9  -3    2.45    0.93
   8  -9  -3    1.85    0.90
  -8   9   3    0.78    0.73
   7  -9  -3    0.24    0.66
   7  -9  -3   -0.07    0.51
  -7   9   3   -0.27    0.52
   6  -9  -3   16.34    1.54
   6  -9  -3   15.36    1.63
  -6   9   3   15.41    1.51
   5  -9  -3    3.58    0.87
   5  -9  -3    4.36    0.98
  -5   9   3    5.19    1.09
   4  -9  -3    4.12    0.94
   4  -9  -3    2.69    0.72
  -4   9   3    3.31    0.84
   3  -9  -3    4.56    0.97
   3  -9  -3    5.41    0.85
  -3   9   3    4.84    0.93
  -3   9   3    4.29    0.84
   2  -9  -3   16.52    1.42
  -2   9   3   14.13    1.25
  -2   9   3   16.34    1.25
   1  -9  -3   51.47    2.52
  -1   9   3   51.50    2.20
  -1   9   3   51.72    2.39
   0  -9  -3    4.73    0.81
   0   9   3    3.98    0.63
   0   9   3    3.33    0.73
  -1  -9  -3   -0.06    0.33
  -1  -9  -3    0.04    0.24
   1   9   3    0.05    0.28
   1   9   3   -0.08    0.29
  -2  -9  -3   -0.18    0.26
  -2  -9  -3    0.70    0.41
   2   9   3    0.66    0.34
   2   9   3    0.52    0.37
  -3  -9  -3   23.43    1.37
  -3  -9  -3   24.08    1.47
   3   9   3   23.71    1.17
   3   9   3   21.34    1.39
  -4  -9  -3   52.46    2.30
  -4  -9  -3   54.67    2.26
   4   9   3   52.85    1.87
   4   9   3   54.41    2.37
  -5  -9  -3   -0.24    0.34
  -5  -9  -3    0.25    0.30
   5   9   3    0.32    0.32
  -6  -9  -3   -0.36    0.32
  -6  -9  -3    0.24    0.30
   6   9   3    0.44    0.36
  -7  -9  -3    3.01    0.60
  -7  -9  -3    2.70    0.79
   7   9   3    1.72    0.60
  -8  -9  -3   28.38    1.97
   8   9   3   32.20    1.97
  -9  -9  -3    0.32    0.55
   9   9   3    0.06    0.51
 -10  -9  -3    6.67    1.32
  10   9   3    5.11    1.04
 -11  -9  -3    2.83    0.99
  11   9   3    3.05    0.94
 -12  -9  -3    2.15    1.00
  12   9   3    2.76    0.96
 -13  -9  -3    0.36    0.82
  13   9   3   -0.65    0.50
 -14  -9  -3    1.99    1.12
  14   9   3    2.81    1.08
   8 -10  -3    2.21    1.00
   8 -10  -3    5.02    1.33
  -8  10   3    3.41    1.19
   7 -10  -3    0.46    0.71
   7 -10  -3   -0.02    0.61
  -7  10   3    0.75    0.74
   6 -10  -3    2.00    0.92
   6 -10  -3    1.49    0.74
  -6  10   3    0.86    0.72
   5 -10  -3    7.76    1.44
   5 -10  -3    4.72    1.02
  -5  10   3    5.05    1.10
   4 -10  -3    1.93    0.78
   4 -10  -3    2.23    0.83
  -4  10   3    2.27    0.82
  -4  10   3    5.16    1.03
   3 -10  -3    0.32    0.58
  -3  10   3    0.20    0.47
  -3  10   3    0.51    0.49
   2 -10  -3   13.12    1.40
  -2  10   3   13.14    1.28
  -2  10   3   13.90    1.25
   1 -10  -3    9.78    1.17
  -1  10   3   10.75    1.10
  -1  10   3   12.58    1.25
   0 -10  -3    2.96    0.79
   0  10   3    2.01    0.58
   0  10   3    2.36    0.69
  -1 -10  -3    0.15    0.40
   1  10   3    0.15    0.31
   1  10   3   -0.09    0.33
  -2 -10  -3    9.58    1.04
  -2 -10  -3    8.81    0.85
   2  10   3    9.03    0.81
   2  10   3    9.79    1.02
  -3 -10  -3   12.46    1.05
  -3 -10  -3   10.01    1.06
   3  10   3   10.02    1.02
   3  10   3   13.05    0.94
  -4 -10  -3    5.73    0.81
  -4 -10  -3    4.56    0.74
   4  10   3    5.72    0.86
  -5 -10  -3    0.00    0.36
  -5 -10  -3   -0.11    0.33
   5  10   3    0.10    0.33
  -6 -10  -3   -0.32    0.31
  -6 -10  -3    0.03    0.31
   6  10   3   -0.37    0.23
  -7 -10  -3   11.61    1.29
  -7 -10  -3   10.17    1.09
   7  10   3   10.46    1.21
  -8 -10  -3    7.84    1.13
   8  10   3    7.38    1.06
  -9 -10  -3    0.37    0.56
   9  10   3   -0.03    0.46
 -10 -10  -3    0.55    0.64
  10  10   3    0.41    0.57
 -11 -10  -3    0.78    0.81
  11  10   3    0.29    0.66
 -12 -10  -3   10.14    1.65
  12  10   3    9.15    1.61
 -13 -10  -3    0.64    0.76
  13  10   3   -0.02    0.73
   7 -11  -3   -0.27    0.79
   7 -11  -3   -0.11    0.66
  -7  11   3    0.69    0.80
   6 -11  -3    0.92    0.72
   6 -11  -3    1.04    0.84
  -6  11   3    1.29    0.79
  -6  11   3    0.85    0.75
   5 -11  -3    0.25    0.65
  -5  11   3    0.35    0.58
  -5  11   3   -0.17    0.60
   4 -11  -3    4.14    1.13
  -4  11   3    3.19    0.88
  -4  11   3    4.53    1.00
   3 -11  -3   -0.53    0.41
  -3  11   3    0.31    0.49
  -3  11   3    0.39    0.55
   2 -11  -3    5.92    1.15
  -2  11   3    7.80    1.08
  -2  11   3    8.07    1.18
   1 -11  -3    6.40    1.06
  -1  11   3    8.33    1.06
  -1  11   3    9.29    1.09
   0 -11  -3    1.13    0.61
   0  11   3    1.44    0.64
   0  11   3    1.70    0.62
  -1 -11  -3    0.60    0.50
   1  11   3    0.24    0.43
   1  11   3    0.23    0.41
  -2 -11  -3    5.24    0.90
   2  11   3    4.15    0.86
   2  11   3    4.36    0.72
  -3 -11  -3   15.13    1.34
  -3 -11  -3   18.38    1.32
   3  11   3   16.69    1.36
  -4 -11  -3    4.11    0.90
  -4 -11  -3    2.54    0.73
   4  11   3    4.77    0.93
  -5 -11  -3    1.05    0.49
  -5 -11  -3    2.77    0.73
   5  11   3    3.51    0.83
  -6 -11  -3    0.27    0.43
  -6 -11  -3    0.57    0.44
   6  11   3   -0.25    0.31
  -7 -11  -3   16.98    1.59
   7  11   3   17.28    1.50
  -8 -11  -3    1.51    0.78
   8  11   3    1.37    0.69
  -9 -11  -3    0.44    0.65
   9  11   3   -0.03    0.45
 -10 -11  -3    0.58    0.61
  10  11   3    0.12    0.59
 -11 -11  -3    5.98    1.39
  11  11   3    4.52    1.17
 -12 -11  -3    6.46    1.65
  12  11   3    4.16    1.14
 -13 -11  -3   -0.45    0.76
  13  11   3    0.79    0.79
   6 -12  -3    1.32    1.02
  -6  12   3    0.38    0.81
  -6  12   3   -0.11    0.75
   5 -12  -3    2.72    1.07
  -5  12   3    2.48    0.95
  -5  12   3    2.44    1.01
   4 -12  -3    0.36    0.73
  -4  12   3    0.42    0.70
  -4  12   3   -0.25    0.66
   3 -12  -3    0.30    0.66
  -3  12   3    1.04    0.69
  -3  12   3   -0.47    0.44
   2 -12  -3    1.73    0.81
  -2  12   3    3.31    0.88
  -2  12   3    1.50    0.68
   1 -12  -3    0.03    0.47
  -1  12   3    0.30    0.55
  -1  12   3   -0.49    0.52
   0 -12  -3    1.03    0.62
   0  12   3    1.03    0.62
   0  12   3    0.24    0.52
  -1 -12  -3    0.45    0.56
   1  12   3   -0.16    0.38
   1  12   3   -0.31    0.46
  -2 -12  -3   17.43    1.56
   2  12   3   14.30    1.35
  -3 -12  -3    5.69    1.09
   3  12   3    6.80    0.99
  -4 -12  -3    2.21    0.71
  -4 -12  -3    2.62    0.77
   4  12   3    3.49    0.87
  -5 -12  -3    0.44    0.54
  -5 -12  -3    0.95    0.53
   5  12   3    0.67    0.58
  -6 -12  -3    4.53    0.87
  -6 -12  -3    3.71    0.93
   6  12   3    4.99    1.03
  -7 -12  -3    6.27    1.22
   7  12   3    7.27    1.10
  -8 -12  -3    1.28    0.80
   8  12   3    0.40    0.50
  -9 -12  -3   -0.45    0.59
   9  12   3    0.05    0.59
 -10 -12  -3    0.31    0.71
  10  12   3    0.53    0.67
 -11 -12  -3    4.24    1.30
  11  12   3    5.58    1.33
 -12 -12  -3   -0.21    0.92
  12  12   3    0.09    0.69
   5 -13  -3    2.39    1.08
  -5  13   3    0.70    0.90
  -5  13   3    0.71    0.80
   4 -13  -3    0.54    0.82
  -4  13   3    1.23    0.93
  -4  13   3    2.47    0.99
   3 -13  -3    1.48    0.97
  -3  13   3    1.05    0.76
  -3  13   3    0.68    0.66
   2 -13  -3   -0.11    0.60
  -2  13   3    0.04    0.51
  -2  13   3    0.14    0.67
   1 -13  -3    0.87    0.70
  -1  13   3    2.90    0.90
  -1  13   3    2.06    0.80
   0 -13  -3    1.43    0.72
   0  13   3    1.48    0.80
  -1 -13  -3   -0.41    0.49
   1  13   3    0.36    0.53
  -2 -13  -3    3.89    0.98
   2  13   3    3.76    0.92
  -3 -13  -3    3.56    0.94
   3  13   3    2.55    0.82
  -4 -13  -3    8.06    1.16
   4  13   3    8.86    1.30
  -5 -13  -3    0.62    0.51
  -5 -13  -3    0.37    0.54
   5  13   3    0.55    0.52
  -6 -13  -3    3.52    0.98
  -6 -13  -3    6.11    1.04
   6  13   3    3.49    0.99
  -7 -13  -3    6.69    1.30
   7  13   3    3.50    1.00
  -8 -13  -3    0.75    0.80
   8  13   3   -1.05    0.51
  -9 -13  -3    0.23    0.64
   9  13   3    0.04    0.66
 -10 -13  -3    1.99    0.95
  10  13   3    1.94    0.82
 -11 -13  -3    5.22    1.37
  11  13   3    4.89    1.34
 -12 -13  -3    0.89    1.08
  12  13   3    2.23    1.15
   3 -14  -3   -0.14    0.77
  -3  14   3   -1.16    0.63
   2 -14  -3   -0.03    0.63
  -2  14   3    0.75    0.72
   1 -14  -3    3.31    1.14
  -1  14   3    1.90    0.86
   0 -14  -3    2.04    0.97
   0  14   3    1.69    0.86
  -1 -14  -3    0.44    0.69
   1  14   3   -0.80    0.54
  -2 -14  -3    0.94    0.74
   2  14   3    1.00    0.72
  -3 -14  -3    6.60    1.30
   3  14   3    5.46    1.26
  -4 -14  -3    7.30    1.24
   4  14   3    6.05    1.28
  -5 -14  -3    0.29    0.53
   5  14   3   -0.19    0.60
  -6 -14  -3    1.77    0.81
   6  14   3    2.12    0.89
  -7 -14  -3    0.77    0.78
   7  14   3    1.33    0.82
  -8 -14  -3   -1.16    0.59
   8  14   3   -0.55    0.64
  -9 -14  -3    0.66    0.73
   9  14   3   -0.47    0.73
 -10 -14  -3    3.10    1.19
  10  14   3    3.33    1.24
 -11 -14  -3    0.12    1.00
  11  14   3    1.42    0.92
   1 -15  -3    0.21    0.84
  -1  15   3    0.84    0.91
   0 -15  -3   -0.41    0.72
   0  15   3   -0.47    0.70
  -1 -15  -3   -0.03    0.61
   1  15   3    0.47    0.74
  -2 -15  -3    0.26    0.70
   2  15   3    0.02    0.60
  -3 -15  -3    0.30    0.65
   3  15   3    0.24    0.66
  -4 -15  -3    2.89    1.04
   4  15   3    1.95    0.89
  -5 -15  -3    0.67    0.62
   5  15   3    1.24    0.77
   6  15   3    1.75    1.05
  -7 -15  -3    6.12    1.37
   7  15   3    4.76    1.24
  -8 -15  -3    6.23    1.43
   8  15   3    2.25    0.96
  -9 -15  -3   -0.31    0.80
   9  15   3   -1.02    0.66
 -10 -15  -3    2.12    1.11
  10  15   3    1.52    1.03
  -1 -16  -3   -0.71    0.64
   1  16   3    0.36    0.84
  -2 -16  -3    0.05    0.74
   2  16   3    0.24    0.75
  -3 -16  -3    1.80    1.01
   3  16   3    0.82    0.82
  -4 -16  -3    0.13    0.78
   4  16   3   -0.13    0.72
  -5 -16  -3    2.15    0.92
   5  16   3    1.20    0.76
   6  16   3    0.73    0.92
   7  16   3   -0.94    0.75
  -8 -16  -3    2.06    1.17
   8  16   3    2.86    1.25
   6  16  -4    0.62    1.07
   5  16  -4    0.02    0.92
   4  16  -4    1.04    1.04
   3  16  -4    0.24    0.91
  -3 -16   4    1.43    0.91
  -9 -15   4    0.19    0.76
   8  15  -4    0.77    1.02
  -8 -15   4    2.55    1.16
   7  15  -4    0.33    0.86
  -7 -15   4    0.04    0.77
   6  15  -4   -1.23    0.78
  -6 -15   4   -0.37    0.75
   5  15  -4    0.04    0.84
   4  15  -4    2.22    1.04
   3  15  -4    3.78    1.18
  -3 -15   4    1.51    0.82
   2  15  -4    0.54    0.81
  -2 -15   4   -0.14    0.64
   1  15  -4   -0.57    0.77
  -1 -15   4   -0.33    0.61
   0  15  -4   -0.91    0.66
   0 -15   4    0.07    0.72
   1 -15   4    0.45    1.02
 -10 -14   4    1.13    0.90
   9  14  -4    1.09    0.97
  -9 -14   4    2.64    1.15
   8  14  -4    4.48    1.27
  -8 -14   4    5.05    1.39
   7  14  -4   -0.30    0.75
  -7 -14   4    0.87    0.78
   6  14  -4    1.28    0.84
  -6 -14   4    2.68    0.95
   5  14  -4    0.70    0.72
  -5 -14   4    0.49    0.61
   4  14  -4    2.42    0.92
  -4 -14   4    1.87    1.14
   3  14  -4   -0.34    0.72
  -3 -14   4    0.29    0.58
   2  14  -4   -0.20    0.65
  -2 -14   4    0.40    0.65
   1  14  -4    1.82    0.92
  -1 -14   4    2.18    0.92
   0  14  -4    3.54    1.14
   0 -14   4    4.00    1.09
  -1  14  -4    1.65    0.93
   1 -14   4    0.79    0.80
  -2  14  -4    0.10    0.60
   2 -14   4   -0.54    0.73
  -3  14  -4   -0.22    0.69
   3 -14   4    1.18    0.93
  11  13  -4    0.61    1.00
 -11 -13   4    0.50    0.76
  10  13  -4    0.23    0.69
 -10 -13   4   -0.66    0.69
   9  13  -4    2.89    1.05
  -9 -13   4    1.25    0.92
   8  13  -4    1.91    0.96
  -8 -13   4    1.36    0.84
   7  13  -4   -0.14    0.57
  -7 -13   4   -0.07    0.55
   6  13  -4    2.50    0.98
  -6 -13   4    0.62    0.63
   5  13  -4    1.18    0.74
  -5 -13   4    1.81    0.79
   4  13  -4    1.05    0.71
  -4 -13   4    1.43    0.65
  -4 -13   4    1.82    0.74
   3  13  -4    0.63    0.68
  -3 -13   4    0.04    0.49
  -3 -13   4    0.59    0.50
   2  13  -4    0.67    0.62
  -2 -13   4   -0.08    0.48
   1  13  -4   -0.38    0.59
  -1 -13   4   -0.01    0.58
   0  13  -4    3.40    1.11
   0 -13   4    2.88    0.91
  -1  13  -4    2.13    0.90
   1 -13   4    1.39    0.86
  -2  13  -4    0.87    0.83
   2 -13   4    0.23    0.69
  -3  13  -4    0.44    0.70
   3 -13   4   -0.02    0.72
  -4  13  -4    0.90    1.02
   4 -13   4    2.74    1.19
  12  12  -4    0.61    0.84
  12  12  -4    0.46    0.69
 -12 -12   4    1.55    1.14
  11  12  -4    0.69    0.65
  11  12  -4    1.66    0.97
 -11 -12   4    2.11    0.93
  10  12  -4    0.20    0.64
  10  12  -4    0.95    0.87
 -10 -12   4    0.46    0.76
   9  12  -4   12.15    1.53
   9  12  -4   13.41    1.64
  -9 -12   4   11.91    1.58
   8  12  -4    0.45    0.74
  -8 -12   4    0.90    0.62
   7  12  -4    0.98    0.73
  -7 -12   4    1.85    0.81
   6  12  -4    0.62    0.65
  -6 -12   4    0.61    0.63
   5  12  -4    8.86    1.24
  -5 -12   4    8.92    1.16
   4  12  -4    1.40    0.69
  -4 -12   4    0.97    0.60
  -4 -12   4    1.06    0.60
   3  12  -4    2.01    0.75
  -3 -12   4    2.02    0.70
  -3 -12   4    1.70    0.62
   2  12  -4    0.14    0.57
  -2 -12   4   -0.07    0.48
  -2 -12   4   -0.26    0.37
   1  12  -4    3.62    0.97
  -1 -12   4    4.91    1.07
   0  12  -4    4.76    1.08
   0 -12   4    8.03    1.19
  -1  12  -4   -0.20    0.59
   1 -12   4    1.27    0.70
  -2  12  -4    1.47    0.83
   2 -12   4    0.82    0.69
  -3  12  -4    1.57    0.93
   3 -12   4    0.76    0.73
  -4  12  -4    2.32    1.05
   4 -12   4    3.04    1.03
  -5  12  -4    3.26    1.16
   5 -12   4    3.14    1.16
  12  11  -4    1.21    0.75
  12  11  -4    0.87    0.83
 -12 -11   4    0.64    0.81
  11  11  -4    3.31    1.18
  11  11  -4    4.02    0.98
 -11 -11   4    1.68    0.85
  10  11  -4    0.87    0.71
  10  11  -4    1.07    0.70
 -10 -11   4   -0.42    0.53
   9  11  -4    3.22    1.02
   9  11  -4    3.30    0.79
  -9 -11   4    1.75    0.82
   8  11  -4    3.59    0.97
   8  11  -4    4.60    0.91
  -8 -11   4    4.93    1.11
   7  11  -4    2.17    0.65
   7  11  -4    2.07    0.79
  -7 -11   4    3.18    0.93
   6  11  -4    0.07    0.45
   6  11  -4   -0.08    0.49
  -6 -11   4   -0.05    0.47
   5  11  -4   14.76    1.44
  -5 -11   4   14.32    1.36
   4  11  -4   15.26    1.45
  -4 -11   4   15.40    1.29
  -4 -11   4   15.77    1.35
   3  11  -4    1.88    0.74
  -3 -11   4    3.43    0.77
  -3 -11   4    1.56    0.61
   2  11  -4    0.31    0.52
  -2 -11   4    0.29    0.34
  -2 -11   4   -0.09    0.34
   1  11  -4    2.57    0.83
  -1 -11   4    2.94    0.81
  -1 -11   4    3.30    0.74
   0  11  -4    6.16    1.13
   0 -11   4    7.58    1.06
  -1  11  -4    0.30    0.61
   1 -11   4   -0.22    0.39
  -2  11  -4    0.05    0.60
   2 -11   4   -0.11    0.51
  -3  11  -4   -0.24    0.53
   3 -11   4    0.85    0.73
  -4  11  -4    8.51    1.33
   4 -11   4   11.04    1.46
  -5  11  -4    1.16    0.79
   5 -11   4    4.23    1.19
  -6  11  -4    0.54    0.79
   6 -11   4    0.84    0.68
   7 -11   4    0.40    0.91
  13  10  -4   -0.14    0.91
  13  10  -4    0.07    0.68
 -13 -10   4   -0.23    0.73
  12  10  -4    4.42    1.15
  12  10  -4    1.87    0.95
 -12 -10   4    3.35    1.11
  11  10  -4    4.85    1.22
  11  10  -4    2.23    0.81
 -11 -10   4    2.85    1.05
  10  10  -4    2.05    0.70
  10  10  -4    3.04    0.98
 -10 -10   4    3.29    1.02
   9  10  -4    2.25    0.72
   9  10  -4    1.40    0.75
  -9 -10   4    3.10    0.90
   8  10  -4    0.73    0.51
   8  10  -4    0.22    0.56
  -8 -10   4   -0.22    0.52
   7  10  -4    7.45    1.18
   7  10  -4    7.64    0.89
  -7 -10   4    6.68    1.03
   6  10  -4    5.74    1.06
   6  10  -4    3.34    0.65
  -6 -10   4    5.62    0.89
   5  10  -4   28.46    1.87
   5  10  -4   30.04    1.54
  -5 -10   4   28.06    1.80
  -5 -10   4   30.63    1.61
   4  10  -4   14.28    1.03
   4  10  -4   14.00    1.30
  -4 -10   4   15.34    1.17
  -4 -10   4   15.62    1.30
   3  10  -4    1.15    0.56
  -3 -10   4    2.59    0.65
  -3 -10   4    1.46    0.54
   2  10  -4    1.29    0.64
  -2 -10   4    1.09    0.50
  -2 -10   4    1.45    0.51
   1  10  -4    4.68    0.97
  -1 -10   4    6.71    0.91
  -1 -10   4    4.76    0.77
   0  10  -4    6.45    1.00
   0 -10   4    4.96    0.71
   0 -10   4    3.31    0.77
  -1  10  -4    0.33    0.44
   1 -10   4    0.18    0.38
  -2  10  -4   -0.22    0.42
   2 -10   4    0.04    0.45
  -3  10  -4    2.12    0.81
   3 -10   4    3.59    0.99
  -4  10  -4    7.52    1.21
   4 -10   4    8.48    1.34
  -5  10  -4    0.95    0.73
   5 -10   4    0.09    0.61
  -6  10  -4   -0.01    0.65
   6 -10   4    0.65    0.70
  -7  10  -4    0.06    0.69
   7 -10   4   -0.85    0.67
   8 -10   4    2.45    1.12
  13   9  -4    2.31    1.08
  13   9  -4    1.22    0.88
 -13  -9   4    1.85    0.95
  12   9  -4    7.54    1.46
  12   9  -4    6.21    1.20
 -12  -9   4    7.67    1.47
  11   9  -4    1.52    0.73
  11   9  -4    1.49    0.79
 -11  -9   4    2.57    0.94
  10   9  -4    1.88    0.79
  10   9  -4    2.83    0.76
 -10  -9   4    1.30    0.71
   9   9  -4    0.67    0.50
   9   9  -4    0.21    0.56
  -9  -9   4    0.57    0.57
   8   9  -4    5.21    0.80
   8   9  -4    3.78    0.94
  -8  -9   4    3.35    0.84
   7   9  -4    8.16    1.11
   7   9  -4    6.57    0.85
  -7  -9   4    5.69    0.96
   6   9  -4    2.76    0.74
   6   9  -4    3.42    0.68
  -6  -9   4    2.37    0.66
   5   9  -4   30.29    1.54
   5   9  -4   38.19    2.05
  -5  -9   4   31.44    1.85
  -5  -9   4   37.60    1.63
   4   9  -4    1.19    0.51
   4   9  -4    1.55    0.43
  -4  -9   4    1.07    0.42
  -4  -9   4    0.98    0.50
   3   9  -4   16.79    0.97
   3   9  -4   14.50    1.25
  -3  -9   4   13.96    1.08
  -3  -9   4   17.65    1.25
   2   9  -4    0.08    0.24
   2   9  -4    0.27    0.37
  -2  -9   4    0.11    0.32
  -2  -9   4    0.44    0.40
   1   9  -4    8.27    0.99
  -1  -9   4    6.70    0.79
  -1  -9   4    7.94    0.90
   0   9  -4    6.02    0.89
   0  -9   4    6.29    0.74
   0  -9   4    6.64    0.92
  -1   9  -4   -0.44    0.36
   1  -9   4    0.45    0.44
   1  -9   4    1.42    0.44
  -2   9  -4    0.46    0.51
   2  -9   4    0.28    0.45
  -3   9  -4    0.30    0.47
   3  -9   4    0.70    0.56
  -4   9  -4   12.56    1.43
   4  -9   4   12.09    1.45
  -5   9  -4    5.67    1.20
   5  -9   4    4.73    1.07
  -6   9  -4   -0.34    0.52
   6  -9   4   -0.27    0.62
  -7   9  -4   -0.15    0.59
   7  -9   4    0.13    0.67
  -8   9  -4    5.11    1.23
   8  -9   4    4.17    1.22
  13   8  -4    1.28    0.85
  13   8  -4    2.26    1.12
 -13  -8   4    3.34    1.15
  12   8  -4    5.13    1.17
  12   8  -4    5.24    1.36
 -12  -8   4    3.00    0.98
  11   8  -4    0.45    0.58
  11   8  -4   -0.38    0.41
 -11  -8   4   -0.18    0.55
  10   8  -4    1.82    0.63
  10   8  -4    0.70    0.62
 -10  -8   4    0.24    0.56
   9   8  -4    0.67    0.51
   9   8  -4    1.30    0.58
  -9  -8   4    1.13    0.58
   8   8  -4   13.89    1.37
   8   8  -4   13.51    1.19
  -8  -8   4   16.00    1.39
   7   8  -4    0.88    0.38
   7   8  -4    0.50    0.47
  -7  -8   4    0.60    0.47
   6   8  -4    4.33    0.62
   6   8  -4    5.41    0.96
  -6  -8   4    5.84    0.86
   5   8  -4   10.41    0.83
   5   8  -4    8.04    0.96
  -5  -8   4    9.26    0.98
  -5  -8   4   10.52    0.77
   4   8  -4   22.00    1.12
   4   8  -4   19.44    1.36
  -4  -8   4   21.59    1.40
  -4  -8   4   22.32    1.20
   3   8  -4    7.87    0.90
   3   8  -4    7.98    0.65
  -3  -8   4    6.18    0.78
  -3  -8   4    7.51    0.74
   2   8  -4   -0.22    0.17
   2   8  -4   -0.05    0.31
  -2  -8   4    0.35    0.38
  -2  -8   4    0.25    0.30
   1   8  -4   44.31    1.58
   1   8  -4   43.73    2.11
  -1  -8   4   44.24    2.04
  -1  -8   4   43.64    1.89
   0   8  -4    4.20    0.79
   0   8  -4    5.56    0.54
   0  -8   4    5.72    0.67
   0  -8   4    3.92    0.67
  -1   8  -4    3.19    0.74
   1  -8   4    2.43    0.66
   1  -8   4    2.50    0.53
  -2   8  -4   -0.23    0.33
   2  -8   4    0.24    0.28
   2  -8   4    0.07    0.34
  -3   8  -4   28.71    1.86
   3  -8   4   30.77    1.94
  -4   8  -4   -0.15    0.43
   4  -8   4    0.15    0.42
  -5   8  -4    1.69    0.72
   5  -8   4    0.78    0.61
  -6   8  -4    0.06    0.48
   6  -8   4   -0.31    0.41
  -7   8  -4    2.76    0.94
   7  -8   4    3.38    0.97
  -8   8  -4    7.26    1.44
   8  -8   4    5.90    1.36
  -9   8  -4   -0.12    0.68
   9  -8   4   -0.23    0.68
  14   7  -4   -0.15    0.67
 -14  -7   4    0.37    0.73
 -14  -7   4   -0.50    0.68
  13   7  -4    5.93    1.41
  13   7  -4    5.89    1.37
 -13  -7   4    3.97    1.05
 -13  -7   4    3.90    1.07
  12   7  -4    2.72    1.08
  12   7  -4    3.20    1.01
 -12  -7   4    2.79    0.98
  11   7  -4    0.60    0.72
  11   7  -4    0.76    0.66
 -11  -7   4    0.44    0.62
  10   7  -4    5.85    0.94
  10   7  -4    5.91    1.16
 -10  -7   4    4.39    1.03
   9   7  -4    0.40    0.53
   9   7  -4    0.20    0.43
  -9  -7   4   -0.07    0.45
   8   7  -4    8.46    1.07
   8   7  -4    8.74    0.92
  -8  -7   4    7.68    1.01
   7   7  -4    0.78    0.46
   7   7  -4    0.48    0.37
  -7  -7   4    0.67    0.42
   6   7  -4   10.61    0.89
   6   7  -4   12.40    1.17
  -6  -7   4   11.06    1.06
   5   7  -4    3.61    0.59
   5   7  -4    3.01    0.70
  -5  -7   4    3.80    0.45
  -5  -7   4    4.50    0.69
   4   7  -4    3.19    0.44
   4   7  -4    3.82    0.72
  -4  -7   4    2.58    0.59
  -4  -7   4    3.23    0.48
   3   7  -4   21.05    1.30
   3   7  -4   18.11    0.94
  -3  -7   4   21.13    1.14
  -3  -7   4   21.49    1.30
   2   7  -4   17.89    1.22
   2   7  -4   14.76    0.79
  -2  -7   4   14.62    1.04
  -2  -7   4   16.97    1.07
   1   7  -4   23.64    1.41
   1   7  -4   23.11    0.96
  -1  -7   4   23.20    1.28
  -1  -7   4   23.20    1.33
   0   7  -4  106.86    2.86
   0   7  -4  105.03    3.53
   0  -7   4  107.75    3.27
   0  -7   4  103.86    3.51
  -1   7  -4   19.45    0.93
  -1   7  -4   18.87    1.28
   1  -7   4   18.55    1.31
   1  -7   4   19.34    1.08
  -2   7  -4    3.35    0.46
  -2   7  -4    3.14    0.53
  -2   7  -4    2.70    0.68
   2  -7   4    4.58    0.75
  -3   7  -4   25.74    1.31
  -3   7  -4   26.06    1.67
   3  -7   4   21.98    1.59
   3  -7   4   23.05    1.18
  -4   7  -4   20.22    1.57
   4  -7   4   20.97    1.19
   4  -7   4   21.49    1.61
  -5   7  -4    5.80    0.91
   5  -7   4    6.98    1.01
  -6   7  -4    0.36    0.55
   6  -7   4   -0.20    0.38
  -7   7  -4   10.54    1.33
   7  -7   4   10.03    1.35
  -8   7  -4    6.40    1.26
   8  -7   4    5.23    1.16
  -9   7  -4    0.44    0.70
   9  -7   4    1.00    0.77
 -10   7  -4    0.36    0.76
  10  -7   4    0.60    0.75
  14   6  -4    0.63    0.74
 -14  -6   4    1.45    0.82
 -14  -6   4    0.64    0.76
  13   6  -4   12.99    1.59
 -13  -6   4   12.89    1.59
 -13  -6   4   13.91    1.64
  12   6  -4    0.85    0.69
  12   6  -4    2.41    0.98
 -12  -6   4    0.13    0.66
  11   6  -4    0.37    0.59
  11   6  -4    0.60    0.57
 -11  -6   4    0.05    0.49
  10   6  -4    2.91    0.91
  10   6  -4    1.52    0.67
 -10  -6   4    1.74    0.73
   9   6  -4   47.28    2.49
   9   6  -4   43.65    2.25
  -9  -6   4   45.76    2.39
   8   6  -4   20.72    1.38
   8   6  -4   18.20    1.49
  -8  -6   4   20.22    1.48
   7   6  -4    1.13    0.46
   7   6  -4    0.12    0.35
  -7  -6   4    0.40    0.32
   6   6  -4    5.48    0.66
   6   6  -4    7.46    0.90
  -6  -6   4    6.87    0.80
   5   6  -4   34.79    1.79
   5   6  -4   37.34    1.56
  -5  -6   4   36.37    1.26
  -5  -6   4   36.63    1.79
   4   6  -4   53.22    1.82
   4   6  -4   49.06    2.13
  -4  -6   4   50.82    2.14
  -4  -6   4   51.45    1.72
   3   6  -4    2.11    0.34
   3   6  -4    2.78    0.59
  -3  -6   4    2.22    0.41
  -3  -6   4    2.84    0.57
   2   6  -4   20.55    0.87
   2   6  -4   19.74    1.22
  -2  -6   4   21.51    1.11
  -2  -6   4   19.13    1.15
   1   6  -4   45.81    1.99
   1   6  -4   49.61    1.48
  -1  -6   4   53.40    1.96
  -1  -6   4   49.01    1.94
   0   6  -4   60.03    1.74
   0   6  -4   58.01    2.30
   0  -6   4   61.97    2.16
   0  -6   4   64.55    2.37
  -1   6  -4   41.97    1.94
  -1   6  -4   47.89    1.81
  -1   6  -4   45.88    1.45
   1  -6   4   42.06    1.94
  -2   6  -4    3.90    0.64
  -2   6  -4    5.94    0.61
   2  -6   4    4.55    0.68
   2  -6   4    4.47    0.46
  -3   6  -4   11.70    1.06
  -3   6  -4   14.87    0.93
   3  -6   4   13.24    1.17
   3  -6   4   14.99    0.83
  -4   6  -4   11.54    1.11
  -4   6  -4   10.78    0.87
   4  -6   4    9.89    0.76
   4  -6   4   12.97    1.16
  -5   6  -4   19.66    1.49
   5  -6   4   19.64    1.50
   5  -6   4   16.22    1.08
  -6   6  -4    0.68    0.54
   6  -6   4    0.43    0.45
   6  -6   4    0.01    0.35
  -7   6  -4    8.33    1.19
   7  -6   4    9.47    1.25
   7  -6   4    7.47    1.03
  -8   6  -4    0.49    0.60
   8  -6   4    1.61    0.72
  -9   6  -4    0.01    0.56
   9  -6   4    0.17    0.64
 -10   6  -4   -0.06    0.68
  10  -6   4    1.34    0.78
 -11   6  -4    2.11    0.98
  14   5  -4    0.68    0.74
 -14  -5   4    1.41    0.82
  13   5  -4    1.37    0.87
 -13  -5   4    0.80    0.74
 -13  -5   4    1.56    0.77
  12   5  -4    3.83    1.07
 -12  -5   4    3.84    0.96
 -12  -5   4    3.23    0.90
  11   5  -4    0.59    0.53
  11   5  -4    0.92    0.70
 -11  -5   4    1.15    0.53
  10   5  -4   -0.38    0.51
  10   5  -4    0.51    0.50
 -10  -5   4    0.25    0.44
   9   5  -4    6.66    0.89
   9   5  -4    7.24    1.03
  -9  -5   4    5.89    0.91
   8   5  -4   14.55    1.17
   8   5  -4   16.36    1.35
  -8  -5   4   16.04    1.28
   7   5  -4    3.47    0.65
   7   5  -4    3.92    0.76
  -7  -5   4    2.06    0.57
   6   5  -4    4.16    0.68
   6   5  -4    3.30    0.51
  -6  -5   4    3.47    0.67
   5   5  -4   69.21    2.64
   5   5  -4   74.97    2.40
  -5  -5   4   71.70    1.91
  -5  -5   4   65.64    2.57
   4   5  -4   57.77    2.29
   4   5  -4   59.99    1.96
  -4  -5   4   58.82    1.78
  -4  -5   4   60.53    2.29
   3   5  -4    4.61    0.43
   3   5  -4    4.62    0.61
  -3  -5   4    5.99    0.65
  -3  -5   4    5.83    0.49
   2   5  -4   10.06    0.82
   2   5  -4    8.61    0.50
  -2  -5   4    8.70    0.73
  -2  -5   4    8.83    0.66
   1   5  -4   36.23    1.09
   1   5  -4   37.67    1.61
  -1  -5   4   32.63    1.45
  -1  -5   4   37.35    1.54
   0   5  -4  118.27    2.81
   0   5  -4  114.84    3.40
   0   5  -4  116.41    3.50
   0  -5   4  114.44    3.48
  -1   5  -4    7.97    0.68
  -1   5  -4    7.19    0.70
  -1   5  -4    7.10    0.43
   1  -5   4    7.10    0.73
  -2   5  -4    3.97    0.52
  -2   5  -4    4.63    0.61
   2  -5   4    4.02    0.38
   2  -5   4    3.54    0.56
  -3   5  -4    5.99    0.61
  -3   5  -4    7.41    0.78
   3  -5   4    7.58    0.57
   3  -5   4    7.33    0.82
  -4   5  -4   16.65    1.00
  -4   5  -4   20.19    1.34
   4  -5   4   14.66    1.21
   4  -5   4   16.80    0.94
  -5   5  -4   28.66    1.38
  -5   5  -4   27.07    1.66
   5  -5   4   25.79    1.31
   5  -5   4   31.59    1.79
  -6   5  -4    2.37    0.70
   6  -5   4    4.51    0.64
   6  -5   4    4.78    0.90
  -7   5  -4    6.11    0.95
   7  -5   4    5.63    0.91
   7  -5   4    6.57    0.85
  -8   5  -4    1.29    0.72
   8  -5   4    1.85    0.72
   8  -5   4    1.96    0.62
  -9   5  -4    2.35    0.87
   9  -5   4    0.51    0.54
   9  -5   4    1.55    0.73
 -10   5  -4   -0.47    0.59
  10  -5   4    0.01    0.58
 -11   5  -4    1.85    0.96
  14   4  -4    2.96    1.14
 -14  -4   4    2.93    1.04
  13   4  -4    3.44    1.12
 -13  -4   4    3.10    0.96
  12   4  -4   -0.50    0.52
 -12  -4   4   -0.16    0.38
 -12  -4   4    0.15    0.52
  11   4  -4    7.00    1.12
 -11  -4   4    6.32    1.01
 -11  -4   4    8.08    1.14
  10   4  -4   11.89    1.40
  10   4  -4   10.04    1.15
 -10  -4   4   10.00    1.15
   9   4  -4   40.09    2.26
   9   4  -4   36.66    2.02
  -9  -4   4   36.87    2.01
   8   4  -4    2.13    0.68
   8   4  -4    1.20    0.52
  -8  -4   4    1.61    0.53
   7   4  -4    2.43    0.65
   7   4  -4    3.06    0.62
  -7  -4   4    2.33    0.58
   6   4  -4    6.32    0.67
   6   4  -4    7.99    0.86
  -6  -4   4    6.76    0.75
   5   4  -4   48.41    1.83
   5   4  -4   48.60    2.06
  -5  -4   4   49.91    2.04
  -5  -4   4   50.38    1.32
   4   4  -4   55.84    1.86
  -4  -4   4   56.15    2.11
  -4  -4   4   55.46    1.60
   3   4  -4   29.08    1.11
   3   4  -4   31.02    1.43
  -3  -4   4   28.37    1.36
  -3  -4   4   30.71    1.12
   2   4  -4    1.33    0.38
   2   4  -4    1.47    0.22
  -2  -4   4    1.12    0.29
  -2  -4   4    1.25    0.35
   1   4  -4   74.47    1.81
   1   4  -4   72.36    2.39
   1   4  -4   74.15    2.40
  -1  -4   4   70.20    2.25
   0   4  -4   81.83    2.59
   0   4  -4   84.56    1.95
   0   4  -4   82.14    2.61
   0  -4   4   82.82    2.61
  -1   4  -4   15.29    0.56
  -1   4  -4   16.32    0.91
  -1   4  -4   13.81    0.91
   1  -4   4   14.05    0.93
  -2   4  -4    4.55    0.59
  -2   4  -4    4.96    0.54
   2  -4   4    4.21    0.55
   2  -4   4    4.43    0.35
  -3   4  -4   10.91    0.88
  -3   4  -4    8.41    0.69
   3  -4   4   10.41    0.89
   3  -4   4   11.69    0.64
  -4   4  -4  105.14    3.12
  -4   4  -4  107.34    3.47
   4  -4   4  102.73    2.99
   4  -4   4  106.46    3.55
  -5   4  -4    8.09    0.73
  -5   4  -4    9.77    0.95
   5  -4   4    7.48    0.68
   5  -4   4    8.63    0.89
  -6   4  -4    4.53    0.73
  -6   4  -4    4.68    0.61
   6  -4   4    3.70    0.76
   6  -4   4    3.16    0.61
  -7   4  -4    4.41    0.85
   7  -4   4    3.71    0.80
   7  -4   4    4.20    0.74
  -8   4  -4    0.07    0.49
   8  -4   4    0.21    0.46
   8  -4   4    0.19    0.43
  -9   4  -4    2.87    0.82
   9  -4   4    4.39    0.97
   9  -4   4    4.35    0.93
 -10   4  -4   -0.29    0.45
  10  -4   4    0.45    0.51
  10  -4   4   -0.24    0.47
 -11   4  -4    4.16    1.14
  11  -4   4    5.13    1.41
 -12   4  -4    0.92    0.83
  14   3  -4    1.98    0.99
 -14  -3   4    3.09    1.10
  13   3  -4    0.27    0.59
 -13  -3   4   -0.23    0.56
  12   3  -4    2.59    0.81
 -12  -3   4    5.99    1.20
  11   3  -4    0.35    0.54
 -11  -3   4    0.19    0.44
 -11  -3   4    0.22    0.48
  10   3  -4    5.13    1.12
  10   3  -4    5.25    1.03
 -10  -3   4    5.37    0.95
 -10  -3   4    5.94    1.09
   9   3  -4   21.92    1.66
   9   3  -4   22.11    1.55
  -9  -3   4   19.40    1.41
   8   3  -4    0.37    0.46
   8   3  -4    0.59    0.37
  -8  -3   4    0.02    0.29
   7   3  -4    2.40    0.65
   7   3  -4    1.92    0.53
  -7  -3   4    2.65    0.59
   6   3  -4   20.26    1.32
   6   3  -4   19.17    1.15
  -6  -3   4   19.52    1.19
   5   3  -4  168.91    4.54
   5   3  -4  166.22    4.82
  -5  -3   4  171.37    3.84
  -5  -3   4  171.01    4.74
   4   3  -4   11.37    0.71
   4   3  -4   10.63    0.83
  -4  -3   4    9.50    0.76
  -4  -3   4   10.70    0.49
   3   3  -4   11.41    0.80
   3   3  -4   11.89    0.65
  -3  -3   4   13.05    0.61
  -3  -3   4   12.46    0.81
   2   3  -4    1.92    0.24
   2   3  -4    2.17    0.46
   2   3  -4    1.04    0.29
  -2  -3   4    1.75    0.27
   1   3  -4   16.79    0.90
   1   3  -4   16.19    0.52
   1   3  -4   15.32    0.91
  -1  -3   4   15.69    0.82
   0   3  -4   15.83    0.89
   0   3  -4   14.37    0.84
   0  -3   4   15.89    0.87
  -1   3  -4    1.31    0.32
  -1   3  -4    1.62    0.36
   1  -3   4    1.59    0.15
   1  -3   4    0.96    0.30
  -2   3  -4    2.03    0.44
  -2   3  -4    2.48    0.42
   2  -3   4    2.09    0.43
   2  -3   4    2.42    0.25
  -3   3  -4    4.16    0.49
  -3   3  -4    3.76    0.52
   3  -3   4    3.62    0.36
   3  -3   4    3.52    0.54
  -4   3  -4   19.78    1.07
  -4   3  -4   18.31    1.14
   4  -3   4   21.52    1.27
   4  -3   4   20.73    0.96
  -5   3  -4   -0.12    0.20
  -5   3  -4    0.21    0.30
   5  -3   4    0.12    0.21
   5  -3   4   -0.37    0.19
  -6   3  -4   20.41    1.20
  -6   3  -4   23.20    1.44
   6  -3   4   21.30    1.21
   6  -3   4   22.69    1.44
  -7   3  -4    3.29    0.65
  -7   3  -4    3.07    0.71
   7  -3   4    3.71    0.68
   7  -3   4    4.12    0.85
  -8   3  -4   20.48    1.52
   8  -3   4   17.06    1.41
   8  -3   4   23.38    1.46
  -9   3  -4    6.45    1.16
   9  -3   4    5.05    0.94
   9  -3   4    4.72    0.97
 -10   3  -4    1.20    0.68
  10  -3   4    1.94    0.71
  10  -3   4    2.81    0.80
 -11   3  -4    4.71    1.09
  11  -3   4    3.96    1.01
 -12   3  -4    1.91    0.86
  12  -3   4    3.62    1.19
  14   2  -4    2.03    1.01
 -14  -2   4    3.33    1.21
  13   2  -4    0.97    0.82
 -13  -2   4    0.04    0.56
  12   2  -4    3.28    0.97
 -12  -2   4    2.98    0.92
  11   2  -4   -0.07    0.44
 -11  -2   4    0.16    0.41
  10   2  -4   22.57    1.67
 -10  -2   4   19.39    1.57
 -10  -2   4   23.49    1.55
   9   2  -4   12.38    1.22
   9   2  -4    9.57    1.17
  -9  -2   4   15.12    1.27
  -9  -2   4   15.14    1.19
   8   2  -4   12.58    1.10
   8   2  -4   12.41    1.18
  -8  -2   4   10.54    0.97
   7   2  -4   16.36    1.25
   7   2  -4   15.30    1.13
  -7  -2   4   16.05    1.08
   6   2  -4   12.68    1.06
   6   2  -4   13.00    0.96
  -6  -2   4   12.87    0.93
   5   2  -4   56.53    2.03
   5   2  -4   59.05    2.23
  -5  -2   4   56.01    1.49
  -5  -2   4   53.59    2.04
   4   2  -4    8.66    0.73
   4   2  -4    8.12    0.60
  -4  -2   4    6.90    0.40
  -4  -2   4    7.60    0.65
   3   2  -4   10.87    0.63
   3   2  -4   12.03    0.83
  -3  -2   4   12.53    0.78
  -3  -2   4   13.13    0.59
   2   2  -4    8.49    0.62
   2   2  -4    7.15    0.61
   2   2  -4    7.94    0.44
  -2  -2   4    7.75    0.48
   1   2  -4  540.85   12.42
   1   2  -4  539.23   12.32
   1   2  -4  557.92   11.81
  -1  -2   4  537.98   12.19
   0   2  -4    2.16    0.37
   0   2  -4    2.33    0.39
   0  -2   4    2.22    0.35
  -1   2  -4   13.48    0.81
  -1   2  -4   15.18    0.80
   1  -2   4   15.66    0.44
   1  -2   4   16.02    0.86
  -2   2  -4    0.86    0.28
  -2   2  -4    1.25    0.30
   2  -2   4    0.73    0.16
   2  -2   4    0.56    0.24
  -3   2  -4   86.66    2.62
  -3   2  -4   81.43    2.58
   3  -2   4   85.27    2.71
   3  -2   4   85.16    2.29
  -4   2  -4   33.94    1.45
  -4   2  -4   33.85    1.51
   4  -2   4   35.31    1.32
   4  -2   4   35.59    1.58
  -5   2  -4   15.68    1.04
  -5   2  -4   16.80    1.01
   5  -2   4   14.84    1.04
   5  -2   4   16.65    0.94
  -6   2  -4    5.30    0.64
  -6   2  -4    5.36    0.70
   6  -2   4    5.05    0.69
   6  -2   4    4.85    0.59
  -7   2  -4    2.09    0.57
  -7   2  -4    2.35    0.59
   7  -2   4    2.30    0.57
   7  -2   4    1.70    0.46
  -8   2  -4    3.81    0.80
  -8   2  -4    4.53    0.81
   8  -2   4    3.15    0.72
   8  -2   4    4.02    0.75
  -9   2  -4   16.27    1.42
   9  -2   4   15.14    1.32
   9  -2   4   16.92    1.37
 -10   2  -4    4.30    0.95
  10  -2   4    5.70    1.06
  10  -2   4    3.74    0.84
 -11   2  -4    0.77    0.62
  11  -2   4    0.99    0.59
 -12   2  -4    0.30    0.70
  12  -2   4    0.48    0.73
 -13   2  -4    1.29    0.86
  13   1  -4   -0.14    0.60
 -13  -1   4    0.50    0.76
  12   1  -4    3.74    1.05
 -12  -1   4    4.09    1.00
  11   1  -4    2.17    0.82
 -11  -1   4    0.26    0.47
  10   1  -4   28.29    1.92
 -10  -1   4   29.91    1.92
   9   1  -4    7.84    0.99
  -9  -1   4    6.10    0.80
  -9  -1   4    7.93    1.00
   8   1  -4    1.68    0.58
  -8  -1   4    3.52    0.76
  -8  -1   4    2.69    0.55
   7   1  -4   16.70    1.19
   7   1  -4   14.83    1.23
  -7  -1   4   14.23    0.98
   6   1  -4   13.42    1.08
   6   1  -4   11.70    0.94
   6   1  -4   13.19    0.62
  -6  -1   4   11.96    0.85
   5   1  -4   25.41    0.92
   5   1  -4   26.05    1.28
   5   1  -4   26.21    1.41
  -5  -1   4   26.22    1.24
   4   1  -4   65.85    2.32
   4   1  -4   65.40    2.14
   4   1  -4   68.36    1.84
  -4  -1   4   64.49    2.14
   3   1  -4   14.06    0.87
   3   1  -4   15.84    0.78
   3   1  -4   15.43    0.66
  -3  -1   4   15.88    0.84
   2   1  -4    0.33    0.22
   2   1  -4    0.34    0.16
   2   1  -4    0.34    0.21
   2   1  -4    0.36    0.15
   1   1  -4   21.61    0.98
   1   1  -4   20.34    0.69
   1   1  -4   18.27    0.86
  -1  -1   4   20.74    0.85
   0   1  -4  183.40    4.68
   0   1  -4  188.07    4.53
   0  -1   4  188.88    4.15
   0  -1   4  184.04    4.58
  -1   1  -4   94.29    2.51
  -1   1  -4   91.57    2.66
   1  -1   4   92.04    2.17
   1  -1   4   92.55    2.63
  -2   1  -4    9.26    0.59
  -2   1  -4    9.54    0.68
   2  -1   4   10.02    0.46
   2  -1   4    9.61    0.67
  -3   1  -4    3.86    0.42
  -3   1  -4    4.06    0.48
   3  -1   4    3.90    0.35
   3  -1   4    3.45    0.45
  -4   1  -4    5.56    0.56
  -4   1  -4    4.53    0.50
   4  -1   4    5.17    0.46
   4  -1   4    4.17    0.52
  -5   1  -4   14.87    0.93
  -5   1  -4   13.05    0.91
   5  -1   4   13.04    0.92
   5  -1   4   12.94    0.82
  -6   1  -4    4.27    0.61
  -6   1  -4    6.00    0.67
   6  -1   4    4.73    0.61
   6  -1   4    4.89    0.57
  -7   1  -4    3.04    0.63
  -7   1  -4    2.12    0.58
   7  -1   4    2.31    0.57
   7  -1   4    2.46    0.56
  -8   1  -4   14.87    1.16
  -8   1  -4   13.91    1.16
   8  -1   4   15.65    1.19
   8  -1   4   14.26    1.12
  -9   1  -4    2.47    0.70
  -9   1  -4    0.56    0.43
   9  -1   4    0.76    0.47
   9  -1   4    0.95    0.51
 -10   1  -4    1.96    0.75
  10  -1   4    2.03    0.68
 -11   1  -4    1.80    0.82
  11  -1   4    1.27    0.69
 -12   1  -4    0.90    0.73
  12  -1   4    2.25    0.91
 -13   1  -4    2.17    0.89
  13  -1   4    1.54    0.80
  13   0  -4    4.92    1.26
 -13   0   4    7.83    1.66
  12   0  -4    4.61    1.18
 -12   0   4    5.07    1.26
  11   0  -4    0.21    0.58
 -11   0   4    1.79    0.78
  10   0  -4    5.73    1.14
 -10   0   4    6.44    0.98
   9   0  -4    6.63    0.94
  -9   0   4    7.01    0.97
   8   0  -4   11.83    1.12
  -8   0   4   14.29    1.21
  -8   0   4   13.55    0.99
   7   0  -4   16.00    1.18
   7   0  -4   15.60    0.85
  -7   0   4   17.99    1.24
  -7   0   4   14.78    0.97
   6   0  -4   36.59    1.68
   6   0  -4   32.76    1.75
   6   0  -4   32.92    1.25
  -6   0   4   33.59    1.44
   5   0  -4   18.81    0.84
   5   0  -4   17.70    1.06
   5   0  -4   21.50    1.26
  -5   0   4   17.78    0.95
   4   0  -4   21.17    0.88
   4   0  -4   19.41    1.03
   4   0  -4   21.15    1.15
  -4   0   4   19.96    0.96
   3   0  -4   22.14    0.89
   3   0  -4   21.67    1.00
   3   0  -4   22.25    1.01
   3   0  -4   23.14    1.12
  -3   0   4   22.61    0.97
   2   0  -4    1.65    0.33
   2   0  -4    1.62    0.26
   2   0  -4    1.67    0.26
   2   0  -4    1.35    0.32
   1   0  -4   70.19    2.02
   1   0  -4   73.57    1.95
   1   0  -4   71.78    2.05
   0   0  -4    0.21    0.15
   0   0  -4    0.31    0.21
   0   0  -4    0.23    0.14
   0   0   4    0.51    0.14
  -1   0  -4   13.26    0.59
  -1   0  -4   11.23    0.70
   1   0   4   11.76    0.68
   1   0   4   12.05    0.51
  -2   0  -4   21.63    0.84
  -2   0  -4   20.37    1.01
   2   0   4   21.77    1.00
   2   0   4   23.02    0.81
  -3   0  -4    2.68    0.33
  -3   0  -4    2.96    0.44
   3   0   4    1.81    0.36
   3   0   4    2.19    0.29
  -4   0  -4   21.34    0.97
  -4   0  -4   19.60    1.09
   4   0   4   19.21    0.92
   4   0   4   19.45    1.04
  -5   0  -4    7.97    0.72
  -5   0  -4    6.20    0.60
   5   0   4    6.53    0.59
   5   0   4    6.62    0.63
  -6   0  -4    0.33    0.27
  -6   0  -4    0.13    0.28
   6   0   4   -0.03    0.20
   6   0   4    0.41    0.27
  -7   0  -4    6.75    0.73
  -7   0  -4    6.64    0.77
   7   0   4    6.64    0.71
   7   0   4    7.68    0.79
  -8   0  -4    7.00    0.83
  -8   0  -4    7.48    0.89
   8   0   4    6.31    0.80
   8   0   4    5.40    0.72
  -9   0  -4    0.64    0.39
  -9   0  -4    0.28    0.42
   9   0   4    1.83    0.52
   9   0   4    0.44    0.35
 -10   0  -4    7.17    0.98
 -10   0  -4    7.33    1.00
  10   0   4    7.17    0.98
 -11   0  -4    1.18    0.71
  11   0   4    1.40    0.64
 -12   0  -4    8.01    1.38
  12   0   4    6.51    1.25
 -13   0  -4   -0.22    0.62
  13   0   4    0.82    0.77
  13  -1  -4    0.12    0.71
 -13   1   4    0.20    0.86
  12  -1  -4    5.51    1.30
 -12   1   4    3.30    1.08
  11  -1  -4    3.11    0.96
 -11   1   4    3.91    1.07
  10  -1  -4    0.78    0.56
 -10   1   4    0.26    0.46
   9  -1  -4    0.41    0.44
  -9   1   4    0.14    0.35
   8  -1  -4   21.58    1.52
  -8   1   4   19.72    1.44
   7  -1  -4   -0.09    0.19
   7  -1  -4   -0.24    0.26
  -7   1   4    0.23    0.29
  -7   1   4    0.33    0.21
   6  -1  -4   15.10    1.10
   6  -1  -4   16.74    0.93
  -6   1   4   16.69    0.90
  -6   1   4   19.36    1.22
   5  -1  -4    2.99    0.41
   5  -1  -4    2.86    0.47
  -5   1   4    3.10    0.39
  -5   1   4    3.86    0.56
   4  -1  -4    0.83    0.25
   4  -1  -4    1.37    0.38
   4  -1  -4    1.46    0.38
  -4   1   4    1.47    0.30
   3  -1  -4    2.83    0.37
   3  -1  -4    3.27    0.46
   3  -1  -4    3.37    0.38
   3  -1  -4    3.55    0.44
   2  -1  -4    0.07    0.15
   2  -1  -4    0.17    0.18
   2  -1  -4    0.70    0.22
   2  -1  -4    0.62    0.23
   1  -1  -4   49.07    1.58
   1  -1  -4   47.68    1.52
   1  -1  -4   49.21    1.59
   1  -1  -4   48.94    1.52
   0  -1  -4   21.79    0.95
   0  -1  -4   21.20    0.77
   0  -1  -4   21.35    0.93
   0   1   4   21.83    0.84
  -1  -1  -4    6.31    0.51
  -1  -1  -4    6.78    0.50
  -1  -1  -4    6.91    0.35
   1   1   4    6.51    0.42
  -2  -1  -4    3.33    0.26
  -2  -1  -4    3.53    0.45
   2   1   4    3.07    0.38
   2   1   4    3.83    0.34
  -3  -1  -4  121.91    3.01
  -3  -1  -4  124.72    3.45
   3   1   4  118.93    3.16
   3   1   4  118.26    3.30
  -4  -1  -4    7.54    0.67
  -4  -1  -4    8.56    0.55
   4   1   4    6.70    0.58
   4   1   4    8.85    0.62
  -5  -1  -4    2.96    0.49
  -5  -1  -4    2.13    0.35
   5   1   4    1.52    0.38
   5   1   4    1.86    0.39
  -6  -1  -4    0.71    0.37
  -6  -1  -4    0.72    0.30
   6   1   4    0.99    0.32
   6   1   4    0.69    0.32
  -7  -1  -4    3.70    0.72
  -7  -1  -4    2.89    0.57
   7   1   4    3.32    0.60
   7   1   4    3.65    0.55
  -8  -1  -4   23.27    1.50
  -8  -1  -4   23.24    1.37
   8   1   4   24.32    1.33
   8   1   4   22.15    1.39
  -9  -1  -4   -0.04    0.34
  -9  -1  -4    0.05    0.38
   9   1   4    0.21    0.30
   9   1   4    0.16    0.31
 -10  -1  -4    4.33    0.89
 -10  -1  -4    4.40    0.92
  10   1   4    5.48    0.88
 -11  -1  -4    0.48    0.55
 -11  -1  -4    0.45    0.54
  11   1   4   -0.10    0.42
 -12  -1  -4    3.37    0.90
  12   1   4    2.63    0.88
 -13  -1  -4    2.44    0.86
  13   1   4    0.30    0.60
  13  -2  -4    8.94    1.71
 -13   2   4    8.07    1.69
  12  -2  -4    0.51    0.80
 -12   2   4   -0.68    0.64
  11  -2  -4    0.04    0.53
 -11   2   4   -0.09    0.54
  10  -2  -4    0.92    0.56
 -10   2   4    0.47    0.56
   9  -2  -4    3.63    0.92
  -9   2   4    3.02    0.87
   8  -2  -4   16.09    1.34
  -8   2   4   14.50    1.30
   7  -2  -4    3.96    0.58
   7  -2  -4    2.84    0.66
  -7   2   4    3.18    0.72
   6  -2  -4   18.44    1.05
   6  -2  -4   17.52    1.22
  -6   2   4   16.53    1.17
  -6   2   4   16.87    0.87
   5  -2  -4    0.75    0.35
   5  -2  -4    0.35    0.24
  -5   2   4    1.17    0.41
  -5   2   4    0.87    0.25
   4  -2  -4   16.98    1.04
   4  -2  -4   17.37    0.95
  -4   2   4   19.21    0.81
  -4   2   4   16.96    1.00
   3  -2  -4    8.07    0.62
   3  -2  -4    7.85    0.51
   3  -2  -4    8.15    0.66
  -3   2   4    7.32    0.61
   2  -2  -4   24.35    1.06
   2  -2  -4   23.69    1.09
   2  -2  -4   22.34    0.92
  -2   2   4   23.44    0.99
   1  -2  -4    5.95    0.48
   1  -2  -4    5.74    0.51
   1  -2  -4    5.89    0.45
   1  -2  -4    5.69    0.46
   0  -2  -4    3.29    0.38
   0  -2  -4    2.42    0.26
   0  -2  -4    2.73    0.35
  -1  -2  -4   24.90    1.07
  -1  -2  -4   23.40    1.02
  -1  -2  -4   25.06    0.69
   1   2   4   23.22    0.96
  -2  -2  -4   30.24    1.29
  -2  -2  -4   32.11    0.81
  -2  -2  -4   31.27    1.23
   2   2   4   31.22    1.17
  -3  -2  -4  130.92    3.54
  -3  -2  -4  132.96    3.73
  -3  -2  -4  135.51    3.12
   3   2   4  130.59    3.49
  -4  -2  -4   34.76    1.55
  -4  -2  -4   34.81    1.14
   4   2   4   33.38    1.37
   4   2   4   36.15    1.39
  -5  -2  -4    7.96    0.56
  -5  -2  -4    7.26    0.73
   5   2   4    9.31    0.72
   5   2   4    8.55    0.66
  -6  -2  -4    0.45    0.33
  -6  -2  -4    0.52    0.26
   6   2   4    0.69    0.29
   6   2   4    0.29    0.28
  -7  -2  -4  103.48    3.11
  -7  -2  -4  100.68    3.47
   7   2   4   98.87    3.29
   7   2   4  102.29    3.13
  -8  -2  -4    1.20    0.39
  -8  -2  -4    0.68    0.40
   8   2   4    0.85    0.35
   8   2   4    0.91    0.43
  -9  -2  -4    4.71    0.72
  -9  -2  -4    6.79    0.92
   9   2   4    5.72    0.70
   9   2   4    4.13    0.79
 -10  -2  -4    0.85    0.51
 -10  -2  -4    1.18    0.60
  10   2   4    1.11    0.56
 -11  -2  -4   15.00    1.48
 -11  -2  -4   14.78    1.37
  11   2   4   12.56    1.31
 -12  -2  -4    5.41    1.10
 -12  -2  -4    4.73    1.12
  12   2   4    4.92    1.10
 -13  -2  -4   -0.03    0.77
  13   2   4   -0.48    0.56
  14   2   4    0.93    0.78
  12  -3  -4    0.31    0.84
 -12   3   4    0.41    0.70
  11  -3  -4    0.06    0.60
 -11   3   4    0.47    0.80
  10  -3  -4    0.25    0.50
 -10   3   4    0.18    0.50
   9  -3  -4   10.31    1.24
  -9   3   4    8.75    1.19
   8  -3  -4    5.60    0.89
   8  -3  -4    5.39    0.76
  -8   3   4    5.49    0.98
   7  -3  -4    0.98    0.43
   7  -3  -4    0.12    0.37
  -7   3   4    0.99    0.41
   6  -3  -4    1.92    0.55
   6  -3  -4    2.28    0.54
  -6   3   4    1.63    0.49
   5  -3  -4    7.44    0.78
   5  -3  -4    7.26    0.72
  -5   3   4    5.90    0.43
  -5   3   4    8.49    0.80
   4  -3  -4   17.58    1.03
   4  -3  -4   17.32    1.08
  -4   3   4   16.34    0.70
  -4   3   4   15.68    0.99
   3  -3  -4    0.96    0.34
   3  -3  -4    0.98    0.32
   3  -3  -4    1.50    0.25
  -3   3   4    0.95    0.29
   2  -3  -4   35.88    1.47
   2  -3  -4   36.27    1.50
   2  -3  -4   35.67    1.20
  -2   3   4   36.34    1.34
   1  -3  -4    1.91    0.29
   1  -3  -4    1.22    0.32
   1  -3  -4    1.53    0.37
  -1   3   4    1.80    0.25
   0  -3  -4   18.42    0.86
   0  -3  -4   17.70    0.93
   0   3   4   19.04    0.70
   0   3   4   20.66    0.96
  -1  -3  -4    0.65    0.24
  -1  -3  -4    1.15    0.30
   1   3   4    1.34    0.31
   1   3   4    0.86    0.12
  -2  -3  -4   93.67    2.75
  -2  -3  -4   97.58    2.85
   2   3   4   96.01    2.75
  -3  -3  -4   21.33    0.57
  -3  -3  -4   19.18    0.96
  -3  -3  -4   19.79    1.08
   3   3   4   21.92    1.03
  -4  -3  -4  110.11    2.61
  -4  -3  -4  101.76    3.00
  -4  -3  -4  104.88    3.25
   4   3   4  105.71    3.09
  -5  -3  -4   71.16    2.00
  -5  -3  -4   65.77    2.49
   5   3   4   72.79    2.41
   5   3   4   69.38    2.25
  -6  -3  -4   24.49    1.42
  -6  -3  -4   24.12    1.07
   6   3   4   25.60    1.20
   6   3   4   22.71    1.28
  -7  -3  -4   17.52    1.27
  -7  -3  -4   17.07    0.98
   7   3   4   15.88    1.11
   7   3   4   17.95    1.03
  -8  -3  -4   47.75    2.31
  -8  -3  -4   53.00    2.02
   8   3   4   48.51    2.19
   8   3   4   49.07    1.92
  -9  -3  -4   10.69    0.97
  -9  -3  -4    8.74    1.08
   9   3   4   13.50    1.16
 -10  -3  -4    1.41    0.51
 -10  -3  -4    0.23    0.43
  10   3   4    0.85    0.49
 -11  -3  -4   10.25    1.12
 -11  -3  -4   13.51    1.47
  11   3   4    8.18    1.10
 -12  -3  -4    3.96    1.31
 -12  -3  -4    3.13    0.97
  12   3   4    2.85    0.87
 -13  -3  -4   -0.02    0.62
  13   3   4    0.83    0.69
  14   3   4   -0.24    0.76
  12  -4  -4    0.43    0.80
 -12   4   4    0.97    0.95
  11  -4  -4    0.46    0.74
 -11   4   4    0.34    0.66
  10  -4  -4    0.30    0.56
 -10   4   4    3.21    0.99
   9  -4  -4   10.17    1.25
  -9   4   4    7.44    1.14
   8  -4  -4    3.34    0.74
   8  -4  -4    4.74    0.93
  -8   4   4    3.19    0.85
   7  -4  -4    0.32    0.39
   7  -4  -4   -0.01    0.31
  -7   4   4    0.43    0.38
   6  -4  -4    1.32    0.50
   6  -4  -4    2.46    0.58
  -6   4   4    1.49    0.50
   5  -4  -4   91.00    3.10
   5  -4  -4   91.11    3.21
  -5   4   4   87.78    3.10
   4  -4  -4   28.26    1.52
   4  -4  -4   31.44    1.54
  -4   4   4   29.67    1.46
  -4   4   4   30.21    1.11
   3  -4  -4    0.69    0.30
   3  -4  -4    0.33    0.26
  -3   4   4    0.68    0.29
   2  -4  -4    3.58    0.50
   2  -4  -4    2.65    0.45
   2  -4  -4    2.96    0.31
  -2   4   4    3.12    0.41
   1  -4  -4  132.33    3.79
   1  -4  -4  132.25    3.76
   1  -4  -4  134.46    3.39
  -1   4   4  133.49    3.46
   0  -4  -4  178.17    4.44
   0  -4  -4  169.17    4.67
   0   4   4  182.46    4.69
   0   4   4  180.65    4.25
  -1  -4  -4    1.51    0.35
  -1  -4  -4    1.85    0.39
   1   4   4    1.91    0.19
   1   4   4    2.34    0.44
  -2  -4  -4    6.87    0.60
  -2  -4  -4    6.97    0.59
   2   4   4    7.48    0.61
  -3  -4  -4    7.07    0.66
  -3  -4  -4    6.37    0.58
   3   4   4    6.78    0.59
  -4  -4  -4    1.57    0.19
  -4  -4  -4    2.02    0.40
  -4  -4  -4    1.57    0.43
   4   4   4    1.19    0.37
  -5  -4  -4   10.06    0.53
  -5  -4  -4   10.92    0.92
  -5  -4  -4    9.24    0.70
   5   4   4    9.90    0.79
  -6  -4  -4   31.99    1.68
  -6  -4  -4   31.95    1.20
   6   4   4   30.60    1.35
   6   4   4   31.62    1.56
  -7  -4  -4    4.47    0.81
  -7  -4  -4    4.48    0.52
   7   4   4    4.86    0.66
   7   4   4    5.11    0.56
  -8  -4  -4    0.10    0.25
  -8  -4  -4    0.00    0.31
   8   4   4    0.40    0.29
   8   4   4    0.48    0.36
  -9  -4  -4   12.97    1.02
  -9  -4  -4   14.80    1.34
   9   4   4   13.26    1.18
 -10  -4  -4    0.62    0.43
 -10  -4  -4    0.15    0.47
  10   4   4    0.06    0.37
 -11  -4  -4   12.99    1.42
  11   4   4   12.22    1.28
 -12  -4  -4    0.57    0.65
  12   4   4    0.36    0.61
 -13  -4  -4    0.59    0.80
  13   4   4    2.18    0.85
  14   4   4   -0.58    0.58
  11  -5  -4    0.22    0.77
 -11   5   4    0.62    0.82
  10  -5  -4    1.22    0.79
 -10   5   4    2.92    1.04
   9  -5  -4    1.28    0.69
  -9   5   4    2.12    0.84
   8  -5  -4    1.40    0.60
   8  -5  -4    1.25    0.58
  -8   5   4    0.79    0.51
   7  -5  -4    0.22    0.43
   7  -5  -4    0.70    0.52
  -7   5   4    0.11    0.30
   6  -5  -4   -0.01    0.34
   6  -5  -4    0.31    0.44
  -6   5   4    0.21    0.36
   5  -5  -4    0.00    0.36
   5  -5  -4    1.21    0.53
  -5   5   4    1.27    0.49
   4  -5  -4   20.77    1.33
   4  -5  -4   18.76    1.27
  -4   5   4   20.03    1.23
   3  -5  -4    0.02    0.25
   3  -5  -4    0.29    0.28
  -3   5   4    0.57    0.29
   2  -5  -4    0.63    0.30
   2  -5  -4    0.20    0.24
   2  -5  -4    0.45    0.18
  -2   5   4    0.35    0.27
   1  -5  -4   50.82    1.59
   1  -5  -4   49.32    1.97
   1  -5  -4   53.06    2.05
  -1   5   4   51.12    1.73
   0  -5  -4   54.53    1.80
   0  -5  -4   57.12    2.11
   0   5   4   58.57    1.75
   0   5   4   56.94    2.09
  -1  -5  -4    6.03    0.56
  -1  -5  -4    6.82    0.64
   1   5   4    6.87    0.42
   1   5   4    6.09    0.61
  -2  -5  -4    1.22    0.35
  -2  -5  -4    0.86    0.32
   2   5   4    1.62    0.42
   2   5   4    1.10    0.17
  -3  -5  -4   42.39    1.75
  -3  -5  -4   41.01    1.65
   3   5   4   43.24    1.75
   3   5   4   43.35    1.06
  -4  -5  -4   72.06    2.37
  -4  -5  -4   73.82    2.60
   4   5   4   72.83    2.52
  -5  -5  -4    6.31    0.39
  -5  -5  -4    5.89    0.57
  -5  -5  -4    5.77    0.69
   5   5   4    5.50    0.65
  -6  -5  -4   32.71    1.74
  -6  -5  -4   35.15    1.47
  -6  -5  -4   33.30    1.19
   6   5   4   32.95    1.66
  -7  -5  -4    0.97    0.47
  -7  -5  -4    0.54    0.23
   7   5   4    0.56    0.29
   7   5   4    0.63    0.35
  -8  -5  -4   17.74    1.02
  -8  -5  -4   17.75    1.39
   8   5   4   18.68    1.08
   8   5   4   17.98    1.32
  -9  -5  -4   12.65    1.29
  -9  -5  -4   11.28    0.98
   9   5   4   10.68    1.11
 -10  -5  -4    1.12    0.64
  10   5   4    0.36    0.43
 -11  -5  -4    7.76    1.19
  11   5   4    8.81    1.14
 -12  -5  -4    0.26    0.57
  12   5   4    0.13    0.49
 -13  -5  -4    5.64    1.32
  13   5   4    4.13    1.16
 -14  -5  -4    0.76    0.86
  14   5   4    0.54    0.79
  11  -6  -4   -0.05    0.73
 -11   6   4    0.07    0.65
  10  -6  -4    6.22    1.33
 -10   6   4    9.81    1.46
   9  -6  -4    3.17    0.98
  -9   6   4    5.59    1.17
   8  -6  -4    0.17    0.43
   8  -6  -4   -0.58    0.36
  -8   6   4   -0.15    0.51
   7  -6  -4    1.50    0.65
   7  -6  -4    0.89    0.55
  -7   6   4    3.03    0.81
   6  -6  -4   14.00    1.27
   6  -6  -4   13.34    1.26
  -6   6   4   16.08    1.33
   5  -6  -4   54.31    2.47
   5  -6  -4   53.25    2.47
  -5   6   4   52.75    2.38
   4  -6  -4    3.70    0.75
   4  -6  -4    4.29    0.80
  -4   6   4    2.95    0.64
   3  -6  -4    3.73    0.73
   3  -6  -4    2.23    0.56
  -3   6   4    2.92    0.59
   2  -6  -4    6.13    0.73
   2  -6  -4    7.60    0.80
  -2   6   4    7.26    0.68
   1  -6  -4   41.17    1.86
   1  -6  -4   39.92    1.35
  -1   6   4   39.79    1.56
  -1   6   4   39.88    1.81
   0  -6  -4   15.19    1.03
   0  -6  -4   14.29    0.80
   0   6   4   13.68    0.77
   0   6   4   13.54    0.98
  -1  -6  -4   19.90    1.19
  -1  -6  -4   19.88    1.03
   1   6   4   18.81    1.15
   1   6   4   21.16    0.87
  -2  -6  -4    3.38    0.48
  -2  -6  -4    3.31    0.50
   2   6   4    4.49    0.34
   2   6   4    4.10    0.54
  -3  -6  -4   51.10    2.02
  -3  -6  -4   54.05    2.01
   3   6   4   49.95    2.02
   3   6   4   52.08    1.41
  -4  -6  -4   85.66    2.76
  -4  -6  -4   85.43    2.95
   4   6   4   87.38    2.16
   4   6   4   84.64    2.90
  -5  -6  -4    2.23    0.56
  -5  -6  -4    2.12    0.45
   5   6   4    2.02    0.53
   5   6   4    1.30    0.26
  -6  -6  -4   19.65    0.85
  -6  -6  -4   20.90    1.13
  -6  -6  -4   16.68    1.30
   6   6   4   20.27    1.31
  -7  -6  -4    2.21    0.61
  -7  -6  -4    0.92    0.55
  -7  -6  -4    1.84    0.46
   7   6   4    2.26    0.61
  -8  -6  -4   33.99    1.99
   8   6   4   32.13    1.52
   8   6   4   30.77    1.81
  -9  -6  -4    1.69    0.67
   9   6   4    1.99    0.66
 -10  -6  -4    9.81    1.28
  10   6   4    9.06    1.11
 -11  -6  -4    6.43    1.29
  11   6   4    5.03    1.05
 -12  -6  -4    0.99    0.74
  12   6   4    0.45    0.62
 -13  -6  -4    6.23    1.40
  13   6   4    4.79    1.18
 -14  -6  -4    0.44    0.82
  14   6   4   -0.77    0.60
  10  -7  -4    2.28    0.99
 -10   7   4    0.38    0.62
   9  -7  -4    0.37    0.66
  -9   7   4   -0.54    0.61
   8  -7  -4    2.40    0.91
   8  -7  -4    1.64    0.77
  -8   7   4    1.74    0.73
   7  -7  -4    0.73    0.61
   7  -7  -4    1.06    0.68
  -7   7   4    1.00    0.58
   6  -7  -4   14.60    1.38
   6  -7  -4   12.20    1.31
  -6   7   4   11.31    1.18
   5  -7  -4   10.39    1.18
   5  -7  -4   11.10    1.15
  -5   7   4   12.53    1.18
   4  -7  -4    0.85    0.48
   4  -7  -4    1.37    0.51
  -4   7   4    1.10    0.50
   3  -7  -4   -0.12    0.33
   3  -7  -4   -0.30    0.29
  -3   7   4   -0.02    0.32
   2  -7  -4    3.54    0.72
   2  -7  -4    4.64    0.69
  -2   7   4    2.82    0.57
   1  -7  -4   52.46    2.29
   1  -7  -4   49.04    1.59
  -1   7   4   49.02    2.16
  -1   7   4   50.95    1.91
   0  -7  -4    1.87    0.51
   0  -7  -4    1.06    0.31
   0   7   4    1.92    0.51
   0   7   4    1.39    0.36
  -1  -7  -4   -0.02    0.25
  -1  -7  -4    0.32    0.23
   1   7   4    0.01    0.16
   1   7   4    0.26    0.30
  -2  -7  -4    0.64    0.33
  -2  -7  -4    0.88    0.33
   2   7   4    0.61    0.23
   2   7   4    1.10    0.40
  -3  -7  -4   64.13    2.35
  -3  -7  -4   59.95    2.30
   3   7   4   62.57    1.75
   3   7   4   60.05    2.37
  -4  -7  -4   37.42    1.67
  -4  -7  -4   38.09    1.82
   4   7   4   38.71    1.23
   4   7   4   39.04    1.84
  -5  -7  -4    0.14    0.25
  -5  -7  -4   -0.05    0.33
   5   7   4    0.04    0.28
   5   7   4    0.08    0.25
  -6  -7  -4   18.01    1.11
  -6  -7  -4   18.31    1.35
   6   7   4   18.97    1.32
  -7  -7  -4   15.59    1.03
  -7  -7  -4   17.14    1.40
   7   7   4   16.30    1.28
  -8  -7  -4   47.29    2.50
   8   7   4   50.68    2.42
  -9  -7  -4    5.74    1.10
   9   7   4    4.01    0.86
 -10  -7  -4    9.53    1.24
  10   7   4    8.98    1.21
 -11  -7  -4    3.05    1.01
  11   7   4    3.63    0.93
 -12  -7  -4    4.34    1.20
  12   7   4    6.81    1.32
 -13  -7  -4    3.53    1.12
  13   7   4    5.51    1.22
 -14  -7  -4    1.48    0.90
  14   7   4    2.81    0.99
   9  -8  -4    0.59    0.77
  -9   8   4    0.89    0.79
   8  -8  -4    1.96    0.87
   8  -8  -4    1.14    0.77
  -8   8   4    1.24    0.81
   7  -8  -4    0.14    0.60
   7  -8  -4    0.41    0.59
  -7   8   4    0.01    0.57
   6  -8  -4   15.51    1.57
   6  -8  -4   18.86    1.60
  -6   8   4   20.55    1.69
   5  -8  -4    5.64    0.95
   5  -8  -4    6.77    1.00
  -5   8   4    6.02    0.98
   4  -8  -4    2.24    0.72
   4  -8  -4    1.82    0.72
  -4   8   4    2.42    0.65
   3  -8  -4    0.66    0.48
   3  -8  -4    1.04    0.51
  -3   8   4    1.88    0.60
   2  -8  -4   14.85    1.30
  -2   8   4   14.70    1.07
  -2   8   4   13.61    1.21
   1  -8  -4   15.81    1.29
  -1   8   4   18.39    1.35
  -1   8   4   19.06    1.16
   0  -8  -4    1.83    0.42
   0  -8  -4    2.00    0.57
   0   8   4    2.79    0.53
   0   8   4    1.20    0.48
  -1  -8  -4   -0.09    0.24
  -1  -8  -4    0.35    0.25
   1   8   4    0.31    0.30
   1   8   4    0.51    0.27
  -2  -8  -4    6.10    0.73
  -2  -8  -4    5.54    0.65
   2   8   4    5.98    0.53
   2   8   4    5.62    0.72
  -3  -8  -4  151.50    4.59
  -3  -8  -4  156.88    4.56
   3   8   4  153.67    3.92
   3   8   4  160.08    4.72
  -4  -8  -4   45.70    2.01
  -4  -8  -4   46.38    2.11
   4   8   4   47.38    2.14
  -5  -8  -4    0.33    0.28
  -5  -8  -4    0.06    0.27
   5   8   4    0.59    0.37
  -6  -8  -4   -0.31    0.28
  -6  -8  -4    0.00    0.25
   6   8   4    0.14    0.29
  -7  -8  -4   46.39    1.91
  -7  -8  -4   46.59    2.39
   7   8   4   41.07    2.18
  -8  -8  -4   54.71    2.74
   8   8   4   52.36    2.56
  -9  -8  -4    0.28    0.52
   9   8   4    0.74    0.52
 -10  -8  -4    4.87    1.12
  10   8   4    5.07    1.11
 -11  -8  -4    0.65    0.63
  11   8   4   -0.24    0.50
 -12  -8  -4    0.67    0.73
  12   8   4    0.33    0.58
 -13  -8  -4    1.49    1.03
  13   8   4    0.71    0.72
 -14  -8  -4    1.21    0.97
  14   8   4    2.08    0.99
   9  -9  -4    0.29    0.77
   9  -9  -4    1.93    1.18
  -9   9   4    0.20    0.78
   8  -9  -4    1.00    0.81
   8  -9  -4    1.28    0.84
  -8   9   4    1.32    0.84
   7  -9  -4    0.24    0.71
   7  -9  -4    0.49    0.69
  -7   9   4   -0.02    0.59
   6  -9  -4   16.65    1.69
   6  -9  -4   14.60    1.55
  -6   9   4   17.16    1.61
   5  -9  -4    1.71    0.71
   5  -9  -4    2.91    0.84
  -5   9   4    3.62    0.86
   4  -9  -4    2.83    0.76
   4  -9  -4    2.44    0.77
  -4   9   4    4.62    0.90
   3  -9  -4   -0.05    0.40
   3  -9  -4    0.40    0.42
  -3   9   4   -0.05    0.36
  -3   9   4    0.26    0.42
   2  -9  -4   17.07    1.45
  -2   9   4   17.38    1.40
  -2   9   4   19.28    1.33
   1  -9  -4   28.02    1.81
  -1   9   4   31.47    1.84
  -1   9   4   30.36    1.59
   0  -9  -4   16.79    1.35
   0   9   4   16.98    1.31
   0   9   4   16.89    1.12
  -1  -9  -4   23.74    1.23
  -1  -9  -4   22.84    1.52
   1   9   4   23.75    1.22
   1   9   4   20.95    1.45
  -2  -9  -4    0.01    0.28
  -2  -9  -4    0.50    0.37
   2   9   4   -0.16    0.27
   2   9   4   -0.09    0.22
  -3  -9  -4    1.21    0.46
  -3  -9  -4    2.07    0.56
   3   9   4    1.14    0.48
  -4  -9  -4   10.39    1.07
  -4  -9  -4   11.46    0.99
   4   9   4   12.67    1.11
  -5  -9  -4    0.30    0.38
  -5  -9  -4   -0.14    0.25
   5   9   4   -0.12    0.32
  -6  -9  -4    0.77    0.42
  -6  -9  -4    0.11    0.44
   6   9   4   -0.12    0.31
  -7  -9  -4   17.90    1.52
  -7  -9  -4   19.30    1.22
   7   9   4   16.77    1.41
  -8  -9  -4   25.97    1.88
   8   9   4   24.43    1.80
  -9  -9  -4   -0.24    0.52
   9   9   4    0.27    0.54
 -10  -9  -4    0.80    0.62
  10   9   4    0.96    0.69
 -11  -9  -4    1.68    0.84
  11   9   4    2.19    0.98
 -12  -9  -4   11.33    1.66
  12   9   4   12.26    1.51
 -13  -9  -4   -0.58    0.83
  13   9   4   -0.08    0.66
   8 -10  -4    3.12    1.22
   8 -10  -4    1.59    0.94
  -8  10   4    2.07    0.99
   7 -10  -4    0.08    0.65
   7 -10  -4   -0.86    0.71
  -7  10   4    0.13    0.73
   6 -10  -4   -0.02    0.64
   6 -10  -4    0.34    0.61
  -6  10   4    0.87    0.73
   5 -10  -4    1.10    0.65
   5 -10  -4    1.33    0.72
  -5  10   4    1.14    0.77
   4 -10  -4    3.10    0.96
  -4  10   4    3.49    0.93
  -4  10   4    4.14    0.97
   3 -10  -4   -0.04    0.51
  -3  10   4    0.61    0.53
  -3  10   4    0.50    0.57
   2 -10  -4   25.35    1.86
  -2  10   4   23.81    1.73
  -2  10   4   24.40    1.61
   1 -10  -4   23.26    1.78
  -1  10   4   23.33    1.67
  -1  10   4   27.25    1.60
   0 -10  -4    4.43    0.90
   0  10   4    3.64    0.86
   0  10   4    5.83    0.76
  -1 -10  -4    3.60    0.76
   1  10   4    4.38    0.68
   1  10   4    1.96    0.58
  -2 -10  -4   15.12    1.34
  -2 -10  -4   17.05    1.17
   2  10   4   16.04    1.29
  -3 -10  -4   25.84    1.52
  -3 -10  -4   30.37    1.77
   3  10   4   23.87    1.60
  -4 -10  -4    0.97    0.49
  -4 -10  -4    0.48    0.47
   4  10   4    0.05    0.35
  -5 -10  -4    0.27    0.38
  -5 -10  -4    0.10    0.40
   5  10   4   -0.05    0.30
  -6 -10  -4    0.98    0.47
  -6 -10  -4    0.85    0.52
   6  10   4    0.06    0.41
  -7 -10  -4   10.85    1.04
  -7 -10  -4   11.37    1.31
   7  10   4   11.56    1.22
  -8 -10  -4    0.33    0.61
   8  10   4   -0.33    0.37
  -9 -10  -4   -0.01    0.53
   9  10   4    0.00    0.43
 -10 -10  -4   -0.14    0.67
  10  10   4    0.12    0.60
 -11 -10  -4    0.35    0.65
  11  10   4    0.71    0.63
 -12 -10  -4    6.79    1.52
  12  10   4    5.32    1.40
 -13 -10  -4    0.69    0.93
  13  10   4    0.46    0.72
   7 -11  -4    0.07    0.73
   7 -11  -4   -0.54    0.63
  -7  11   4   -0.07    0.77
   6 -11  -4   -0.30    0.71
   6 -11  -4   -0.03    0.71
  -6  11   4    0.32    0.68
  -6  11   4    1.23    0.89
   5 -11  -4    0.56    0.67
  -5  11   4    0.26    0.59
  -5  11   4    1.06    0.70
   4 -11  -4    2.87    0.96
  -4  11   4    1.67    0.84
  -4  11   4    2.21    0.88
   3 -11  -4    3.25    0.96
  -3  11   4    1.82    0.72
  -3  11   4    1.27    0.77
   2 -11  -4   10.80    1.39
  -2  11   4    8.72    1.25
  -2  11   4    8.27    1.05
   1 -11  -4   18.78    1.73
  -1  11   4   22.54    1.77
  -1  11   4   23.77    1.63
   0 -11  -4   20.90    1.72
   0  11   4   20.42    1.45
   0  11   4   20.48    1.58
  -1 -11  -4   -0.07    0.37
   1  11   4    0.21    0.43
  -2 -11  -4    6.62    1.02
   2  11   4    5.46    0.89
  -3 -11  -4    5.62    1.03
  -3 -11  -4    5.55    0.76
   3  11   4    5.35    0.98
  -4 -11  -4    2.22    0.67
  -4 -11  -4    2.08    0.65
   4  11   4    2.38    0.75
  -5 -11  -4    0.35    0.50
  -5 -11  -4    0.59    0.46
   5  11   4    0.46    0.41
  -6 -11  -4    1.97    0.75
  -6 -11  -4    4.44    0.83
   6  11   4    3.05    0.83
  -7 -11  -4   10.22    1.35
  -7 -11  -4   10.32    1.08
   7  11   4   10.20    1.26
  -8 -11  -4    1.07    0.67
   8  11   4   -0.24    0.39
  -9 -11  -4    0.43    0.62
   9  11   4    0.88    0.66
 -10 -11  -4    2.00    0.93
  10  11   4    3.39    1.06
 -11 -11  -4    2.64    1.05
  11  11   4    5.47    1.28
 -12 -11  -4    5.84    1.52
  12  11   4    3.88    1.17
 -13 -11  -4    0.45    0.91
  13  11   4   -0.10    0.70
   6 -12  -4    1.40    0.95
  -6  12   4   -0.37    0.75
  -6  12   4   -0.36    0.74
   5 -12  -4    3.68    1.21
  -5  12   4    2.08    0.93
  -5  12   4    0.69    0.79
   4 -12  -4    0.31    0.65
  -4  12   4    0.71    0.66
  -4  12   4   -0.81    0.61
   3 -12  -4    0.33    0.55
  -3  12   4    0.37    0.64
  -3  12   4    0.96    0.70
   2 -12  -4    5.34    1.14
  -2  12   4    5.75    1.16
  -2  12   4    7.52    1.15
   1 -12  -4    1.16    0.72
  -1  12   4    3.32    0.96
  -1  12   4    4.25    1.03
   0 -12  -4    3.77    0.97
   0  12   4    3.49    0.99
  -1 -12  -4    1.53    0.72
   1  12   4    1.55    0.69
  -2 -12  -4   17.28    1.60
   2  12   4   15.58    1.46
  -3 -12  -4    6.78    1.04
   3  12   4    7.57    1.13
  -4 -12  -4    6.06    1.01
  -4 -12  -4    4.06    0.87
   4  12   4    4.90    0.97
  -5 -12  -4    0.43    0.48
  -5 -12  -4   -0.37    0.46
   5  12   4   -0.05    0.42
  -6 -12  -4    9.14    1.08
  -6 -12  -4    7.63    1.19
   6  12   4    8.49    1.19
  -7 -12  -4    2.22    0.88
   7  12   4    1.26    0.71
  -8 -12  -4    0.05    0.61
   8  12   4   -0.27    0.49
  -9 -12  -4   -0.31    0.60
   9  12   4   -0.84    0.52
 -10 -12  -4    2.83    1.17
  10  12   4    3.72    1.10
 -11 -12  -4   12.81    1.91
  11  12   4   15.86    1.81
 -12 -12  -4    0.41    0.91
  12  12   4    0.16    0.79
   4 -13  -4    0.61    0.89
  -4  13   4    1.00    0.93
  -4  13   4    0.04    0.70
   3 -13  -4    0.29    0.70
  -3  13   4    1.03    0.79
   2 -13  -4   -0.17    0.63
  -2  13   4   -0.10    0.68
   1 -13  -4    1.05    0.67
  -1  13   4    1.64    0.80
   0 -13  -4   -0.68    0.52
   0  13   4   -0.12    0.44
  -1 -13  -4    3.22    0.97
   1  13   4    2.63    0.86
  -2 -13  -4    5.84    1.29
   2  13   4    8.11    1.17
  -3 -13  -4    4.31    1.03
   3  13   4    4.61    1.04
  -4 -13  -4    6.48    1.19
   4  13   4    6.04    1.15
  -5 -13  -4    0.28    0.53
  -5 -13  -4   -0.09    0.49
   5  13   4   -0.19    0.57
  -6 -13  -4    1.94    0.86
  -6 -13  -4    6.50    1.05
   6  13   4    6.00    1.19
  -7 -13  -4    0.44    0.81
   7  13   4    1.24    0.80
  -8 -13  -4    1.74    1.01
   8  13   4    1.33    0.88
  -9 -13  -4    0.46    0.77
   9  13   4    0.47    0.80
 -10 -13  -4    3.85    1.37
  10  13   4    3.31    1.07
 -11 -13  -4    1.99    1.11
  11  13   4    1.11    0.87
   3 -14  -4   -0.28    0.81
  -3  14   4   -0.34    0.73
   2 -14  -4   -0.16    0.59
  -2  14   4    0.27    0.76
   1 -14  -4    3.14    1.15
  -1  14   4    1.99    0.95
   0 -14  -4    0.10    0.67
   0  14   4    0.64    0.67
  -1 -14  -4    0.27    0.72
   1  14   4    0.21    0.62
  -2 -14  -4    1.33    0.75
   2  14   4    0.05    0.62
  -3 -14  -4    8.90    1.38
   3  14   4   10.06    1.45
  -4 -14  -4    4.48    1.05
   4  14   4    3.82    0.99
  -5 -14  -4   -0.34    0.50
   5  14   4   -0.32    0.61
  -6 -14  -4    2.54    0.85
  -6 -14  -4    1.20    0.76
   6  14   4    1.24    0.91
  -7 -14  -4   -0.13    0.71
   7  14   4    0.35    0.71
  -8 -14  -4    0.53    0.82
   8  14   4    0.17    0.62
  -9 -14  -4   -0.50    0.70
   9  14   4    0.51    0.76
 -10 -14  -4    6.08    1.47
  10  14   4    7.23    1.55
 -11 -14  -4    1.79    1.10
  11  14   4    3.43    1.28
   1 -15  -4   -0.04    0.69
  -1  15   4    0.09    0.92
   0 -15  -4    0.99    0.84
   0  15   4    1.17    0.75
  -1 -15  -4    0.68    0.85
   1  15   4    1.34    0.88
  -2 -15  -4    0.26    0.77
   2  15   4    0.04    0.65
  -3 -15  -4    0.75    0.85
   3  15   4    0.10    0.75
  -4 -15  -4    0.24    0.62
   4  15   4    0.96    0.92
  -5 -15  -4    0.76    0.78
   5  15   4   -0.07    0.62
   6  15   4    0.70    0.85
  -7 -15  -4    4.23    1.14
   7  15   4    2.31    1.13
  -8 -15  -4   10.39    1.64
   8  15   4    5.59    1.36
  -9 -15  -4    0.61    0.92
   9  15   4    0.02    0.74
  -1 -16  -4    0.38    0.94
  -2 -16  -4    0.25    0.90
   2  16   4   -0.40    0.75
  -3 -16  -4    2.30    1.02
   3  16   4    4.93    1.33
  -4 -16  -4   -0.27    0.72
   4  16   4   -0.81    0.62
  -5 -16  -4    0.25    0.76
   5  16   4    1.73    1.01
   6  16   4    0.15    0.75
   7  16   4    0.32    0.93
   8  15  -5    0.23    1.04
  -8 -15   5    1.25    0.99
   7  15  -5    0.62    0.90
  -7 -15   5   -0.38    0.74
   6  15  -5    0.28    0.99
  -6 -15   5    2.29    0.96
   5  15  -5    2.17    1.04
   4  15  -5    1.67    1.00
   3  15  -5    1.14    0.86
  -3 -15   5    1.09    0.81
   2  15  -5    1.98    1.07
  -2 -15   5    0.16    0.70
   1  15  -5    1.32    0.98
  -1 -15   5    1.54    0.96
   0  15  -5    1.93    1.00
   0 -15   5    0.72    0.83
  10  14  -5   -0.38    0.91
 -10 -14   5   -0.46    0.77
   9  14  -5    3.89    1.36
  -9 -14   5    3.30    1.14
   8  14  -5    1.17    0.97
  -8 -14   5    0.75    0.84
   7  14  -5   -0.45    0.77
  -7 -14   5    0.47    0.69
   6  14  -5   -1.19    0.60
  -6 -14   5   -0.74    0.60
   5  14  -5    2.95    1.06
  -5 -14   5    2.42    0.88
  -4 -14   5    9.26    1.41
   3  14  -5   -0.01    0.61
  -3 -14   5    0.18    0.62
   2  14  -5    0.34    0.75
  -2 -14   5    0.39    0.63
   1  14  -5    0.50    0.75
  -1 -14   5    0.26    0.75
   0  14  -5    2.40    0.98
   0 -14   5    4.91    1.26
  -1  14  -5    1.16    0.93
   1 -14   5   -0.18    0.79
  -2  14  -5    0.65    0.84
   2 -14   5    1.03    1.07
  11  13  -5    0.46    0.95
 -11 -13   5   -0.58    0.74
  10  13  -5    1.93    1.04
 -10 -13   5    0.59    0.80
   9  13  -5    2.26    1.02
  -9 -13   5    1.48    0.88
   8  13  -5   -0.19    0.78
  -8 -13   5    0.27    0.69
   7  13  -5    0.85    0.71
  -7 -13   5   -0.60    0.65
   6  13  -5   -0.27    0.76
  -6 -13   5    0.69    0.78
   5  13  -5   -0.19    0.66
  -5 -13   5    0.77    0.62
   4  13  -5    0.42    0.66
  -4 -13   5    0.13    0.56
  -4 -13   5    0.43    0.59
   3  13  -5    0.49    0.63
  -3 -13   5    0.97    0.59
  -3 -13   5   -0.07    0.57
   2  13  -5    0.13    0.59
  -2 -13   5   -0.50    0.47
   1  13  -5    0.19    0.70
  -1 -13   5    1.45    0.68
   0  13  -5    3.06    1.06
   0 -13   5    3.56    1.05
  -1  13  -5    1.65    0.87
   1 -13   5    0.66    0.66
  -2  13  -5    0.15    0.74
   2 -13   5   -0.05    0.58
  -3  13  -5   -0.08    0.75
   3 -13   5    0.40    0.76
  -4  13  -5    1.44    0.94
   4 -13   5    2.10    1.11
  11  12  -5    0.77    0.93
 -11 -12   5    0.52    0.77
  10  12  -5    2.54    1.04
 -10 -12   5    2.74    0.98
   9  12  -5   12.18    1.61
  -9 -12   5    9.30    1.45
   8  12  -5    1.70    0.83
  -8 -12   5   -0.56    0.54
   7  12  -5    1.31    0.76
  -7 -12   5    1.06    0.61
   6  12  -5   -0.68    0.51
  -6 -12   5   -0.09    0.51
   5  12  -5    5.09    1.08
  -5 -12   5   11.84    1.34
   4  12  -5    1.16    0.72
  -4 -12   5   -0.01    0.46
  -4 -12   5    0.24    0.54
   3  12  -5    0.55    0.57
  -3 -12   5   -0.16    0.39
  -3 -12   5    0.67    0.55
   2  12  -5    0.11    0.56
  -2 -12   5   -0.32    0.38
  -2 -12   5    0.51    0.49
   1  12  -5    2.12    0.80
  -1 -12   5    1.34    0.69
   0  12  -5    5.54    1.23
   0 -12   5    4.16    1.04
  -1  12  -5    0.56    0.61
   1 -12   5    0.50    0.62
  -2  12  -5   -0.40    0.48
   2 -12   5    0.22    0.59
  -3  12  -5    0.25    0.68
   3 -12   5    0.73    0.78
  -4  12  -5    4.54    1.29
   4 -12   5    1.99    0.94
  -5  12  -5   -0.28    0.75
   5 -12   5    0.16    0.83
  12  11  -5    3.33    1.05
  12  11  -5    1.35    0.94
 -12 -11   5    3.16    1.08
  11  11  -5    0.89    0.88
  11  11  -5    1.73    0.78
 -11 -11   5    0.12    0.76
  10  11  -5    2.72    1.01
  10  11  -5    2.28    0.84
 -10 -11   5    2.56    1.00
   9  11  -5    0.17    0.62
  -9 -11   5    0.13    0.59
   8  11  -5    1.83    0.84
  -8 -11   5    3.33    0.97
   7  11  -5   10.14    1.37
  -7 -11   5    6.98    1.14
   6  11  -5    0.60    0.59
  -6 -11   5   -0.08    0.47
   5  11  -5   -0.11    0.52
  -5 -11   5   -0.22    0.40
   4  11  -5    1.13    0.62
  -4 -11   5    1.42    0.54
  -4 -11   5    0.63    0.49
   3  11  -5    1.13    0.65
  -3 -11   5    0.54    0.47
  -3 -11   5    1.23    0.55
   2  11  -5    0.27    0.57
  -2 -11   5    0.18    0.40
  -2 -11   5    0.14    0.39
   1  11  -5    5.60    1.13
  -1 -11   5    4.21    0.81
  -1 -11   5    6.19    0.97
   0  11  -5    2.09    0.83
   0 -11   5    3.35    0.88
  -1  11  -5   -0.25    0.48
   1 -11   5    0.15    0.43
  -2  11  -5   -0.15    0.60
   2 -11   5    0.83    0.67
  -3  11  -5    2.33    0.93
   3 -11   5    2.65    1.00
  -4  11  -5    4.12    1.14
   4 -11   5    5.96    1.44
  -5  11  -5    1.73    0.83
   5 -11   5    2.22    0.96
  -6  11  -5    0.23    0.76
   6 -11   5    0.17    0.71
  13  10  -5    0.43    0.76
  13  10  -5    0.67    0.94
 -13 -10   5    1.45    1.04
  12  10  -5    3.87    1.21
  12  10  -5    5.78    1.20
 -12 -10   5    2.91    1.13
  11  10  -5    0.40    0.63
  11  10  -5    0.75    0.81
 -11 -10   5    0.73    0.82
  10  10  -5    1.33    0.64
  10  10  -5    0.70    0.67
 -10 -10   5    1.62    0.80
   9  10  -5    0.98    0.55
   9  10  -5   -0.59    0.56
  -9 -10   5    0.92    0.73
   8  10  -5    2.83    0.89
   8  10  -5    3.94    0.85
  -8 -10   5    4.27    0.99
   7  10  -5    3.19    0.66
   7  10  -5    2.37    0.86
  -7 -10   5    1.44    0.60
   6  10  -5    1.20    0.64
  -6 -10   5    0.70    0.46
   5  10  -5    4.78    0.95
  -5 -10   5    3.51    0.85
   4  10  -5    3.89    0.87
  -4 -10   5    4.66    0.89
  -4 -10   5    3.58    0.70
   3  10  -5    6.62    1.00
  -3 -10   5    6.41    0.89
  -3 -10   5    5.51    0.82
   2  10  -5   -0.85    0.37
  -2 -10   5   -0.11    0.33
  -2 -10   5    0.66    0.45
   1  10  -5    8.13    1.06
  -1 -10   5    9.03    1.00
  -1 -10   5   11.11    1.16
   0  10  -5    0.83    0.58
   0 -10   5    0.83    0.51
   0 -10   5    1.99    0.57
  -1  10  -5   -0.22    0.44
   1 -10   5    0.21    0.49
  -2  10  -5   -0.16    0.52
   2 -10   5   -0.08    0.40
  -3  10  -5    9.77    1.31
   3 -10   5    6.10    1.30
  -4  10  -5   11.03    1.46
   4 -10   5   12.07    1.56
  -5  10  -5   -0.43    0.61
   5 -10   5    0.17    0.60
  -6  10  -5    0.27    0.60
   6 -10   5    0.03    0.71
  -7  10  -5   -0.12    0.76
   7 -10   5   -0.15    0.63
  13   9  -5    1.91    0.91
  13   9  -5    1.00    1.00
 -13  -9   5    0.51    0.90
  12   9  -5    1.11    0.79
  12   9  -5    3.30    1.10
 -12  -9   5    2.16    1.00
  11   9  -5   -0.02    0.64
  11   9  -5    0.97    0.63
 -11  -9   5   -0.25    0.54
  10   9  -5    0.90    0.71
  10   9  -5    0.69    0.55
 -10  -9   5    1.31    0.66
   9   9  -5    0.78    0.71
   9   9  -5    1.79    0.69
  -9  -9   5    0.34    0.52
   8   9  -5    5.50    0.80
   8   9  -5    5.32    1.08
  -8  -9   5    5.19    1.09
   7   9  -5    4.76    0.76
   7   9  -5    5.16    1.01
  -7  -9   5    6.05    0.98
   6   9  -5    1.22    0.43
   6   9  -5   -0.20    0.39
  -6  -9   5   -0.03    0.28
   5   9  -5   11.36    1.22
   5   9  -5   11.32    0.92
  -5  -9   5   13.55    1.25
   4   9  -5    4.42    0.88
  -4  -9   5    4.97    0.69
  -4  -9   5    4.57    0.87
   3   9  -5    4.50    0.93
  -3  -9   5    3.98    0.79
  -3  -9   5    4.35    0.67
   2   9  -5    8.97    1.02
  -2  -9   5    7.83    0.92
  -2  -9   5   10.61    1.03
   1   9  -5    7.11    0.96
  -1  -9   5    6.01    0.86
  -1  -9   5    6.23    0.78
   0   9  -5    6.52    0.92
   0  -9   5    5.94    0.78
   0  -9   5    7.55    0.97
  -1   9  -5    0.46    0.42
   1  -9   5    1.50    0.57
   1  -9   5    0.62    0.42
  -2   9  -5   -0.27    0.41
   2  -9   5    0.19    0.43
  -3   9  -5    2.55    0.79
   3  -9   5    2.65    0.82
  -4   9  -5    0.41    0.54
   4  -9   5    1.07    0.72
  -5   9  -5    1.42    0.76
   5  -9   5    1.25    0.75
  -6   9  -5   -0.08    0.48
   6  -9   5    0.11    0.62
  -7   9  -5    0.71    0.83
   7  -9   5    0.14    0.74
  -8   9  -5    0.62    0.86
   8  -9   5    1.33    0.93
  13   8  -5   -0.42    0.87
  13   8  -5    1.04    0.79
 -13  -8   5    0.03    0.67
  12   8  -5    4.49    1.27
  12   8  -5    4.28    1.07
 -12  -8   5    1.59    0.90
  11   8  -5   -0.55    0.57
  11   8  -5    0.00    0.51
 -11  -8   5   -0.02    0.56
  10   8  -5    0.08    0.44
  10   8  -5    0.52    0.72
 -10  -8   5   -0.10    0.44
   9   8  -5    0.08    0.45
   9   8  -5    0.42    0.44
  -9  -8   5    0.52    0.56
   8   8  -5   13.61    1.16
   8   8  -5   12.01    1.37
  -8  -8   5   14.47    1.35
   7   8  -5    0.04    0.29
   7   8  -5    0.11    0.50
  -7  -8   5   -0.24    0.30
   6   8  -5    1.30    0.57
   6   8  -5    0.58    0.38
  -6  -8   5    0.48    0.41
   5   8  -5   11.25    1.13
   5   8  -5   13.28    0.92
  -5  -8   5   10.69    1.07
  -5  -8   5   13.48    0.90
   4   8  -5   22.45    1.51
   4   8  -5   20.90    1.12
  -4  -8   5   26.05    1.33
  -4  -8   5   20.95    1.46
   3   8  -5    3.21    0.44
   3   8  -5    2.72    0.66
  -3  -8   5    3.27    0.56
  -3  -8   5    3.96    0.64
   2   8  -5    6.49    0.90
  -2  -8   5    5.65    0.72
  -2  -8   5    6.91    0.81
   1   8  -5   36.34    1.95
  -1  -8   5   36.94    1.80
  -1  -8   5   37.47    1.89
   0   8  -5    3.23    0.70
   0  -8   5    4.72    0.67
   0  -8   5    4.62    0.78
  -1   8  -5    0.89    0.48
   1  -8   5    0.47    0.36
   1  -8   5    0.89    0.45
  -2   8  -5    2.23    0.75
   2  -8   5    1.97    0.52
   2  -8   5    1.13    0.55
  -3   8  -5   20.17    1.58
   3  -8   5   16.39    1.46
  -4   8  -5    5.43    1.08
   4  -8   5    7.59    1.13
  -5   8  -5   -0.28    0.37
   5  -8   5    0.91    0.57
  -6   8  -5    0.30    0.51
   6  -8   5    0.74    0.74
  -7   8  -5    0.96    0.72
   7  -8   5    0.87    0.68
  -8   8  -5    4.03    1.17
   8  -8   5    1.20    0.80
  -9   8  -5    0.07    0.74
   9  -8   5    0.69    0.80
  13   7  -5    2.89    1.12
  13   7  -5    2.16    0.92
 -13  -7   5    1.93    0.92
  12   7  -5    0.25    0.53
  12   7  -5    1.07    0.78
 -12  -7   5    0.53    0.66
  11   7  -5    0.98    0.73
  11   7  -5    1.30    0.76
 -11  -7   5    0.55    0.62
  10   7  -5    7.15    1.33
  10   7  -5   10.53    1.16
 -10  -7   5    8.21    1.19
   9   7  -5    7.98    1.20
   9   7  -5   10.33    1.05
  -9  -7   5    8.29    1.14
   8   7  -5    3.76    0.88
   8   7  -5    2.68    0.63
  -8  -7   5    3.94    0.88
   7   7  -5   -0.15    0.30
   7   7  -5    0.28    0.33
  -7  -7   5   -0.16    0.30
   6   7  -5   21.30    1.23
   6   7  -5   18.63    1.44
  -6  -7   5   19.78    1.43
   5   7  -5   13.58    1.21
   5   7  -5   13.71    0.93
  -5  -7   5   14.75    1.20
  -5  -7   5   11.81    0.79
   4   7  -5   10.24    0.98
   4   7  -5   10.67    0.75
  -4  -7   5   12.28    0.82
  -4  -7   5   10.19    0.99
   3   7  -5    2.74    0.62
   3   7  -5    2.58    0.37
  -3  -7   5    3.66    0.52
  -3  -7   5    3.27    0.65
   2   7  -5   10.46    0.60
   2   7  -5    9.76    0.95
  -2  -7   5   10.14    0.91
  -2  -7   5   10.04    0.87
   1   7  -5    4.69    0.80
   1   7  -5    3.49    0.46
  -1  -7   5    3.72    0.59
  -1  -7   5    2.57    0.56
   0   7  -5   35.46    1.81
   0  -7   5   34.90    1.79
   0  -7   5   34.15    1.62
  -1   7  -5    6.50    0.84
  -1   7  -5    8.79    0.82
   1  -7   5    9.80    0.97
  -2   7  -5    1.36    0.53
  -2   7  -5    0.60    0.37
   2  -7   5    1.50    0.53
  -3   7  -5   13.81    1.06
  -3   7  -5   15.86    1.31
   3  -7   5   17.37    1.42
  -4   7  -5    4.35    0.93
   4  -7   5    4.07    0.91
  -5   7  -5    8.80    1.16
   5  -7   5    7.18    1.10
  -6   7  -5    0.36    0.51
   6  -7   5   -0.01    0.48
  -7   7  -5    5.16    1.11
   7  -7   5    5.52    1.18
  -8   7  -5    2.49    0.85
   8  -7   5    1.74    0.82
  -9   7  -5    0.07    0.68
   9  -7   5    0.84    0.83
 -10   7  -5   -0.01    0.73
  10  -7   5   -0.69    0.66
  14   6  -5   -0.21    0.63
 -14  -6   5    0.63    0.69
 -14  -6   5   -0.22    0.72
  13   6  -5    9.39    1.53
 -13  -6   5    9.22    1.61
 -13  -6   5   11.57    1.56
  12   6  -5    2.76    1.06
  12   6  -5    1.78    0.90
 -12  -6   5    5.28    1.13
  11   6  -5   -0.32    0.61
  11   6  -5    0.28    0.61
 -11  -6   5   -0.23    0.52
  10   6  -5    0.13    0.43
  10   6  -5    0.71    0.68
 -10  -6   5    0.59    0.49
   9   6  -5   32.11    1.89
   9   6  -5   33.89    2.15
  -9  -6   5   36.88    2.13
   8   6  -5   24.95    1.73
   8   6  -5   22.14    1.43
  -8  -6   5   20.87    1.54
   7   6  -5    2.59    0.69
   7   6  -5    2.99    0.63
  -7  -6   5    1.90    0.56
   6   6  -5    3.26    0.76
   6   6  -5    2.21    0.49
  -6  -6   5    2.35    0.60
   5   6  -5   25.80    1.56
   5   6  -5   24.94    1.23
  -5  -6   5   25.12    1.06
  -5  -6   5   29.34    1.63
   4   6  -5   34.04    1.36
   4   6  -5   34.82    1.77
  -4  -6   5   31.71    1.67
  -4  -6   5   32.00    1.32
   3   6  -5    1.28    0.46
   3   6  -5    0.57    0.23
  -3  -6   5    0.70    0.27
  -3  -6   5    0.71    0.39
   2   6  -5    1.66    0.28
   2   6  -5    1.30    0.46
  -2  -6   5    1.44    0.38
  -2  -6   5    0.82    0.35
   1   6  -5    5.46    0.68
   1   6  -5    4.93    0.35
  -1  -6   5    4.83    0.63
  -1  -6   5    4.52    0.59
   0   6  -5   10.50    0.89
   0   6  -5   10.42    0.47
   0   6  -5   10.58    0.91
   0  -6   5   10.23    0.89
  -1   6  -5    9.44    0.91
  -1   6  -5   10.01    0.54
  -1   6  -5    9.57    0.84
   1  -6   5    8.38    0.88
  -2   6  -5   24.40    1.48
  -2   6  -5   25.61    1.33
   2  -6   5   21.66    1.45
  -3   6  -5   20.31    1.44
  -3   6  -5   22.71    1.25
   3  -6   5   20.37    1.45
  -4   6  -5   21.17    1.52
  -4   6  -5   21.63    1.24
   4  -6   5   18.38    1.47
  -5   6  -5    9.54    1.10
   5  -6   5   12.37    1.23
  -6   6  -5    0.31    0.42
   6  -6   5    0.64    0.51
  -7   6  -5    7.66    1.09
   7  -6   5    9.13    1.25
  -8   6  -5    2.56    0.83
   8  -6   5    1.35    0.75
  -9   6  -5    0.90    0.61
   9  -6   5    1.02    0.76
 -10   6  -5   -0.05    0.63
  10  -6   5   -0.88    0.51
  14   5  -5    4.28    1.26
 -14  -5   5    3.55    1.16
  13   5  -5    0.87    0.71
 -13  -5   5    0.79    0.70
 -13  -5   5    0.33    0.66
  12   5  -5    3.13    0.99
  12   5  -5    3.42    1.08
 -12  -5   5    1.00    0.68
 -12  -5   5    2.10    0.85
  11   5  -5   -0.18    0.50
  11   5  -5    1.16    0.73
 -11  -5   5    0.76    0.69
  10   5  -5    1.41    0.65
  10   5  -5    1.52    0.71
 -10  -5   5    1.84    0.64
   9   5  -5    9.48    1.24
   9   5  -5   10.01    1.07
  -9  -5   5    9.74    1.09
   8   5  -5    0.35    0.35
   8   5  -5    0.22    0.41
  -8  -5   5    0.35    0.38
   7   5  -5    0.18    0.34
   7   5  -5    0.32    0.32
  -7  -5   5    0.32    0.34
   6   5  -5   14.75    1.01
   6   5  -5   12.86    1.12
  -6  -5   5   13.11    1.10
   5   5  -5   60.59    2.54
   5   5  -5   64.18    2.20
  -5  -5   5   65.90    1.87
  -5  -5   5   64.86    2.56
   4   5  -5   25.91    1.47
   4   5  -5   27.46    1.17
  -4  -5   5   25.12    1.42
  -4  -5   5   27.58    1.11
   3   5  -5    1.24    0.38
   3   5  -5    0.87    0.23
  -3  -5   5    1.29    0.42
  -3  -5   5    0.39    0.23
   2   5  -5    0.63    0.32
   2   5  -5    0.82    0.19
  -2  -5   5    0.23    0.22
  -2  -5   5    0.99    0.38
   1   5  -5    7.68    0.76
   1   5  -5    6.07    0.67
   1   5  -5    6.79    0.34
  -1  -5   5    6.69    0.64
   0   5  -5   71.86    2.55
   0   5  -5   70.17    2.50
   0   5  -5   73.04    1.69
   0  -5   5   71.64    2.54
  -1   5  -5    0.73    0.15
  -1   5  -5    1.53    0.44
  -1   5  -5    1.00    0.36
   1  -5   5    0.53    0.32
  -2   5  -5   10.15    0.82
  -2   5  -5   10.62    0.93
   2  -5   5   10.77    0.94
   2  -5   5   11.94    0.57
  -3   5  -5    7.43    0.73
  -3   5  -5    7.97    0.87
   3  -5   5    8.03    0.56
   3  -5   5    7.49    0.88
  -4   5  -5   21.09    1.42
  -4   5  -5   21.65    1.22
   4  -5   5   19.29    1.40
   4  -5   5   19.41    1.00
  -5   5  -5   11.82    1.12
  -5   5  -5   12.70    0.97
   5  -5   5   12.43    0.86
   5  -5   5   11.01    1.11
  -6   5  -5    5.78    0.91
   6  -5   5    9.73    1.14
   6  -5   5    7.78    0.82
  -7   5  -5    6.86    1.06
   7  -5   5    6.24    0.96
  -8   5  -5    2.49    0.81
   8  -5   5    2.58    0.80
  -9   5  -5    3.99    1.06
   9  -5   5    3.42    0.94
 -10   5  -5   -0.79    0.56
  10  -5   5    0.39    0.68
 -11   5  -5    2.22    1.01
  14   4  -5    8.74    1.65
 -14  -4   5    6.92    1.51
  13   4  -5    4.18    1.14
 -13  -4   5    3.85    1.12
  12   4  -5    2.20    0.86
 -12  -4   5    2.44    0.89
 -12  -4   5    1.76    0.80
  11   4  -5    3.00    0.99
  11   4  -5    2.65    0.84
 -11  -4   5    3.63    0.96
  10   4  -5    6.14    1.16
  10   4  -5    6.75    1.04
 -10  -4   5    6.72    0.99
   9   4  -5    5.95    0.91
   9   4  -5    4.26    0.91
  -9  -4   5    6.10    0.88
   8   4  -5    3.06    0.74
   8   4  -5    2.88    0.66
  -8  -4   5    1.91    0.54
   7   4  -5    0.61    0.45
   7   4  -5    1.39    0.47
  -7  -4   5    0.50    0.36
   6   4  -5   15.71    1.24
   6   4  -5   16.99    1.08
  -6  -4   5   15.88    1.17
   5   4  -5   94.63    3.28
   5   4  -5   95.66    2.92
  -5  -4   5   95.00    3.23
  -5  -4   5   98.16    2.47
   4   4  -5   21.09    1.00
   4   4  -5   22.86    1.33
  -4  -4   5   22.20    1.26
  -4  -4   5   20.61    0.88
   3   4  -5    2.58    0.32
   3   4  -5    3.33    0.59
  -3  -4   5    1.98    0.33
  -3  -4   5    1.31    0.37
   2   4  -5    5.03    0.59
   2   4  -5    6.75    0.68
   2   4  -5    5.84    0.37
  -2  -4   5    6.43    0.55
   1   4  -5  139.83    4.00
   1   4  -5  136.35    4.03
   1   4  -5  140.56    3.15
  -1  -4   5  142.70    3.89
   0   4  -5  104.87    3.23
   0   4  -5  110.47    3.27
   0  -4   5  100.94    3.16
  -1   4  -5    6.89    0.67
  -1   4  -5    7.67    0.27
  -1   4  -5    7.71    0.69
   1  -4   5    7.54    0.71
  -2   4  -5    7.31    0.70
  -2   4  -5    9.77    0.81
   2  -4   5    8.69    0.43
   2  -4   5    7.57    0.75
  -3   4  -5    0.92    0.41
  -3   4  -5    1.00    0.35
   3  -4   5    1.38    0.48
   3  -4   5    1.20    0.25
  -4   4  -5   83.43    3.03
  -4   4  -5   83.40    2.79
   4  -4   5   84.54    2.50
   4  -4   5   87.95    3.15
  -5   4  -5    7.43    0.77
  -5   4  -5    7.59    0.88
   5  -4   5    6.33    0.83
   5  -4   5    6.85    0.64
  -6   4  -5    7.55    0.78
  -6   4  -5    7.39    0.94
   6  -4   5    7.90    0.99
   6  -4   5    7.85    0.75
  -7   4  -5    6.69    1.00
   7  -4   5    7.43    0.84
   7  -4   5    8.14    1.06
  -8   4  -5    1.87    0.72
   8  -4   5    2.56    0.77
   8  -4   5    2.29    0.67
  -9   4  -5    3.00    0.98
   9  -4   5    3.83    0.94
 -10   4  -5    3.31    1.02
  10  -4   5    1.34    0.73
 -11   4  -5    1.92    0.93
  13   3  -5    0.75    0.68
 -13  -3   5   -0.41    0.55
  12   3  -5    3.49    1.03
 -12  -3   5    5.42    1.20
  11   3  -5   -0.09    0.45
 -11  -3   5   -0.09    0.46
 -11  -3   5    0.01    0.35
  10   3  -5    1.91    0.77
  10   3  -5    1.93    0.66
 -10  -3   5    4.36    0.92
   9   3  -5    8.87    1.08
   9   3  -5   11.81    1.27
  -9  -3   5    8.51    0.98
   8   3  -5    0.82    0.44
   8   3  -5    0.52    0.42
  -8  -3   5    1.16    0.48
   7   3  -5    7.19    0.79
   7   3  -5    6.95    0.93
  -7  -3   5    8.57    0.87
   6   3  -5   53.24    2.09
   6   3  -5   51.21    2.27
  -6  -3   5   50.26    2.14
   5   3  -5   68.48    2.29
   5   3  -5   66.22    2.55
  -5  -3   5   68.61    1.83
  -5  -3   5   62.59    2.40
   4   3  -5   10.48    0.69
   4   3  -5   10.33    0.88
  -4  -3   5   10.05    0.80
  -4  -3   5    9.78    0.56
   3   3  -5    2.42    0.48
   3   3  -5    2.47    0.33
  -3  -3   5    2.92    0.35
  -3  -3   5    2.69    0.43
   2   3  -5  111.87    3.40
   2   3  -5  113.71    2.77
   2   3  -5  109.16    3.28
  -2  -3   5  111.12    3.06
   1   3  -5  299.87    6.49
   1   3  -5  292.35    7.37
   1   3  -5  295.36    7.28
  -1  -3   5  297.35    7.15
   0   3  -5   41.11    1.63
   0   3  -5   42.02    1.68
   0  -3   5   41.18    1.61
  -1   3  -5    1.12    0.34
  -1   3  -5    1.25    0.35
   1  -3   5    1.30    0.39
  -2   3  -5    0.09    0.20
  -2   3  -5   -0.11    0.17
   2  -3   5    0.17    0.11
   2  -3   5    0.12    0.22
  -3   3  -5    3.17    0.49
  -3   3  -5    3.20    0.49
   3  -3   5    2.98    0.32
   3  -3   5    3.56    0.54
  -4   3  -5   17.18    1.12
  -4   3  -5   15.21    1.00
   4  -3   5   16.89    1.15
   4  -3   5   16.05    0.82
  -5   3  -5    3.09    0.60
  -5   3  -5    1.49    0.50
   5  -3   5    3.05    0.45
   5  -3   5    2.08    0.55
  -6   3  -5    7.66    0.86
  -6   3  -5    8.38    0.84
   6  -3   5    6.61    0.86
   6  -3   5    6.63    0.67
  -7   3  -5    3.09    0.75
  -7   3  -5    2.80    0.64
   7  -3   5    3.02    0.60
   7  -3   5    3.55    0.80
  -8   3  -5   19.01    1.48
   8  -3   5   19.49    1.51
   8  -3   5   18.42    1.30
  -9   3  -5    7.43    1.09
   9  -3   5    6.76    0.95
   9  -3   5    7.61    1.06
 -10   3  -5    4.72    1.03
  10  -3   5    3.11    0.86
  10  -3   5    2.93    0.78
 -11   3  -5    2.15    0.89
 -12   3  -5    0.95    0.82
  13   2  -5    0.57    0.77
 -13  -2   5    1.01    0.72
  12   2  -5    3.89    1.07
 -12  -2   5    3.11    0.97
  11   2  -5    0.85    0.66
 -11  -2   5    2.00    0.82
  10   2  -5   17.69    1.53
 -10  -2   5   14.85    1.47
 -10  -2   5   17.67    1.41
   9   2  -5    0.55    0.54
   9   2  -5    0.00    0.37
  -9  -2   5    0.33    0.40
   8   2  -5   14.87    1.32
   8   2  -5   16.25    1.26
  -8  -2   5   16.10    1.19
   7   2  -5    1.44    0.54
   7   2  -5    1.65    0.46
  -7  -2   5    2.15    0.53
   6   2  -5   23.02    1.48
   6   2  -5   23.81    1.33
  -6  -2   5   24.14    0.86
  -6  -2   5   24.91    1.35
   5   2  -5   80.25    2.92
   5   2  -5   88.44    2.75
  -5  -2   5   84.30    2.79
  -5  -2   5   84.45    2.24
   4   2  -5   13.01    0.79
   4   2  -5   11.21    0.88
  -4  -2   5   12.26    0.86
  -4  -2   5   12.22    0.62
   3   2  -5    8.50    0.73
   3   2  -5    7.33    0.53
   3   2  -5    7.34    0.70
  -3  -2   5    8.66    0.54
   2   2  -5   16.37    1.00
   2   2  -5   16.51    0.96
   2   2  -5   18.02    0.73
  -2  -2   5   17.56    0.84
   1   2  -5  758.05   16.90
   1   2  -5  717.01   17.00
   1   2  -5  782.43   16.30
  -1  -2   5  750.01   16.78
   0   2  -5  132.99    3.54
   0   2  -5  122.99    3.63
   0  -2   5  131.80    3.56
  -1   2  -5    1.86    0.43
  -1   2  -5    0.87    0.28
   1  -2   5    0.76    0.28
   1  -2   5    0.94    0.10
  -2   2  -5    0.01    0.15
  -2   2  -5   -0.05    0.19
   2  -2   5    0.25    0.11
   2  -2   5    0.24    0.22
  -3   2  -5   40.62    1.67
  -3   2  -5   42.70    1.66
   3  -2   5   40.87    1.31
   3  -2   5   41.43    1.76
  -4   2  -5   68.71    2.42
  -4   2  -5   70.01    2.47
   4  -2   5   70.22    2.12
   4  -2   5   72.85    2.58
  -5   2  -5    4.13    0.61
  -5   2  -5    3.24    0.60
   5  -2   5    2.71    0.42
   5  -2   5    3.83    0.59
  -6   2  -5    9.16    0.87
  -6   2  -5    9.06    0.89
   6  -2   5    7.86    0.88
   6  -2   5   10.36    0.80
  -7   2  -5    6.25    0.82
  -7   2  -5    5.09    0.78
   7  -2   5    5.66    0.70
   7  -2   5    2.91    0.66
  -8   2  -5    4.71    0.89
  -8   2  -5    5.70    0.85
   8  -2   5    5.32    0.85
   8  -2   5    6.90    0.84
  -9   2  -5    4.03    0.87
   9  -2   5    2.84    0.74
   9  -2   5    3.58    0.78
 -10   2  -5    1.24    0.59
  10  -2   5    1.27    0.62
  10  -2   5    1.30    0.66
 -11   2  -5    0.44    0.53
  11  -2   5    0.58    0.63
 -12   2  -5    1.50    0.81
  12  -2   5    3.17    0.93
  13   1  -5    5.88    1.40
 -13  -1   5    4.47    1.21
  12   1  -5    2.93    1.00
 -12  -1   5    4.01    1.09
  11   1  -5    7.83    1.20
 -11  -1   5    5.50    1.16
  10   1  -5   26.08    1.88
 -10  -1   5   24.04    1.83
   9   1  -5   19.00    1.53
  -9  -1   5   19.25    1.51
  -9  -1   5   18.71    1.30
   8   1  -5   16.58    1.28
   8   1  -5   13.91    1.34
  -8  -1   5   13.75    1.06
   7   1  -5    5.24    0.93
   7   1  -5    4.24    0.76
  -7  -1   5    3.67    0.58
   6   1  -5   26.67    1.43
   6   1  -5   25.88    1.00
   6   1  -5   27.25    1.59
  -6  -1   5   24.88    1.33
   5   1  -5    1.96    0.49
   5   1  -5    3.56    0.36
   5   1  -5    3.43    0.48
  -5  -1   5    3.79    0.48
   4   1  -5    3.68    0.47
   4   1  -5    3.75    0.36
   4   1  -5    3.29    0.52
  -4  -1   5    3.07    0.45
   3   1  -5    7.03    0.66
   3   1  -5    6.87    0.53
   3   1  -5    5.98    0.59
   3   1  -5    7.65    0.52
   2   1  -5   80.35    2.23
   2   1  -5   79.53    2.30
   2   1  -5   80.38    2.55
   2   1  -5   80.77    2.50
  -2  -1   5   81.37    2.31
   1   1  -5   43.50    1.26
   1   1  -5   40.89    1.60
   1   1  -5   40.37    1.48
  -1  -1   5   43.89    1.50
   0   1  -5   23.53    1.15
   0   1  -5   24.61    1.03
   0  -1   5   25.40    1.09
   0  -1   5   24.05    0.75
  -1   1  -5   33.73    1.27
  -1   1  -5   34.72    1.45
   1  -1   5   34.63    1.39
   1  -1   5   35.08    0.97
  -2   1  -5    0.89    0.32
  -2   1  -5    0.52    0.22
   2  -1   5    0.71    0.26
   2  -1   5    0.94    0.19
  -3   1  -5   92.41    2.93
  -3   1  -5   94.72    2.76
   3  -1   5   95.93    2.53
   3  -1   5   94.54    2.96
  -4   1  -5   38.14    1.69
  -4   1  -5   42.42    1.62
   4  -1   5   42.78    1.76
   4  -1   5   41.42    1.47
  -5   1  -5    6.60    0.72
  -5   1  -5    5.83    0.65
   5  -1   5    6.69    0.59
   5  -1   5    5.54    0.65
  -6   1  -5    0.48    0.29
  -6   1  -5    0.25    0.30
   6  -1   5    1.53    0.40
   6  -1   5   -0.22    0.21
  -7   1  -5    2.28    0.56
  -7   1  -5    1.67    0.52
   7  -1   5    1.95    0.49
   7  -1   5    1.95    0.54
  -8   1  -5    9.56    0.98
  -8   1  -5    9.52    0.99
   8  -1   5    9.03    0.97
   8  -1   5   10.44    0.98
  -9   1  -5   -0.16    0.32
  -9   1  -5    1.40    0.60
   9  -1   5    0.58    0.50
   9  -1   5    0.30    0.44
 -10   1  -5    0.63    0.52
  10  -1   5    1.83    0.68
  10  -1   5    2.44    0.69
 -11   1  -5    0.54    0.63
  11  -1   5    0.97    0.60
 -12   1  -5    0.27    0.63
  12  -1   5    0.53    0.67
 -13   1  -5    1.19    0.86
  13  -1   5    0.15    0.68
  13   0  -5    4.17    1.17
 -13   0   5    2.59    1.14
  12   0  -5    2.04    0.90
 -12   0   5    2.80    1.02
  11   0  -5    1.29    0.67
 -11   0   5    1.63    0.76
  10   0  -5    5.49    1.06
 -10   0   5    5.24    1.05
   9   0  -5    6.43    0.96
  -9   0   5    8.96    1.08
   8   0  -5   18.75    1.43
  -8   0   5   22.88    1.30
  -8   0   5   20.85    1.48
   7   0  -5    8.69    0.94
  -7   0   5    7.04    0.82
  -7   0   5    5.71    0.65
   6   0  -5   28.45    1.51
   6   0  -5   29.96    1.21
   6   0  -5   28.85    1.67
  -6   0   5   29.51    1.37
   5   0  -5   33.80    1.27
   5   0  -5   33.80    1.68
   5   0  -5   30.98    1.51
  -5   0   5   33.15    1.41
   4   0  -5   13.33    0.96
   4   0  -5   13.53    0.73
   4   0  -5   12.22    0.84
  -4   0   5   11.84    0.77
   3   0  -5   16.50    0.93
   3   0  -5   16.32    0.96
   3   0  -5   15.43    0.86
   3   0  -5   15.34    0.78
   2   0  -5   16.59    0.82
   2   0  -5   18.94    0.97
   2   0  -5   18.63    0.85
   2   0  -5   15.11    0.87
   1   0  -5    2.61    0.38
   1   0  -5    1.33    0.30
   1   0  -5    1.72    0.32
   1   0  -5    1.93    0.26
   0   0  -5    5.09    0.48
   0   0  -5    6.15    0.56
   0   0  -5    5.16    0.42
   0   0   5    5.35    0.37
  -1   0  -5    3.54    0.35
  -1   0  -5    3.84    0.48
   1   0   5    3.80    0.29
   1   0   5    3.26    0.40
  -2   0  -5   -0.14    0.11
  -2   0  -5    0.15    0.18
   2   0   5    0.36    0.15
   2   0   5    0.07    0.19
  -3   0  -5  130.97    3.48
  -3   0  -5  132.79    3.84
   3   0   5  139.30    3.46
   3   0   5  136.49    3.78
  -4   0  -5   10.91    0.86
  -4   0  -5   11.47    0.72
   4   0   5   12.22    0.72
   4   0   5   12.40    0.87
  -5   0  -5    7.65    0.76
  -5   0  -5    8.79    0.68
   5   0   5    8.99    0.69
   5   0   5    9.13    0.79
  -6   0  -5    3.59    0.70
  -6   0  -5    4.29    0.56
   6   0   5    4.03    0.53
   6   0   5    3.71    0.57
  -7   0  -5   11.20    0.95
  -7   0  -5   13.11    1.10
   7   0   5   13.19    0.98
   7   0   5   14.35    1.06
  -8   0  -5   12.23    1.07
  -8   0  -5   11.85    1.14
   8   0   5   14.90    1.14
   8   0   5   14.90    1.14
  -9   0  -5    1.15    0.55
  -9   0  -5    1.45    0.59
   9   0   5    2.04    0.62
   9   0   5    1.78    0.60
 -10   0  -5    5.10    1.04
 -10   0  -5    5.51    1.03
  10   0   5    4.25    0.88
 -11   0  -5    1.32    0.75
  11   0   5    1.11    0.64
 -12   0  -5    8.14    1.40
  12   0   5    7.91    1.29
 -13   0  -5    0.15    0.65
  13   0   5    0.46    0.72
  13  -1  -5    0.22    0.84
 -13   1   5    2.26    1.09
  12  -1  -5    0.22    0.66
 -12   1   5    0.02    0.68
  11  -1  -5    1.62    0.76
 -11   1   5    1.34    0.78
  10  -1  -5    4.89    1.10
 -10   1   5    3.45    0.90
   9  -1  -5   17.76    1.52
  -9   1   5   18.87    1.53
   8  -1  -5    9.33    1.09
  -8   1   5    9.26    1.05
   7  -1  -5    2.26    0.59
   7  -1  -5    3.29    0.56
  -7   1   5    3.22    0.50
  -7   1   5    3.24    0.67
   6  -1  -5    6.24    0.60
   6  -1  -5    6.83    0.79
  -6   1   5    6.89    0.76
  -6   1   5    7.27    0.64
   5  -1  -5   20.77    1.03
   5  -1  -5   19.88    1.30
   5  -1  -5   20.38    1.22
  -5   1   5   19.90    1.01
   4  -1  -5   10.05    0.81
   4  -1  -5   12.88    0.76
   4  -1  -5   11.34    0.89
  -4   1   5   10.91    0.70
   3  -1  -5    0.99    0.30
   3  -1  -5    1.01    0.31
   3  -1  -5    0.89    0.26
   3  -1  -5    1.07    0.30
   2  -1  -5   21.34    1.00
   2  -1  -5   21.56    1.02
   2  -1  -5   22.34    1.05
   2  -1  -5   21.74    1.02
   1  -1  -5    0.69    0.25
   1  -1  -5    0.79    0.27
   1  -1  -5    0.45    0.20
   1  -1  -5    1.61    0.32
   0  -1  -5    1.14    0.28
   0  -1  -5    1.17    0.32
   0  -1  -5    1.02    0.22
   0   1   5    1.25    0.26
  -1  -1  -5   -0.03    0.15
  -1  -1  -5    0.04    0.11
  -1  -1  -5    0.00    0.17
   1   1   5    0.13    0.13
  -2  -1  -5   21.39    1.11
  -2  -1  -5   20.90    0.77
   2   1   5   21.44    0.88
   2   1   5   21.08    1.04
  -3  -1  -5   30.92    1.43
  -3  -1  -5   31.80    1.08
   3   1   5   29.51    1.32
   3   1   5   31.49    1.19
  -4  -1  -5    3.41    0.37
  -4  -1  -5    3.87    0.57
   4   1   5    4.74    0.47
   4   1   5    4.26    0.52
  -5  -1  -5    5.34    0.65
  -5  -1  -5    4.79    0.47
   5   1   5    4.37    0.52
   5   1   5    5.29    0.58
  -6  -1  -5    3.35    0.70
  -6  -1  -5    4.65    0.55
   6   1   5    2.62    0.51
   6   1   5    3.43    0.52
  -7  -1  -5    5.66    0.80
  -7  -1  -5    7.23    0.73
   7   1   5    7.04    0.75
   7   1   5    6.88    0.73
  -8  -1  -5   -0.05    0.29
  -8  -1  -5   -0.15    0.33
   8   1   5    0.01    0.28
   8   1   5    0.42    0.34
  -9  -1  -5    1.50    0.62
  -9  -1  -5    1.59    0.57
   9   1   5    2.14    0.59
   9   1   5    1.56    0.54
 -10  -1  -5    1.46    0.62
 -10  -1  -5    0.35    0.47
  10   1   5    0.13    0.37
 -11  -1  -5    8.91    1.21
 -11  -1  -5    8.14    1.17
  11   1   5    9.99    1.21
 -12  -1  -5   -0.01    0.61
  12   1   5   -0.22    0.53
  13   1   5    0.57    0.71
  12  -2  -5   -0.15    0.60
 -12   2   5    0.43    0.70
  11  -2  -5    0.47    0.71
 -11   2   5   -0.52    0.54
  10  -2  -5    1.31    0.80
 -10   2   5    2.81    0.92
   9  -2  -5    1.80    0.79
  -9   2   5    3.07    0.83
   8  -2  -5    3.46    0.83
  -8   2   5    3.90    0.81
   7  -2  -5    5.96    0.84
   7  -2  -5    4.85    0.64
  -7   2   5    6.50    0.86
   6  -2  -5   12.36    0.90
   6  -2  -5   11.39    1.02
  -6   2   5   10.80    0.96
  -6   2   5   13.32    0.80
   5  -2  -5   66.08    2.27
   5  -2  -5   64.95    2.48
  -5   2   5   65.33    2.05
  -5   2   5   62.47    2.40
   4  -2  -5   31.95    1.50
   4  -2  -5   32.64    1.40
  -4   2   5   31.63    1.22
  -4   2   5   30.93    1.44
   3  -2  -5    2.02    0.38
   3  -2  -5    1.97    0.42
   3  -2  -5    1.85    0.41
   3  -2  -5    2.20    0.42
  -3   2   5    1.80    0.38
   2  -2  -5    0.67    0.27
   2  -2  -5    0.68    0.25
   2  -2  -5    0.41    0.23
   2  -2  -5    0.74    0.27
   1  -2  -5    2.28    0.37
   1  -2  -5    1.94    0.34
   1  -2  -5    1.39    0.35
   1  -2  -5    2.53    0.38
   0  -2  -5   42.84    1.32
   0  -2  -5   41.26    1.58
   0  -2  -5   45.94    1.64
   0   2   5   43.47    1.51
  -1  -2  -5   11.21    0.74
  -1  -2  -5   12.45    0.49
  -1  -2  -5   11.27    0.76
   1   2   5   10.58    0.64
  -2  -2  -5    2.63    0.21
  -2  -2  -5    3.01    0.42
  -2  -2  -5    2.88    0.47
   2   2   5    3.15    0.37
  -3  -2  -5   19.96    0.69
  -3  -2  -5   19.41    1.10
  -3  -2  -5   19.94    1.04
   3   2   5   19.58    0.95
  -4  -2  -5   14.48    0.66
  -4  -2  -5   14.86    1.02
   4   2   5   14.90    0.87
   4   2   5   15.51    0.92
  -5  -2  -5   -0.20    0.24
  -5  -2  -5    0.07    0.16
   5   2   5   -0.01    0.21
   5   2   5   -0.11    0.14
  -6  -2  -5   15.09    0.86
  -6  -2  -5   12.63    1.06
   6   2   5   15.72    0.99
   6   2   5   14.88    1.01
  -7  -2  -5   59.32    2.56
  -7  -2  -5   64.08    2.21
   7   2   5   64.54    2.43
   7   2   5   62.42    2.33
  -8  -2  -5   15.57    1.32
  -8  -2  -5   16.69    1.10
   8   2   5   16.99    1.15
   8   2   5   18.66    1.28
  -9  -2  -5    0.40    0.45
  -9  -2  -5    1.11    0.42
   9   2   5    0.46    0.36
   9   2   5    2.18    0.64
 -10  -2  -5    2.72    0.83
 -10  -2  -5    2.25    0.63
  10   2   5    3.42    0.83
 -11  -2  -5   14.57    1.52
 -11  -2  -5   17.56    1.46
  11   2   5   14.33    1.40
 -12  -2  -5    3.36    1.00
  12   2   5    6.82    1.21
  13   2   5    0.00    0.62
  12  -3  -5   -0.18    0.78
 -12   3   5   -0.05    0.77
  11  -3  -5    0.06    0.65
 -11   3   5   -0.08    0.55
  10  -3  -5    0.90    0.65
 -10   3   5    0.13    0.60
   9  -3  -5    8.15    1.24
  -9   3   5    4.89    1.10
   8  -3  -5   -0.20    0.36
  -8   3   5    0.46    0.46
   7  -3  -5   -0.26    0.27
   7  -3  -5    0.48    0.38
  -7   3   5   -0.13    0.32
   6  -3  -5   11.60    0.94
   6  -3  -5   13.52    1.13
  -6   3   5   13.14    1.10
   5  -3  -5   33.25    1.58
   5  -3  -5   32.66    1.68
  -5   3   5   31.64    1.60
  -5   3   5   33.29    1.22
   4  -3  -5   -0.12    0.23
   4  -3  -5   -0.05    0.23
  -4   3   5    0.08    0.15
  -4   3   5    0.04    0.23
   3  -3  -5    1.87    0.48
   3  -3  -5    1.41    0.35
   3  -3  -5    1.41    0.30
  -3   3   5    1.62    0.37
   2  -3  -5   54.72    1.99
   2  -3  -5   52.35    1.95
   2  -3  -5   55.34    1.75
  -2   3   5   50.84    1.76
   1  -3  -5   49.73    1.86
   1  -3  -5   53.61    1.73
   1  -3  -5   47.80    1.81
  -1   3   5   50.30    1.58
   0  -3  -5    6.82    0.56
   0  -3  -5    7.45    0.64
   0   3   5    7.20    0.59
   0   3   5    6.72    0.40
  -1  -3  -5    0.97    0.32
  -1  -3  -5    1.38    0.35
   1   3   5    0.69    0.24
   1   3   5    0.83    0.14
  -2  -3  -5   12.23    0.80
  -2  -3  -5   10.78    0.80
   2   3   5   10.57    0.72
  -3  -3  -5    9.08    0.78
  -3  -3  -5    9.11    0.70
   3   3   5    9.25    0.68
  -4  -3  -5   11.44    0.90
  -4  -3  -5   12.50    0.83
  -4  -3  -5   10.66    0.47
   4   3   5   13.09    0.85
  -5  -3  -5    9.46    0.55
  -5  -3  -5    8.00    0.81
   5   3   5    8.57    0.75
   5   3   5    9.93    0.76
  -6  -3  -5   19.58    0.91
  -6  -3  -5   15.67    1.20
   6   3   5   18.54    1.14
   6   3   5   18.38    1.08
  -7  -3  -5    0.83    0.41
  -7  -3  -5    0.57    0.29
   7   3   5    1.07    0.38
   7   3   5    0.83    0.39
  -8  -3  -5    9.73    0.82
  -8  -3  -5    8.53    1.01
   8   3   5    9.60    0.93
   8   3   5   10.09    0.87
  -9  -3  -5   14.38    1.08
  -9  -3  -5   16.53    1.42
   9   3   5   16.44    1.14
   9   3   5   15.20    1.26
 -10  -3  -5    0.67    0.55
 -10  -3  -5    1.04    0.53
  10   3   5    0.81    0.51
 -11  -3  -5   13.95    1.53
  11   3   5   14.47    1.42
 -12  -3  -5    0.52    0.63
  12   3   5    0.66    0.63
 -13  -3  -5    2.68    1.07
  13   3   5    0.70    0.73
  14   3   5    0.32    0.76
  11  -4  -5   -0.42    0.62
 -11   4   5    0.52    0.63
  10  -4  -5    1.24    0.76
 -10   4   5    1.03    0.69
   9  -4  -5    1.90    0.81
  -9   4   5    4.57    1.01
   8  -4  -5    2.25    0.73
   8  -4  -5    3.09    0.73
  -8   4   5    2.64    0.81
   7  -4  -5    5.69    0.79
   7  -4  -5    5.28    0.86
  -7   4   5    3.14    0.76
   6  -4  -5    1.36    0.50
   6  -4  -5    2.26    0.68
  -6   4   5    1.28    0.55
   5  -4  -5   26.84    1.59
   5  -4  -5   26.07    1.47
  -5   4   5   25.82    1.49
   4  -4  -5    2.94    0.58
   4  -4  -5    2.49    0.58
  -4   4   5    3.10    0.34
  -4   4   5    2.79    0.56
   3  -4  -5   -0.05    0.22
   3  -4  -5    0.05    0.15
   3  -4  -5    0.02    0.24
  -3   4   5    0.21    0.23
   2  -4  -5    0.15    0.18
   2  -4  -5   -0.14    0.19
   2  -4  -5    0.05    0.24
  -2   4   5    0.17    0.19
   1  -4  -5   65.60    2.33
   1  -4  -5   67.80    2.10
   1  -4  -5   67.50    2.37
  -1   4   5   71.97    2.07
   0  -4  -5   62.83    2.24
   0  -4  -5   64.38    2.07
   0   4   5   63.77    2.22
   0   4   5   65.18    1.81
  -1  -4  -5   29.00    1.31
  -1  -4  -5   27.97    1.33
   1   4   5   30.16    0.86
   1   4   5   28.04    1.30
  -2  -4  -5    5.60    0.60
  -2  -4  -5    4.62    0.56
   2   4   5    5.00    0.53
  -3  -4  -5   15.41    0.94
  -3  -4  -5   14.82    1.00
   3   4   5   15.58    0.96
  -4  -4  -5    3.26    0.65
  -4  -4  -5    3.12    0.48
   4   4   5    2.99    0.49
  -5  -4  -5    0.09    0.21
  -5  -4  -5    0.81    0.37
  -5  -4  -5    0.56    0.16
   5   4   5    0.15    0.27
  -6  -4  -5   31.94    1.74
  -6  -4  -5   37.02    1.26
   6   4   5   33.46    1.66
   6   4   5   33.54    1.54
  -7  -4  -5    7.23    0.58
  -7  -4  -5    7.33    0.91
   7   4   5    8.26    0.83
   7   4   5    7.15    0.72
  -8  -4  -5    6.43    0.63
  -8  -4  -5    5.49    0.99
   8   4   5    5.53    0.80
   8   4   5    5.31    0.66
  -9  -4  -5    3.00    0.79
   9   4   5    1.52    0.57
 -10  -4  -5    2.86    0.88
  10   4   5    2.63    0.75
 -11  -4  -5    9.73    1.34
  11   4   5    8.01    1.12
 -12  -4  -5   -0.45    0.53
  12   4   5    0.28    0.57
 -13  -4  -5    2.00    0.91
  13   4   5    1.63    0.83
 -14  -4  -5    0.90    1.29
  14   4   5   -0.32    0.73
  11  -5  -5   -0.81    0.71
 -11   5   5    0.42    0.75
  10  -5  -5    5.33    1.33
 -10   5   5    4.24    1.14
   9  -5  -5    0.51    0.64
  -9   5   5    0.10    0.48
   8  -5  -5    1.80    0.65
   8  -5  -5    1.22    0.73
  -8   5   5    1.59    0.66
   7  -5  -5    0.59    0.46
   7  -5  -5    0.28    0.45
  -7   5   5    0.52    0.54
   6  -5  -5    5.55    0.81
   6  -5  -5    5.65    0.89
  -6   5   5    6.02    0.90
   5  -5  -5    1.22    0.49
   5  -5  -5    0.52    0.43
  -5   5   5    0.75    0.41
   4  -5  -5    3.80    0.63
   4  -5  -5    4.98    0.73
  -4   5   5    4.61    0.65
   3  -5  -5    1.90    0.51
   3  -5  -5    1.71    0.51
  -3   5   5    2.60    0.53
   2  -5  -5    2.35    0.35
   2  -5  -5    2.60    0.58
   2  -5  -5    1.74    0.47
  -2   5   5    2.94    0.45
   1  -5  -5   57.02    2.21
   1  -5  -5   59.67    1.89
   1  -5  -5   57.24    2.24
  -1   5   5   57.17    1.88
  -1   5   5   58.47    2.24
   0  -5  -5    2.77    0.40
   0  -5  -5    3.07    0.49
   0   5   5    3.60    0.52
   0   5   5    2.79    0.33
  -1  -5  -5   19.03    1.02
  -1  -5  -5   19.27    1.14
   1   5   5   18.33    0.69
   1   5   5   16.69    1.05
  -2  -5  -5    7.05    0.67
  -2  -5  -5    5.46    0.61
   2   5   5    7.14    0.67
  -3  -5  -5   26.85    1.42
  -3  -5  -5   27.74    1.36
   3   5   5   28.78    1.39
  -4  -5  -5   81.10    2.87
  -4  -5  -5   83.95    2.72
   4   5   5   80.84    2.76
  -5  -5  -5    6.87    0.70
  -5  -5  -5    8.35    0.87
  -5  -5  -5    7.36    0.37
   5   5   5    8.17    0.82
  -6  -5  -5   15.75    1.21
  -6  -5  -5   17.61    1.07
   6   5   5   15.38    1.12
  -7  -5  -5    0.86    0.51
   7   5   5    0.48    0.39
   7   5   5    0.17    0.27
  -8  -5  -5   13.12    1.26
   8   5   5   15.15    1.25
   8   5   5   13.04    0.99
  -9  -5  -5    0.42    0.41
   9   5   5    0.28    0.35
 -10  -5  -5   15.40    1.52
  10   5   5   15.88    1.41
 -11  -5  -5    4.83    1.09
  11   5   5    2.95    0.93
 -12  -5  -5    1.70    0.86
  12   5   5    1.29    0.69
 -13  -5  -5    9.13    1.66
  13   5   5    6.36    1.33
 -14  -5  -5   -0.92    0.72
  14   5   5    0.60    0.72
  10  -6  -5    3.81    1.16
 -10   6   5    2.92    1.12
   9  -6  -5    6.00    1.33
  -9   6   5    5.93    1.31
   8  -6  -5    0.55    0.63
   8  -6  -5    0.54    0.58
  -8   6   5    0.56    0.64
   7  -6  -5    0.72    0.55
   7  -6  -5    1.25    0.58
  -7   6   5    0.77    0.61
   6  -6  -5    9.28    1.03
   6  -6  -5   11.01    1.21
  -6   6   5    7.80    1.05
   5  -6  -5    6.61    0.88
   5  -6  -5    5.95    0.86
  -5   6   5    7.74    0.93
   4  -6  -5    1.52    0.53
   4  -6  -5    1.69    0.57
  -4   6   5    1.20    0.49
   3  -6  -5    5.40    0.78
   3  -6  -5    8.25    0.89
  -3   6   5    8.19    0.81
   2  -6  -5    3.09    0.56
   2  -6  -5    2.04    0.54
   2  -6  -5    2.54    0.63
  -2   6   5    3.32    0.51
   1  -6  -5   32.48    1.69
   1  -6  -5   35.08    1.33
  -1   6   5   37.27    1.76
  -1   6   5   35.43    1.42
   0  -6  -5    1.39    0.43
   0  -6  -5    1.96    0.40
   0   6   5    1.66    0.48
   0   6   5    0.78    0.25
  -1  -6  -5    9.33    0.83
  -1  -6  -5   10.69    0.79
   1   6   5   10.48    0.57
   1   6   5   10.04    0.86
  -2  -6  -5    5.82    0.66
  -2  -6  -5    6.41    0.66
   2   6   5    6.26    0.35
   2   6   5    6.28    0.68
  -3  -6  -5  149.23    4.31
  -3  -6  -5  144.21    4.31
   3   6   5  151.61    4.37
  -4  -6  -5   71.58    2.52
  -4  -6  -5   73.29    2.70
   4   6   5   68.23    2.58
  -5  -6  -5    4.59    0.70
  -5  -6  -5    3.19    0.54
   5   6   5    4.35    0.64
  -6  -6  -5    2.78    0.55
  -6  -6  -5    2.20    0.63
   6   6   5    2.18    0.58
  -7  -6  -5   -0.02    0.40
  -7  -6  -5    0.68    0.39
   7   6   5    0.06    0.31
  -8  -6  -5   21.77    1.66
   8   6   5   22.74    1.57
   8   6   5   21.92    1.29
  -9  -6  -5    0.24    0.44
   9   6   5    0.09    0.44
 -10  -6  -5   13.09    1.45
  10   6   5   12.48    1.29
 -11  -6  -5    0.97    0.66
  11   6   5    0.14    0.40
 -12  -6  -5    1.28    0.89
  12   6   5    1.86    0.86
 -13  -6  -5   -0.67    0.58
  13   6   5    1.44    0.87
 -14  -6  -5    1.92    1.03
  14   6   5    3.47    1.13
  10  -7  -5    0.92    0.91
 -10   7   5    0.12    0.72
   9  -7  -5   -0.05    0.61
  -9   7   5    1.00    0.74
   8  -7  -5    3.11    0.92
   8  -7  -5    2.00    0.82
  -8   7   5    2.74    0.95
   7  -7  -5    3.94    0.96
   7  -7  -5    1.69    0.72
  -7   7   5    3.42    0.87
   6  -7  -5   11.19    1.25
   6  -7  -5   13.70    1.36
  -6   7   5   14.22    1.36
   5  -7  -5    6.19    0.91
   5  -7  -5    5.58    0.91
  -5   7   5    7.43    0.95
   4  -7  -5    2.87    0.73
   4  -7  -5    3.56    0.79
  -4   7   5    4.17    0.78
   3  -7  -5    5.18    0.81
   3  -7  -5    4.19    0.83
  -3   7   5    4.37    0.70
   2  -7  -5   10.49    1.01
   2  -7  -5    8.10    0.92
  -2   7   5    8.53    0.80
   1  -7  -5   28.12    1.64
   1  -7  -5   28.30    1.18
  -1   7   5   29.38    1.34
  -1   7   5   28.23    1.63
   0  -7  -5    0.08    0.21
   0  -7  -5    0.42    0.36
   0   7   5    0.22    0.22
   0   7   5    0.17    0.32
  -1  -7  -5    2.40    0.48
  -1  -7  -5    1.94    0.52
   1   7   5    2.73    0.60
   1   7   5    2.53    0.37
  -2  -7  -5   20.76    1.29
  -2  -7  -5   17.96    1.13
   2   7   5   19.04    1.24
   2   7   5   20.21    0.81
  -3  -7  -5   59.14    2.35
  -3  -7  -5   61.31    2.36
   3   7   5   58.55    2.38
  -4  -7  -5   11.57    0.94
  -4  -7  -5    9.94    0.95
   4   7   5   12.72    1.02
  -5  -7  -5    5.70    0.69
  -5  -7  -5    5.61    0.81
   5   7   5    4.42    0.68
  -6  -7  -5    3.41    0.55
  -6  -7  -5    4.93    0.91
   6   7   5    3.05    0.68
  -7  -7  -5   19.54    1.23
  -7  -7  -5   17.62    1.47
   7   7   5   23.30    1.53
  -8  -7  -5    6.52    0.95
   8   7   5    7.96    0.98
   8   7   5    5.92    0.73
  -9  -7  -5    1.43    0.74
   9   7   5    1.73    0.72
 -10  -7  -5    5.72    1.16
  10   7   5    8.36    1.18
 -11  -7  -5    2.17    0.84
  11   7   5    0.43    0.66
 -12  -7  -5   11.64    1.53
  12   7   5   11.86    1.46
 -13  -7  -5    2.07    0.98
  13   7   5    2.10    0.90
 -14  -7  -5    0.59    0.87
  14   7   5    1.87    0.87
   9  -8  -5    0.84    0.85
  -9   8   5    1.33    0.91
   8  -8  -5    0.77    0.69
   8  -8  -5    1.44    0.80
  -8   8   5   -0.04    0.69
   7  -8  -5    1.06    0.70
   7  -8  -5    2.18    0.82
  -7   8   5    1.55    0.77
   6  -8  -5   17.04    1.55
   6  -8  -5   15.54    1.56
  -6   8   5   14.55    1.44
   5  -8  -5    2.87    0.80
   5  -8  -5    6.65    1.09
  -5   8   5    4.16    0.93
   4  -8  -5   13.48    1.34
   4  -8  -5   10.46    1.17
  -4   8   5   11.26    1.12
   3  -8  -5   -0.62    0.33
   3  -8  -5   -0.10    0.32
  -3   8   5    0.36    0.38
   2  -8  -5    9.13    1.04
  -2   8   5   12.71    1.16
  -2   8   5   12.83    1.00
   1  -8  -5   10.42    1.06
  -1   8   5   10.00    1.06
  -1   8   5   11.67    0.90
   0  -8  -5   -0.17    0.27
   0  -8  -5   -0.43    0.18
   0   8   5    0.36    0.34
   0   8   5   -0.08    0.22
  -1  -8  -5    0.00    0.31
  -1  -8  -5    0.00    0.25
   1   8   5    0.17    0.32
   1   8   5    0.36    0.25
  -2  -8  -5    4.23    0.64
  -2  -8  -5    3.90    0.59
   2   8   5    3.01    0.44
   2   8   5    2.83    0.64
  -3  -8  -5   96.72    3.27
  -3  -8  -5   97.18    3.36
   3   8   5   93.27    3.36
  -4  -8  -5   33.38    1.77
  -4  -8  -5   30.30    1.63
   4   8   5   31.43    1.74
  -5  -8  -5    0.19    0.35
  -5  -8  -5    0.13    0.29
   5   8   5    0.46    0.33
  -6  -8  -5    0.77    0.44
  -6  -8  -5    0.08    0.27
   6   8   5    0.27    0.33
  -7  -8  -5   38.75    1.81
  -7  -8  -5   37.03    2.18
   7   8   5   37.16    2.09
  -8  -8  -5   38.52    1.89
  -8  -8  -5   34.22    2.17
   8   8   5   35.21    2.10
  -9  -8  -5   -0.09    0.46
   9   8   5   -0.11    0.36
 -10  -8  -5   -0.29    0.56
  10   8   5    1.12    0.59
 -11  -8  -5    0.84    0.68
  11   8   5    0.85    0.65
 -12  -8  -5    2.24    0.96
  12   8   5    1.10    0.79
 -13  -8  -5    1.05    0.84
  13   8   5    0.10    0.76
   8  -9  -5    0.82    0.86
   8  -9  -5    0.93    0.82
  -8   9   5    0.51    0.65
   7  -9  -5    0.86    0.72
   7  -9  -5    0.43    0.71
  -7   9   5    1.50    0.77
   6  -9  -5    7.35    1.38
   6  -9  -5    8.09    1.28
  -6   9   5    7.41    1.15
   5  -9  -5    7.89    1.24
   5  -9  -5    9.74    1.34
  -5   9   5    7.19    1.10
   4  -9  -5    1.74    0.74
   4  -9  -5    3.33    0.86
  -4   9   5    2.56    0.72
   3  -9  -5    0.87    0.57
  -3   9   5    0.82    0.57
  -3   9   5    1.27    0.58
   2  -9  -5   19.34    1.59
  -2   9   5   19.64    1.36
  -2   9   5   18.99    1.50
   1  -9  -5    4.06    0.86
  -1   9   5    4.48    0.74
  -1   9   5    4.87    0.96
   0  -9  -5    0.08    0.37
   0   9   5    0.19    0.26
   0   9   5    0.23    0.36
  -1  -9  -5    1.30    0.53
  -1  -9  -5    1.02    0.40
   1   9   5    1.90    0.46
   1   9   5    0.98    0.48
  -2  -9  -5    8.56    0.96
  -2  -9  -5    7.58    0.84
   2   9   5    8.36    0.93
  -3  -9  -5    0.53    0.41
  -3  -9  -5    0.20    0.34
   3   9   5    0.08    0.33
  -4  -9  -5   -0.04    0.32
  -4  -9  -5    0.37    0.37
   4   9   5    0.30    0.35
  -5  -9  -5   -0.04    0.28
  -5  -9  -5   -0.02    0.32
   5   9   5   -0.27    0.23
  -6  -9  -5    2.98    0.73
  -6  -9  -5    2.40    0.58
   6   9   5    3.70    0.82
  -7  -9  -5   29.44    1.63
  -7  -9  -5   27.73    1.89
   7   9   5   29.23    1.90
  -8  -9  -5   13.77    1.44
   8   9   5   13.45    1.38
  -9  -9  -5    1.82    0.79
   9   9   5    0.63    0.60
 -10  -9  -5   -0.03    0.62
  10   9   5    0.83    0.64
 -11  -9  -5    3.06    1.04
  11   9   5    4.15    1.16
 -12  -9  -5    9.47    1.57
  12   9   5    5.55    1.38
 -13  -9  -5    0.85    0.92
  13   9   5    1.04    0.82
   7 -10  -5    0.56    0.77
   7 -10  -5    0.04    0.71
  -7  10   5    0.80    0.83
   6 -10  -5   -0.03    0.60
   6 -10  -5   -0.35    0.61
  -6  10   5    0.61    0.61
   5 -10  -5    1.16    0.71
   5 -10  -5    1.94    0.86
  -5  10   5    0.17    0.63
   4 -10  -5    2.76    0.95
  -4  10   5    2.23    0.75
  -4  10   5    1.90    0.79
   3 -10  -5    1.62    0.66
  -3  10   5    3.21    0.77
  -3  10   5    2.21    0.78
   2 -10  -5   16.23    1.53
  -2  10   5   21.04    1.67
  -2  10   5   19.54    1.43
   1 -10  -5   14.51    1.45
  -1  10   5   16.56    1.23
  -1  10   5   14.76    1.42
   0 -10  -5    0.23    0.52
   0  10   5    2.30    0.73
   0  10   5    1.90    0.61
  -1 -10  -5    0.18    0.42
   1  10   5    0.45    0.40
  -2 -10  -5   17.21    1.38
  -2 -10  -5   12.19    1.06
   2  10   5   13.03    1.21
  -3 -10  -5   19.77    1.50
  -3 -10  -5   23.18    1.48
   3  10   5   18.34    1.44
  -4 -10  -5   -0.30    0.35
  -4 -10  -5   -0.13    0.34
   4  10   5    0.09    0.33
  -5 -10  -5    1.54    0.57
  -5 -10  -5    1.81    0.64
   5  10   5    1.21    0.59
  -6 -10  -5    7.31    1.04
  -6 -10  -5    9.43    1.03
   6  10   5    7.94    1.01
  -7 -10  -5   38.31    1.95
  -7 -10  -5   32.72    2.15
   7  10   5   37.65    2.21
  -8 -10  -5   10.74    1.37
   8  10   5   12.82    1.37
  -9 -10  -5    2.12    0.84
   9  10   5    2.26    0.82
 -10 -10  -5    0.67    0.70
  10  10   5    0.03    0.58
 -11 -10  -5    4.51    1.35
  11  10   5    6.16    1.37
 -12 -10  -5    2.47    1.21
  12  10   5    1.61    0.85
 -13 -10  -5    2.00    1.03
  13  10   5    0.40    0.78
   7 -11  -5    2.12    0.99
   7 -11  -5    1.08    0.91
  -7  11   5   -0.44    0.74
   6 -11  -5    0.71    0.83
   6 -11  -5    1.24    0.87
  -6  11   5    0.89    0.82
  -6  11   5   -0.37    0.64
   5 -11  -5    1.01    0.78
  -5  11   5    0.82    0.76
  -5  11   5    1.36    0.83
   4 -11  -5    0.32    0.68
  -4  11   5    0.83    0.68
  -4  11   5    1.03    0.72
   3 -11  -5    0.89    0.63
  -3  11   5    4.82    1.03
  -3  11   5    1.93    0.81
   2 -11  -5    5.10    1.13
  -2  11   5    6.31    0.99
  -2  11   5    3.66    0.89
   1 -11  -5    6.32    1.06
  -1  11   5    6.93    1.23
   0 -11  -5   15.62    1.54
   0  11   5   11.16    1.29
  -1 -11  -5    0.05    0.41
   1  11   5    0.29    0.50
  -2 -11  -5   17.46    1.54
   2  11   5   17.29    1.47
  -3 -11  -5    5.01    0.82
  -3 -11  -5    7.59    1.06
   3  11   5    6.53    1.00
  -4 -11  -5    5.44    0.87
  -4 -11  -5    6.32    0.96
   4  11   5    3.25    0.80
  -5 -11  -5    0.45    0.48
  -5 -11  -5    0.25    0.47
   5  11   5    0.36    0.46
  -6 -11  -5    9.82    1.08
  -6 -11  -5    9.36    1.20
   6  11   5    6.30    1.15
  -7 -11  -5    8.91    1.08
  -7 -11  -5    9.88    1.24
   7  11   5    9.90    1.24
  -8 -11  -5    0.51    0.56
   8  11   5    2.45    0.77
  -9 -11  -5    2.04    0.83
   9  11   5    0.32    0.61
 -10 -11  -5    3.16    0.99
  10  11   5    2.72    0.91
 -11 -11  -5    3.76    1.23
  11  11   5    4.27    1.15
 -12 -11  -5    1.48    1.05
  12  11   5   -0.21    0.69
   5 -12  -5    0.61    0.83
  -5  12   5    3.01    1.08
  -5  12   5    1.17    0.75
   4 -12  -5   -0.38    0.67
  -4  12   5    0.56    0.60
  -4  12   5    0.36    0.74
   3 -12  -5    1.21    0.76
  -3  12   5    0.28    0.66
   2 -12  -5    3.18    0.99
  -2  12   5    4.66    1.12
   1 -12  -5   10.47    1.39
  -1  12   5   10.63    1.35
   0 -12  -5   13.90    1.52
   0  12   5   14.01    1.44
  -1 -12  -5    0.13    0.48
   1  12   5   -0.24    0.39
  -2 -12  -5    3.40    0.91
   2  12   5    4.92    1.08
  -3 -12  -5    4.57    0.98
   3  12   5    6.80    1.05
  -4 -12  -5    8.80    1.07
  -4 -12  -5    7.96    1.14
   4  12   5    5.58    1.13
  -5 -12  -5    0.20    0.48
  -5 -12  -5   -0.06    0.50
   5  12   5    0.59    0.48
  -6 -12  -5   11.17    1.24
  -6 -12  -5   12.06    1.39
   6  12   5   10.12    1.27
  -7 -12  -5    3.56    0.93
  -7 -12  -5    2.35    0.77
   7  12   5    3.10    0.97
  -8 -12  -5    0.59    0.61
   8  12   5    1.04    0.75
  -9 -12  -5    0.43    0.59
   9  12   5    0.28    0.70
 -10 -12  -5    3.25    1.08
  10  12   5    6.87    1.46
 -11 -12  -5   12.71    1.80
  11  12   5   12.07    1.68
 -12 -12  -5    1.30    1.10
  12  12   5    2.05    1.07
   4 -13  -5    0.71    0.88
  -4  13   5   -0.27    0.80
   3 -13  -5    0.03    0.70
  -3  13   5    0.83    0.83
   2 -13  -5    3.12    1.10
  -2  13   5    1.37    0.85
   1 -13  -5    7.24    1.44
  -1  13   5    5.28    1.18
   0 -13  -5    1.10    0.80
   0  13   5    1.06    0.71
  -1 -13  -5    0.17    0.66
   1  13   5    1.48    0.72
  -2 -13  -5    5.19    1.17
   2  13   5    5.95    1.19
  -3 -13  -5   13.46    1.56
   3  13   5   10.90    1.38
  -4 -13  -5    5.78    1.13
   4  13   5    7.06    1.15
  -5 -13  -5   -0.24    0.56
  -5 -13  -5    0.00    0.48
   5  13   5   -0.12    0.57
  -6 -13  -5    1.10    0.61
  -6 -13  -5    0.50    0.75
   6  13   5    1.02    0.74
  -7 -13  -5    0.89    0.71
   7  13   5   -0.56    0.48
  -8 -13  -5    2.22    0.87
   8  13   5    0.31    0.67
  -9 -13  -5    0.02    0.61
   9  13   5   -0.10    0.61
 -10 -13  -5    4.02    1.19
  10  13   5    8.07    1.58
 -11 -13  -5   -1.08    0.76
  11  13   5    0.20    0.75
   3 -14  -5    0.42    0.87
  -3  14   5   -0.41    0.81
   2 -14  -5    0.20    0.84
  -2  14   5    0.29    0.64
   1 -14  -5    3.58    1.17
  -1  14   5    5.14    1.24
   0 -14  -5    0.81    0.81
   0  14   5   -0.37    0.66
  -1 -14  -5    0.37    0.74
   1  14   5    0.34    0.64
  -2 -14  -5   -0.10    0.51
   2  14   5    0.24    0.60
  -3 -14  -5    1.74    0.81
   3  14   5    2.30    0.91
  -4 -14  -5    3.60    1.02
   4  14   5    1.67    0.80
  -5 -14  -5    2.50    0.98
   5  14   5    1.80    0.80
  -6 -14  -5    2.43    0.96
  -6 -14  -5    1.85    0.80
   6  14   5    1.61    0.76
  -7 -14  -5    1.16    0.84
   7  14   5    1.14    0.82
  -8 -14  -5    0.55    0.83
   8  14   5    0.31    0.88
  -9 -14  -5    3.12    1.23
   9  14   5    0.07    0.77
 -10 -14  -5    3.32    1.26
  10  14   5    4.49    1.31
   1 -15  -5    0.40    0.91
  -1  15   5   -0.05    0.92
   0 -15  -5    1.85    1.08
   0  15   5    2.26    0.97
  -1 -15  -5    1.11    0.96
   1  15   5    1.25    0.83
  -2 -15  -5    1.91    0.95
   2  15   5    0.47    0.82
  -3 -15  -5    2.75    0.96
   3  15   5    2.89    1.09
  -4 -15  -5    0.03    0.66
   4  15   5    0.22    0.79
  -5 -15  -5    0.23    0.74
   5  15   5    0.08    0.80
  -6 -15  -5    0.44    0.77
   6  15   5   -0.71    0.65
  -7 -15  -5    1.58    0.93
   7  15   5    2.99    1.16
  -8 -15  -5    2.94    1.22
   8  15   5    5.19    1.44
  -9 -15  -5    2.13    1.11
   9  15   5   -0.50    0.90
  -2 -16  -5    0.80    0.88
   2  16   5    1.04    1.02
  -3 -16  -5    2.02    1.05
   3  16   5    3.45    1.19
  -4 -16  -5   -0.32    0.70
   4  16   5   -0.76    0.70
  -5 -16  -5    0.08    0.78
   5  16   5    0.22    0.81
   6  16   5    0.74    1.04
   7  15  -6   -0.26    0.88
  -7 -15   6    0.68    0.72
   6  15  -6   -0.78    0.88
  -6 -15   6   -0.16    0.75
   5  15  -6    2.09    1.16
  -5 -15   6    2.91    1.39
   4  15  -6    1.28    0.98
   3  15  -6    1.06    0.90
   2  15  -6    0.79    0.97
  -2 -15   6    0.99    0.84
   1  15  -6    0.98    0.90
  -1 -15   6    0.66    0.84
   9  14  -6    1.37    1.05
  -9 -14   6    0.77    0.86
   8  14  -6    0.12    0.94
  -8 -14   6    0.76    0.87
   7  14  -6   -0.54    0.77
  -7 -14   6   -0.59    0.64
   6  14  -6   -0.83    0.72
  -6 -14   6   -0.06    0.75
   5  14  -6    0.11    0.71
  -5 -14   6    0.65    0.72
   4  14  -6    6.61    1.40
  -4 -14   6    5.54    1.15
   3  14  -6    0.05    0.61
  -3 -14   6    0.00    0.61
   2  14  -6    0.30    0.82
  -2 -14   6    0.15    0.65
   1  14  -6   -1.67    0.58
  -1 -14   6    0.42    0.73
   0  14  -6    2.85    1.14
   0 -14   6    1.47    0.90
  -1  14  -6    0.16    0.91
   1 -14   6    0.22    0.77
  10  13  -6    2.97    1.30
 -10 -13   6    2.36    0.98
   9  13  -6    3.41    1.26
  -9 -13   6    2.87    1.07
   8  13  -6   -0.74    0.74
  -8 -13   6   -0.24    0.67
   7  13  -6    0.91    0.81
  -7 -13   6    0.81    0.68
   6  13  -6    0.04    0.75
  -6 -13   6    0.52    0.63
   5  13  -6    8.98    1.47
  -5 -13   6    6.80    1.27
   4  13  -6    0.33    0.66
  -4 -13   6    0.08    0.63
   3  13  -6    0.28    0.69
  -3 -13   6    0.78    0.61
  -3 -13   6    0.96    0.67
   2  13  -6    0.38    0.71
  -2 -13   6    0.09    0.50
   1  13  -6    2.15    0.93
  -1 -13   6    3.55    1.07
   0  13  -6    3.52    1.09
   0 -13   6    1.45    0.79
  -1  13  -6   -0.44    0.73
   1 -13   6    0.15    0.66
  -2  13  -6   -0.54    0.67
   2 -13   6   -0.36    0.71
  -3  13  -6    0.36    0.75
   3 -13   6    0.38    0.92
  11  12  -6   -0.28    0.85
 -11 -12   6   -0.58    0.56
  10  12  -6    3.13    1.16
 -10 -12   6    1.60    0.84
   9  12  -6    1.08    0.91
  -9 -12   6    1.89    0.93
   8  12  -6    3.00    1.00
  -8 -12   6    2.69    0.94
   7  12  -6    1.04    0.85
  -7 -12   6    0.64    0.60
   6  12  -6    4.19    1.17
  -6 -12   6    5.72    1.17
   5  12  -6   17.76    1.77
  -5 -12   6   19.96    1.72
   4  12  -6    4.34    1.11
  -4 -12   6    6.98    1.11
  -4 -12   6    4.67    1.01
   3  12  -6    1.14    0.66
  -3 -12   6    0.03    0.52
  -3 -12   6    0.76    0.62
   2  12  -6   -0.39    0.47
  -2 -12   6    0.05    0.50
  -2 -12   6    0.24    0.43
   1  12  -6    2.13    0.84
  -1 -12   6    3.73    0.96
   0  12  -6    2.24    0.87
   0 -12   6    3.90    1.06
  -1  12  -6   -0.30    0.64
   1 -12   6   -0.21    0.46
  -2  12  -6    0.53    0.74
   2 -12   6    0.36    0.76
  -3  12  -6    0.70    0.79
   3 -12   6   -0.03    0.72
  -4  12  -6    2.46    1.08
   4 -12   6    2.61    1.13
  -5  12  -6    0.33    0.90
   5 -12   6    0.24    0.66
  12  11  -6    4.35    1.32
 -12 -11   6    4.12    1.32
  11  11  -6    0.32    0.90
 -11 -11   6   -0.31    0.62
  10  11  -6    3.31    1.19
 -10 -11   6    2.16    0.91
   9  11  -6    1.13    0.79
  -9 -11   6    0.96    0.76
   8  11  -6    2.50    0.95
  -8 -11   6    2.92    0.95
   7  11  -6    1.87    0.89
  -7 -11   6    1.37    0.63
   6  11  -6    8.43    1.30
  -6 -11   6    5.49    1.14
   5  11  -6   12.83    1.50
  -5 -11   6    9.60    1.24
   4  11  -6    1.10    0.66
  -4 -11   6    0.32    0.46
  -4 -11   6    0.35    0.49
   3  11  -6    1.88    0.79
  -3 -11   6    1.68    0.65
  -3 -11   6    1.85    0.67
   2  11  -6    0.63    0.66
  -2 -11   6    0.57    0.47
  -2 -11   6    0.25    0.41
   1  11  -6    6.15    1.18
  -1 -11   6    6.69    0.96
  -1 -11   6    4.56    1.04
   0  11  -6    0.21    0.59
   0 -11   6    1.57    0.76
  -1  11  -6    0.57    0.57
   1 -11   6   -0.01    0.50
  -2  11  -6    0.74    0.69
   2 -11   6    1.28    0.76
  -3  11  -6    1.49    0.80
   3 -11   6    1.31    0.81
  -4  11  -6    0.00    0.79
   4 -11   6   -0.11    0.66
  -5  11  -6   -0.05    0.85
   5 -11   6   -0.12    0.74
  -6  11  -6    0.37    0.71
   6 -11   6    0.75    0.89
  12  10  -6    4.03    1.10
  12  10  -6    3.15    1.27
 -12 -10   6    3.51    1.17
  11  10  -6   -0.30    0.74
  11  10  -6   -0.42    0.54
 -11 -10   6    0.33    0.67
  10  10  -6    0.88    0.81
 -10 -10   6   -0.37    0.56
   9  10  -6    0.17    0.66
  -9 -10   6    0.10    0.43
   8  10  -6    5.22    1.26
  -8 -10   6    7.18    1.17
   7  10  -6    1.31    0.77
  -7 -10   6    0.21    0.45
   6  10  -6    3.06    0.88
  -6 -10   6    2.47    0.74
   5  10  -6    2.14    0.79
  -5 -10   6    1.69    0.60
   4  10  -6    0.33    0.52
  -4 -10   6    0.22    0.41
  -4 -10   6   -0.01    0.37
   3  10  -6    2.96    0.77
  -3 -10   6    2.49    0.74
  -3 -10   6    3.39    0.75
   2  10  -6    0.26    0.50
  -2 -10   6    0.90    0.53
  -2 -10   6    1.28    0.58
   1  10  -6    4.15    0.99
  -1 -10   6    6.77    0.90
  -1 -10   6    5.83    1.09
   0  10  -6    1.18    0.60
   0 -10   6    1.53    0.69
   0 -10   6    1.31    0.53
  -1  10  -6    1.13    0.59
   1 -10   6    0.63    0.63
  -2  10  -6    2.35    0.88
   2 -10   6    0.41    0.60
  -3  10  -6   -0.29    0.56
   3 -10   6   -0.34    0.49
  -4  10  -6    3.77    1.12
   4 -10   6    6.02    1.33
  -5  10  -6    0.33    0.61
   5 -10   6    0.16    0.66
  -6  10  -6    0.06    0.73
   6 -10   6    0.76    0.80
  -7  10  -6    0.27    0.69
   7 -10   6    0.87    0.98
  13   9  -6    1.39    1.13
  13   9  -6    2.17    1.01
 -13  -9   6    2.72    1.01
  12   9  -6    1.16    1.01
  12   9  -6    2.10    0.91
 -12  -9   6    2.15    1.06
  11   9  -6    0.35    0.64
  11   9  -6    0.58    0.74
 -11  -9   6   -0.10    0.50
  10   9  -6    0.25    0.69
  10   9  -6    1.11    0.69
 -10  -9   6    1.61    0.84
   9   9  -6    2.77    0.95
   9   9  -6    2.07    0.73
  -9  -9   6    3.09    1.00
   8   9  -6    6.73    0.89
   8   9  -6    8.07    1.26
  -8  -9   6    8.98    1.21
   7   9  -6    2.12    0.83
  -7  -9   6    0.17    0.41
   6   9  -6    1.08    0.53
  -6  -9   6    0.04    0.41
   5   9  -6    0.07    0.42
  -5  -9   6    0.70    0.47
   4   9  -6    0.61    0.49
  -4  -9   6    1.14    0.52
  -4  -9   6    1.49    0.48
   3   9  -6   -0.18    0.43
  -3  -9   6    0.63    0.38
  -3  -9   6    0.58    0.43
   2   9  -6    2.74    0.75
  -2  -9   6    4.12    0.80
  -2  -9   6    3.08    0.74
   1   9  -6    3.69    0.86
  -1  -9   6    5.66    0.88
  -1  -9   6    5.72    0.88
   0   9  -6   -0.55    0.42
   0  -9   6   -0.01    0.39
   0  -9   6   -0.19    0.35
  -1   9  -6    0.04    0.33
   1  -9   6    0.09    0.36
   1  -9   6    1.15    0.58
  -2   9  -6    0.36    0.51
   2  -9   6    0.18    0.51
  -3   9  -6    6.82    1.23
   3  -9   6    7.09    1.16
  -4   9  -6    0.95    0.64
   4  -9   6    0.71    0.53
  -5   9  -6    0.43    0.63
   5  -9   6   -0.43    0.47
  -6   9  -6    0.83    0.65
   6  -9   6   -0.06    0.70
  -7   9  -6    0.12    0.73
   7  -9   6    3.06    1.13
  -8   9  -6    1.54    0.92
   8  -9   6    1.74    1.04
  13   8  -6    2.41    0.99
  13   8  -6    2.99    1.14
 -13  -8   6    4.10    1.10
  12   8  -6    0.10    0.62
  12   8  -6    2.31    1.09
 -12  -8   6    0.19    0.75
  11   8  -6    0.63    0.61
  11   8  -6    0.53    0.79
 -11  -8   6    0.94    0.72
  10   8  -6    0.09    0.66
  10   8  -6    0.32    0.49
 -10  -8   6   -0.68    0.41
   9   8  -6    0.34    0.44
   9   8  -6    1.10    0.63
  -9  -8   6    0.54    0.58
   8   8  -6    6.22    0.90
   8   8  -6    9.28    1.28
  -8  -8   6    6.99    1.02
   7   8  -6   -0.22    0.44
   7   8  -6    0.64    0.38
  -7  -8   6    0.09    0.38
   6   8  -6    1.77    0.47
   6   8  -6    2.30    0.71
  -6  -8   6    1.50    0.60
   5   8  -6   10.07    1.14
  -5  -8   6    6.97    0.92
   4   8  -6    0.16    0.42
  -4  -8   6    0.16    0.38
  -4  -8   6    0.54    0.32
   3   8  -6    1.17    0.56
  -3  -8   6    1.10    0.46
  -3  -8   6    1.06    0.46
   2   8  -6   10.66    1.13
  -2  -8   6   12.87    1.13
  -2  -8   6   11.27    1.02
   1   8  -6   22.30    1.51
  -1  -8   6   18.67    1.35
  -1  -8   6   19.16    1.31
   0   8  -6   15.12    1.28
   0  -8   6   16.55    1.32
   0  -8   6   15.08    1.15
  -1   8  -6    1.08    0.55
   1  -8   6    0.69    0.42
   1  -8   6    0.76    0.46
  -2   8  -6    6.86    0.86
  -2   8  -6    7.21    0.96
   2  -8   6    7.27    1.05
  -3   8  -6   15.67    1.46
   3  -8   6   17.65    1.55
  -4   8  -6   14.11    1.46
   4  -8   6   15.71    1.52
  -5   8  -6    0.09    0.56
   5  -8   6    0.30    0.53
  -6   8  -6    1.71    0.84
   6  -8   6    0.84    0.76
  -7   8  -6    3.08    1.10
   7  -8   6    3.47    1.12
  -8   8  -6    0.32    0.67
   8  -8   6    1.08    0.94
  -9   8  -6   -0.06    0.78
   9  -8   6    0.98    0.82
  13   7  -6    0.78    0.87
  13   7  -6    0.71    0.95
 -13  -7   6    1.31    0.87
  12   7  -6   -0.11    0.65
  12   7  -6   -0.08    0.57
 -12  -7   6   -1.00    0.59
  11   7  -6    0.23    0.49
  11   7  -6    0.51    0.69
 -11  -7   6    0.64    0.56
  10   7  -6    9.07    1.09
  10   7  -6    8.43    1.50
 -10  -7   6    7.95    1.23
   9   7  -6   28.38    2.08
   9   7  -6   26.99    1.71
  -9  -7   6   33.23    2.10
   8   7  -6    0.72    0.39
   8   7  -6    0.87    0.55
  -8  -7   6    0.61    0.49
   7   7  -6   -0.13    0.32
   7   7  -6   -0.20    0.36
  -7  -7   6    0.18    0.41
   6   7  -6    1.04    0.40
   6   7  -6    1.05    0.48
  -6  -7   6    0.78    0.40
   5   7  -6   12.46    0.86
   5   7  -6   13.55    1.22
  -5  -7   6   14.93    1.26
  -5  -7   6   11.47    0.89
   4   7  -6   17.12    0.93
   4   7  -6   18.27    1.37
  -4  -7   6   18.99    1.08
  -4  -7   6   19.91    1.38
   3   7  -6    0.30    0.33
  -3  -7   6   -0.01    0.30
  -3  -7   6    0.49    0.31
   2   7  -6    2.49    0.69
  -2  -7   6    2.55    0.54
  -2  -7   6    1.64    0.51
   1   7  -6    5.45    0.81
  -1  -7   6    6.89    0.78
  -1  -7   6    5.78    0.74
   0   7  -6   10.94    1.00
   0   7  -6    9.75    1.01
   0  -7   6   10.06    0.99
  -1   7  -6    6.15    0.79
  -1   7  -6    6.57    0.88
   1  -7   6    4.21    0.70
  -2   7  -6   16.00    1.18
  -2   7  -6   12.25    1.16
   2  -7   6   14.22    1.26
  -3   7  -6   16.23    1.39
  -3   7  -6   18.52    1.24
   3  -7   6   15.92    1.41
  -4   7  -6    4.63    0.94
   4  -7   6    5.32    1.03
  -5   7  -6    8.07    1.12
   5  -7   6    4.30    1.05
  -6   7  -6    1.26    0.68
   6  -7   6    1.20    0.66
  -7   7  -6    1.05    0.67
   7  -7   6    1.10    0.68
  -8   7  -6    0.56    0.69
   8  -7   6    0.19    0.67
  -9   7  -6    0.55    0.67
   9  -7   6   -0.53    0.63
  13   6  -6    2.10    1.06
  13   6  -6    1.79    0.88
 -13  -6   6    1.35    0.89
 -13  -6   6    1.66    0.91
  12   6  -6    2.60    0.85
  12   6  -6    3.39    1.13
 -12  -6   6    3.15    1.04
  11   6  -6    2.25    0.94
  11   6  -6    0.02    0.49
 -11  -6   6    1.47    0.67
  10   6  -6   -0.23    0.56
  10   6  -6   -0.11    0.34
 -10  -6   6   -0.15    0.45
   9   6  -6    7.79    1.20
   9   6  -6   10.06    1.09
  -9  -6   6   11.41    1.24
   8   6  -6    8.18    1.08
   8   6  -6    9.27    0.94
  -8  -6   6    7.69    1.05
   7   6  -6    0.32    0.36
   7   6  -6    0.84    0.60
  -7  -6   6    0.41    0.37
   6   6  -6    1.57    0.57
   6   6  -6    1.64    0.46
  -6  -6   6    1.24    0.54
   5   6  -6   38.23    2.04
   5   6  -6   40.40    1.63
  -5  -6   6   38.05    1.45
  -5  -6   6   37.06    1.95
   4   6  -6   23.59    1.51
   4   6  -6   23.49    1.07
  -4  -6   6   22.06    1.14
  -4  -6   6   23.78    1.47
   3   6  -6    0.07    0.30
   3   6  -6    0.41    0.19
  -3  -6   6   -0.04    0.21
  -3  -6   6    0.02    0.29
   2   6  -6    3.06    0.67
  -2  -6   6    2.41    0.57
  -2  -6   6    2.43    0.51
   1   6  -6   13.91    1.07
   1   6  -6   11.39    1.02
  -1  -6   6   14.05    1.03
   0   6  -6   22.94    1.42
   0   6  -6   23.96    1.42
   0  -6   6   21.49    1.35
  -1   6  -6    0.02    0.30
  -1   6  -6    0.42    0.35
   1  -6   6    0.37    0.34
  -2   6  -6    8.89    0.89
  -2   6  -6   10.15    1.03
   2  -6   6   13.46    1.18
  -3   6  -6    4.81    0.70
  -3   6  -6    6.11    0.87
   3  -6   6    7.59    0.95
  -4   6  -6   25.99    1.47
  -4   6  -6   29.38    1.80
   4  -6   6   27.41    1.82
  -5   6  -6    6.26    1.12
   5  -6   6    5.06    0.98
  -6   6  -6   -0.38    0.33
   6  -6   6    0.70    0.55
  -7   6  -6    2.56    0.84
   7  -6   6    1.95    0.75
  -8   6  -6    0.63    0.60
   8  -6   6   -0.37    0.52
  -9   6  -6    2.08    0.92
   9  -6   6    1.16    0.84
 -10   6  -6   -0.73    0.63
  10  -6   6    0.13    0.72
  13   5  -6   -0.15    0.59
 -13  -5   6   -0.40    0.64
 -13  -5   6   -0.48    0.62
  12   5  -6    2.35    0.89
  12   5  -6    0.64    0.88
 -12  -5   6    0.58    0.71
  11   5  -6    2.20    0.84
  11   5  -6    1.24    0.70
 -11  -5   6    1.57    0.72
  10   5  -6    6.85    1.32
  10   5  -6    6.83    0.99
 -10  -5   6    6.21    1.04
   9   5  -6   10.14    1.12
   9   5  -6    8.98    1.18
  -9  -5   6    9.36    1.12
   8   5  -6   -0.02    0.36
   8   5  -6    0.64    0.50
  -8  -5   6    0.16    0.36
   7   5  -6    0.41    0.32
   7   5  -6    0.75    0.51
  -7  -5   6    1.15    0.49
   6   5  -6   30.74    1.50
   6   5  -6   31.63    1.81
  -6  -5   6   27.10    1.65
   5   5  -6   73.00    2.91
   5   5  -6   75.36    2.43
  -5  -5   6   73.73    2.82
  -5  -5   6   72.70    2.18
   4   5  -6   34.25    1.80
   4   5  -6   35.38    1.35
  -4  -5   6   34.84    1.38
  -4  -5   6   32.48    1.72
   3   5  -6    1.87    0.30
   3   5  -6    1.27    0.46
  -3  -5   6    1.94    0.40
  -3  -5   6    1.54    0.47
   2   5  -6    0.21    0.32
   2   5  -6    1.01    0.44
   2   5  -6    0.84    0.18
  -2  -5   6    0.92    0.34
   1   5  -6   19.28    1.21
   1   5  -6   18.64    1.25
  -1  -5   6   19.75    1.15
   0   5  -6    9.38    0.88
   0   5  -6    7.64    0.83
   0  -5   6   10.04    0.87
  -1   5  -6    5.17    0.67
  -1   5  -6    3.92    0.63
   1  -5   6    2.72    0.59
  -2   5  -6    4.06    0.61
  -2   5  -6    4.58    0.80
   2  -5   6    3.99    0.65
  -3   5  -6   10.54    0.90
  -3   5  -6   10.63    1.02
   3  -5   6    9.05    1.00
  -4   5  -6   37.04    1.75
  -4   5  -6   32.95    1.87
   4  -5   6   37.07    2.03
  -5   5  -6    1.66    0.58
  -5   5  -6    1.77    0.51
   5  -5   6    2.30    0.69
  -6   5  -6    1.42    0.63
   6  -5   6    1.46    0.61
  -7   5  -6    0.19    0.48
   7  -5   6    0.99    0.54
  -8   5  -6    2.39    0.87
   8  -5   6    2.32    0.84
  -9   5  -6    3.67    0.97
   9  -5   6    4.24    1.09
 -10   5  -6    0.92    0.75
  10  -5   6    1.05    0.77
 -11   5  -6    0.25    0.74
  13   4  -6    0.76    0.80
 -13  -4   6    1.02    0.74
  12   4  -6    6.59    1.31
 -12  -4   6    6.97    1.16
 -12  -4   6    6.51    1.34
  11   4  -6   -0.20    0.48
  11   4  -6    1.70    0.90
 -11  -4   6    0.98    0.62
  10   4  -6    3.99    0.89
  10   4  -6    3.76    0.95
 -10  -4   6    5.49    0.92
   9   4  -6    0.66    0.58
   9   4  -6    3.05    0.76
  -9  -4   6    2.38    0.66
   8   4  -6    0.84    0.46
   8   4  -6    0.83    0.60
  -8  -4   6    0.92    0.47
   7   4  -6    0.22    0.34
   7   4  -6    0.06    0.38
  -7  -4   6    0.35    0.37
   6   4  -6   25.32    1.35
   6   4  -6   24.70    1.58
  -6  -4   6   25.49    1.55
   5   4  -6  101.08    3.07
   5   4  -6  100.08    3.50
  -5  -4   6  102.17    3.44
  -5  -4   6  102.48    2.74
   4   4  -6    2.64    0.44
   4   4  -6    2.12    0.55
  -4  -4   6    2.22    0.35
  -4  -4   6    2.39    0.59
   3   4  -6    1.18    0.43
   3   4  -6    1.19    0.27
  -3  -4   6    0.95    0.29
  -3  -4   6    1.22    0.40
   2   4  -6    0.76    0.35
   2   4  -6   -0.14    0.29
   2   4  -6    0.36    0.14
  -2  -4   6    0.56    0.27
   1   4  -6   13.45    0.99
   1   4  -6   12.99    0.95
  -1  -4   6   13.83    0.92
   0   4  -6   19.78    1.16
   0   4  -6   19.44    1.21
   0  -4   6   19.24    1.15
  -1   4  -6    3.16    0.59
  -1   4  -6    2.23    0.53
   1  -4   6    2.51    0.52
  -2   4  -6    3.10    0.59
  -2   4  -6    1.84    0.50
   2  -4   6    2.44    0.21
   2  -4   6    2.14    0.50
  -3   4  -6    0.24    0.29
  -3   4  -6    0.15    0.27
   3  -4   6    0.38    0.37
   3  -4   6    0.55    0.21
  -4   4  -6   37.36    1.87
  -4   4  -6   38.38    1.79
   4  -4   6   38.41    1.99
   4  -4   6   38.17    1.39
  -5   4  -6    0.07    0.29
  -5   4  -6    0.02    0.29
   5  -4   6   -0.08    0.22
   5  -4   6   -0.17    0.32
  -6   4  -6    4.35    0.78
  -6   4  -6    5.67    0.86
   6  -4   6    4.70    0.81
  -7   4  -6    5.25    1.05
   7  -4   6    4.75    1.02
  -8   4  -6   20.18    1.67
   8  -4   6   19.61    1.67
  -9   4  -6    2.31    0.86
   9  -4   6    1.11    0.67
 -10   4  -6    2.73    0.95
  10  -4   6    5.08    1.13
 -11   4  -6   -0.57    0.67
  13   3  -6    2.28    0.94
 -13  -3   6    3.38    1.09
  12   3  -6    1.25    0.75
 -12  -3   6    2.68    0.95
  11   3  -6    0.41    0.54
 -11  -3   6    0.36    0.55
 -11  -3   6   -0.10    0.50
  10   3  -6    6.28    1.23
  10   3  -6    7.67    1.12
 -10  -3   6    7.61    1.01
   9   3  -6    0.15    0.55
   9   3  -6    0.76    0.45
  -9  -3   6    1.14    0.51
   8   3  -6    3.25    0.76
   8   3  -6    4.24    0.92
  -8  -3   6    4.39    0.81
   7   3  -6    2.99    0.73
   7   3  -6    3.74    0.71
  -7  -3   6    2.31    0.57
   6   3  -6   65.32    2.39
   6   3  -6   64.43    2.68
  -6  -3   6   60.84    2.51
   5   3  -6   19.30    1.10
   5   3  -6   19.28    1.32
  -5  -3   6   23.00    0.91
  -5  -3   6   22.77    1.33
   4   3  -6    0.41    0.35
   4   3  -6    0.09    0.19
  -4  -3   6    0.35    0.20
  -4  -3   6    0.46    0.30
   3   3  -6    0.63    0.33
   3   3  -6    0.55    0.20
   3   3  -6    0.16    0.24
  -3  -3   6    0.39    0.20
   2   3  -6   24.34    1.29
   2   3  -6   25.79    0.90
   2   3  -6   28.16    1.45
  -2  -3   6   24.50    1.16
   1   3  -6  238.98    5.20
   1   3  -6  233.18    6.06
   1   3  -6  234.98    6.22
  -1  -3   6  235.57    5.98
   0   3  -6    2.71    0.56
   0   3  -6    3.28    0.47
   0  -3   6    2.72    0.51
  -1   3  -6   15.14    0.94
  -1   3  -6   14.73    1.01
   1  -3   6   15.66    1.00
  -2   3  -6    3.11    0.51
  -2   3  -6    4.11    0.56
   2  -3   6    3.53    0.55
   2  -3   6    3.34    0.23
  -3   3  -6   83.24    2.81
  -3   3  -6   80.62    2.81
   3  -3   6   81.46    2.92
   3  -3   6   83.25    2.19
  -4   3  -6   20.54    1.26
  -4   3  -6   17.62    1.16
   4  -3   6   19.28    0.89
   4  -3   6   18.83    1.26
  -5   3  -6    2.56    0.62
  -5   3  -6    3.19    0.64
   5  -3   6    3.60    0.72
   5  -3   6    2.85    0.43
  -6   3  -6    1.13    0.45
  -6   3  -6    1.47    0.53
   6  -3   6    1.39    0.39
   6  -3   6    2.16    0.62
  -7   3  -6    6.76    0.90
  -7   3  -6    6.69    0.94
   7  -3   6    7.48    1.00
   7  -3   6    6.19    0.73
  -8   3  -6   20.39    1.58
   8  -3   6   21.68    1.66
   8  -3   6   19.26    1.34
  -9   3  -6    5.39    1.15
   9  -3   6    7.58    1.10
 -10   3  -6    1.95    0.83
  10  -3   6    1.43    0.69
 -11   3  -6    0.19    0.71
 -12   3  -6    1.15    0.89
  13   2  -6    2.05    0.89
 -13  -2   6    1.00    0.83
  12   2  -6    2.98    1.02
 -12  -2   6    2.64    0.89
  11   2  -6    8.15    1.42
 -11  -2   6   12.48    1.42
  10   2  -6    7.46    1.09
 -10  -2   6    7.63    1.11
 -10  -2   6    8.64    1.08
   9   2  -6    0.82    0.55
   9   2  -6    0.42    0.53
  -9  -2   6    0.91    0.43
   8   2  -6   10.57    1.22
   8   2  -6   10.72    1.05
  -8  -2   6   10.82    1.02
   7   2  -6   -0.38    0.31
   7   2  -6    0.15    0.34
  -7  -2   6    0.74    0.42
   6   2  -6   17.67    1.33
   6   2  -6   19.94    1.21
  -6  -2   6   19.88    1.26
   5   2  -6   37.42    1.82
   5   2  -6   35.57    1.57
  -5  -2   6   37.14    1.73
  -5  -2   6   38.45    1.32
   4   2  -6   14.61    0.87
   4   2  -6   13.62    1.02
  -4  -2   6   15.55    0.79
  -4  -2   6   16.05    1.03
   3   2  -6   24.44    1.03
   3   2  -6   24.41    1.33
   3   2  -6   24.43    1.29
  -3  -2   6   23.49    1.04
   2   2  -6   42.09    1.81
   2   2  -6   44.71    1.77
   2   2  -6   43.52    1.37
  -2  -2   6   42.89    1.58
   1   2  -6  186.71    5.01
   1   2  -6  182.04    4.81
   1   2  -6  184.07    4.19
  -1  -2   6  175.00    4.71
   0   2  -6  177.06    4.64
   0   2  -6  170.19    4.82
   0  -2   6  182.67    3.90
   0  -2   6  173.51    4.68
  -1   2  -6   16.39    1.03
  -1   2  -6   16.55    0.95
   1  -2   6   17.48    0.48
   1  -2   6   17.37    1.05
  -2   2  -6    0.92    0.36
  -2   2  -6    0.86    0.31
   2  -2   6    0.21    0.23
   2  -2   6    0.93    0.18
  -3   2  -6   53.63    2.02
  -3   2  -6   58.13    2.19
   3  -2   6   55.01    1.61
   3  -2   6   55.26    2.18
  -4   2  -6   12.55    0.98
  -4   2  -6   14.28    0.97
   4  -2   6   13.18    0.72
   4  -2   6   14.30    1.05
  -5   2  -6    3.66    0.70
  -5   2  -6    3.25    0.62
   5  -2   6    3.22    0.45
   5  -2   6    3.36    0.68
  -6   2  -6    2.27    0.58
  -6   2  -6    2.61    0.63
   6  -2   6    1.92    0.55
   6  -2   6    2.84    0.54
  -7   2  -6   22.44    1.48
  -7   2  -6   19.72    1.40
   7  -2   6   17.39    1.38
   7  -2   6   21.60    1.28
  -8   2  -6   23.96    1.65
  -8   2  -6   27.20    1.71
   8  -2   6   26.13    1.55
   8  -2   6   27.35    1.77
  -9   2  -6   -0.27    0.43
   9  -2   6    0.03    0.39
   9  -2   6   -0.23    0.39
 -10   2  -6    0.02    0.54
  10  -2   6    0.40    0.55
  10  -2   6    0.21    0.50
 -11   2  -6    0.03    0.62
 -12   2  -6    2.95    1.11
  13   1  -6   10.14    1.79
 -13  -1   6   12.33    1.77
  12   1  -6   -0.09    0.57
 -12  -1   6    0.28    0.61
  11   1  -6    0.28    0.63
 -11  -1   6   -0.19    0.44
  10   1  -6    6.76    1.05
 -10  -1   6    8.05    1.11
   9   1  -6   15.41    1.35
  -9  -1   6   13.57    1.30
  -9  -1   6   13.16    1.15
   8   1  -6    9.05    1.01
   8   1  -6   11.68    1.23
  -8  -1   6   10.82    0.98
   7   1  -6    0.81    0.46
   7   1  -6    0.09    0.34
  -7  -1   6    1.72    0.51
   6   1  -6   28.03    1.64
   6   1  -6   25.78    1.43
   6   1  -6   26.75    1.10
  -6  -1   6   25.71    1.40
   5   1  -6    0.44    0.23
   5   1  -6    0.49    0.31
   5   1  -6    0.44    0.35
  -5  -1   6   -0.15    0.22
   4   1  -6    5.54    0.58
   4   1  -6    5.67    0.49
   4   1  -6    5.40    0.63
  -4  -1   6    5.40    0.59
   3   1  -6    6.06    0.64
   3   1  -6    5.39    0.48
   3   1  -6    5.03    0.49
   3   1  -6    5.78    0.64
   2   1  -6  125.06    3.65
   2   1  -6  131.14    3.34
  -2  -1   6  129.71    3.51
   1   1  -6  166.55    3.88
   1   1  -6  160.72    4.26
   1   1  -6  159.35    4.45
  -1  -1   6  157.09    4.24
   0   1  -6   21.39    1.15
   0   1  -6   19.08    0.95
   0  -1   6   19.95    1.03
   0  -1   6   19.04    0.69
  -1   1  -6    9.92    0.81
  -1   1  -6    8.56    0.62
   1  -1   6   10.07    0.76
   1  -1   6   10.19    0.44
  -2   1  -6   31.07    1.47
  -2   1  -6   29.21    1.24
   2  -1   6   31.07    0.99
   2  -1   6   29.30    1.39
  -3   1  -6   87.30    3.03
  -3   1  -6   97.90    2.83
   3  -1   6   96.21    2.52
   3  -1   6   93.39    3.05
  -4   1  -6   23.66    1.19
  -4   1  -6   24.69    1.36
   4  -1   6   21.11    0.98
   4  -1   6   23.75    1.33
  -5   1  -6    3.13    0.57
  -5   1  -6    3.15    0.62
   5  -1   6    2.67    0.42
   5  -1   6    2.35    0.53
  -6   1  -6    2.88    0.64
  -6   1  -6    2.24    0.56
   6  -1   6    3.03    0.63
   6  -1   6    2.12    0.48
  -7   1  -6    9.98    1.02
  -7   1  -6    7.59    0.88
   7  -1   6    8.95    0.83
   7  -1   6   10.62    1.01
  -8   1  -6    1.50    0.59
  -8   1  -6    2.36    0.62
   8  -1   6    1.38    0.50
   8  -1   6    1.41    0.55
  -9   1  -6    0.92    0.50
  -9   1  -6    2.34    0.74
   9  -1   6    2.25    0.65
   9  -1   6    1.99    0.70
 -10   1  -6    0.23    0.48
  10  -1   6    0.56    0.51
  10  -1   6    0.53    0.48
 -11   1  -6    2.78    0.92
  11  -1   6    2.65    0.83
 -12   1  -6    2.25    0.87
  12  -1   6    3.59    1.16
  13   0  -6    0.14    0.88
 -13   0   6   -0.13    0.77
  12   0  -6    2.26    0.94
 -12   0   6    1.08    0.81
  11   0  -6    1.97    0.83
 -11   0   6    1.59    0.75
  10   0  -6    2.02    0.84
 -10   0   6    1.32    0.62
   9   0  -6    0.71    0.54
  -9   0   6    2.92    0.84
   8   0  -6    8.00    0.99
  -8   0   6    8.56    0.83
  -8   0   6    7.73    0.98
   7   0  -6    7.85    0.89
   7   0  -6   10.15    1.13
  -7   0   6    9.05    0.82
   6   0  -6   24.39    1.56
   6   0  -6   22.59    1.38
   6   0  -6   24.45    1.12
  -6   0   6   21.87    1.24
   5   0  -6   49.71    2.03
   5   0  -6   55.31    2.27
   5   0  -6   52.04    1.79
  -5   0   6   48.98    1.94
   4   0  -6    9.21    0.64
   4   0  -6    9.66    0.85
   4   0  -6    7.69    0.69
  -4   0   6    9.24    0.72
   3   0  -6    6.26    0.65
   3   0  -6    4.83    0.49
   3   0  -6    6.72    0.65
   3   0  -6    4.97    0.51
   2   0  -6   59.74    2.03
   2   0  -6   57.85    1.93
   2   0  -6   54.41    2.05
   2   0  -6   58.47    1.87
   1   0  -6  154.67    4.28
   1   0  -6  157.10    3.88
   1   0  -6  155.04    4.08
   1   0  -6  153.63    4.13
   0   0  -6  112.07    3.18
   0   0  -6  105.09    3.25
   0   0  -6  109.20    2.97
   0   0   6  111.74    3.19
   0   0   6  108.32    2.81
  -1   0  -6    4.04    0.40
  -1   0  -6    3.89    0.54
   1   0   6    4.22    0.34
   1   0   6    3.79    0.45
  -2   0  -6    3.08    0.37
  -2   0  -6    2.20    0.49
   2   0   6    2.50    0.41
   2   0   6    2.73    0.30
  -3   0  -6   52.43    2.08
  -3   0  -6   52.37    1.71
   3   0   6   49.34    1.96
   3   0   6   51.86    1.63
  -4   0  -6    6.06    0.55
  -4   0  -6    7.88    0.79
   4   0   6    6.38    0.66
   4   0   6    7.67    0.59
  -5   0  -6    4.63    0.54
  -5   0  -6    3.45    0.57
   5   0   6    4.76    0.51
   5   0   6    3.62    0.66
  -6   0  -6   16.34    1.20
  -6   0  -6   14.52    0.98
   6   0   6   13.41    1.04
   6   0   6   14.20    0.95
  -7   0  -6    7.66    0.80
  -7   0  -6   10.88    1.04
   7   0   6    7.74    0.87
   7   0   6    9.62    0.84
  -8   0  -6    5.39    0.79
  -8   0  -6    3.78    0.82
   8   0   6    4.30    0.77
   8   0   6    5.72    0.80
  -9   0  -6    0.52    0.49
  -9   0  -6    1.22    0.47
   9   0   6    0.79    0.47
   9   0   6    0.73    0.49
 -10   0  -6    0.48    0.48
 -10   0  -6    2.27    0.76
  10   0   6    0.29    0.47
  10   0   6    0.52    0.50
 -11   0  -6    2.84    0.83
  11   0   6    2.27    0.82
 -12   0  -6    2.12    0.79
  12   0   6    5.54    1.14
  13   0   6   -0.16    0.60
  12  -1  -6   -0.37    0.77
 -12   1   6    0.38    0.75
  11  -1  -6   -0.51    0.54
 -11   1   6    0.28    0.63
 -10   1   6    7.39    1.30
   9  -1  -6   10.09    1.23
  -9   1   6   11.16    1.24
   8  -1  -6    5.37    0.89
  -8   1   6    5.89    0.92
   7  -1  -6    7.69    0.96
  -7   1   6    7.06    0.72
  -7   1   6    6.86    0.87
   6  -1  -6   32.18    1.42
   6  -1  -6   32.18    1.70
  -6   1   6   28.54    1.62
  -6   1   6   28.20    1.37
   5  -1  -6   14.84    1.15
   5  -1  -6   14.09    1.04
   5  -1  -6   15.23    0.92
  -5   1   6   15.04    0.93
   4  -1  -6   16.65    1.04
   4  -1  -6   15.92    1.11
   4  -1  -6   16.50    0.98
   4  -1  -6   15.16    0.90
  -4   1   6   15.86    0.91
   3  -1  -6    0.06    0.21
   3  -1  -6   -0.23    0.14
   3  -1  -6   -0.09    0.20
   3  -1  -6    0.24    0.21
   2  -1  -6   51.45    1.82
   2  -1  -6   49.80    1.84
   2  -1  -6   50.29    1.79
   2  -1  -6   54.52    1.92
   1  -1  -6   23.67    1.04
   1  -1  -6   22.50    1.11
   1  -1  -6   22.93    1.16
   1  -1  -6   23.22    1.04
   0  -1  -6    4.50    0.53
   0  -1  -6    3.42    0.38
   0  -1  -6    3.18    0.45
   0   1   6    3.81    0.39
  -1  -1  -6    2.42    0.30
  -1  -1  -6    3.75    0.52
  -1  -1  -6    3.07    0.43
   1   1   6    3.39    0.36
  -2  -1  -6   32.18    1.10
  -2  -1  -6   31.83    1.50
   2   1   6   30.47    1.40
   2   1   6   32.10    1.19
  -3  -1  -6   86.87    2.35
  -3  -1  -6   83.06    2.86
   3   1   6   88.02    2.80
   3   1   6   85.32    2.47
  -4  -1  -6   24.65    1.03
  -4  -1  -6   25.89    1.42
   4   1   6   24.92    1.30
   4   1   6   25.47    1.14
  -5  -1  -6    0.39    0.21
  -5  -1  -6    0.52    0.35
   5   1   6    0.65    0.27
   5   1   6    0.10    0.22
  -6  -1  -6    9.00    0.73
  -6  -1  -6    8.61    0.93
   6   1   6   10.43    0.83
   6   1   6    9.32    0.86
  -7  -1  -6   18.63    1.12
  -7  -1  -6   18.02    1.37
   7   1   6   16.90    1.18
   7   1   6   17.22    1.17
  -8  -1  -6    1.42    0.51
  -8  -1  -6    3.13    0.78
   8   1   6    3.14    0.65
   8   1   6    2.79    0.67
  -9  -1  -6    1.64    0.58
  -9  -1  -6    1.46    0.68
   9   1   6    3.00    0.67
   9   1   6    1.93    0.62
 -10  -1  -6    0.86    0.68
 -10  -1  -6    2.36    0.75
  10   1   6    1.62    0.61
 -11  -1  -6   10.72    1.34
 -11  -1  -6    7.65    1.14
  11   1   6    8.53    1.14
  12   1   6    0.74    0.66
  13   1   6    0.81    0.72
  12  -2  -6    1.65    0.95
 -12   2   6    0.98    0.84
  11  -2  -6    1.40    0.83
 -11   2   6    0.59    0.75
  10  -2  -6    1.21    0.68
 -10   2   6    2.32    0.92
   9  -2  -6   11.08    1.37
  -9   2   6   12.94    1.38
   8  -2  -6    1.51    0.64
  -8   2   6    2.31    0.66
   7  -2  -6   11.92    1.16
   7  -2  -6   12.69    0.97
  -7   2   6   13.07    1.19
   6  -2  -6    9.16    0.80
   6  -2  -6    7.52    0.89
  -6   2   6    9.65    0.96
  -6   2   6    6.48    0.62
   5  -2  -6   17.19    1.17
   5  -2  -6   17.47    1.09
  -5   2   6   20.32    1.23
  -5   2   6   17.49    0.96
   4  -2  -6   12.95    0.88
   4  -2  -6   11.34    0.79
   4  -2  -6   12.17    0.96
  -4   2   6   13.23    0.79
  -4   2   6   13.10    0.94
   3  -2  -6    9.67    0.71
   3  -2  -6   11.40    0.85
   3  -2  -6    9.93    0.76
   3  -2  -6    8.88    0.77
   2  -2  -6   87.63    2.70
   2  -2  -6   90.05    2.72
   2  -2  -6   87.05    2.73
   2  -2  -6   84.69    2.72
   1  -2  -6    0.05    0.18
   1  -2  -6    0.13    0.18
   1  -2  -6    0.36    0.23
   1  -2  -6    0.46    0.26
   0  -2  -6    0.02    0.14
   0  -2  -6   -0.14    0.19
   0  -2  -6    0.22    0.18
   0   2   6   -0.02    0.15
  -1  -2  -6    2.63    0.28
  -1  -2  -6    1.78    0.39
  -1  -2  -6    2.46    0.42
   1   2   6    3.18    0.39
  -2  -2  -6    5.67    0.59
  -2  -2  -6    5.38    0.33
  -2  -2  -6    5.82    0.66
   2   2   6    5.86    0.51
  -3  -2  -6   41.30    1.21
  -3  -2  -6   40.68    1.69
  -3  -2  -6   37.75    1.74
   3   2   6   42.09    1.54
   3   2   6   40.16    1.68
  -4  -2  -6   21.15    0.85
  -4  -2  -6   20.99    1.30
   4   2   6   22.31    1.21
   4   2   6   22.18    1.10
  -5  -2  -6    0.29    0.31
  -5  -2  -6    0.03    0.15
   5   2   6    0.35    0.26
   5   2   6   -0.04    0.20
  -6  -2  -6   36.93    1.44
  -6  -2  -6   34.82    1.84
   6   2   6   37.00    1.70
   6   2   6   37.19    1.66
  -7  -2  -6   13.41    1.22
  -7  -2  -6   14.69    0.95
   7   2   6   14.93    1.10
   7   2   6   18.15    1.19
  -8  -2  -6   36.55    1.68
  -8  -2  -6   36.20    2.06
   8   2   6   36.74    1.86
   8   2   6   36.53    1.81
  -9  -2  -6   -0.25    0.32
  -9  -2  -6    0.30    0.47
   9   2   6    0.07    0.32
   9   2   6   -0.10    0.28
 -10  -2  -6    2.26    1.01
 -10  -2  -6    2.70    0.81
  10   2   6    4.41    0.94
 -11  -2  -6   10.92    1.39
  11   2   6    8.76    1.17
 -12  -2  -6    1.01    0.76
  12   2   6    0.96    0.70
  13   2   6    1.18    0.76
  12  -3  -6    0.25    0.70
 -12   3   6   -0.32    0.72
  11  -3  -6    0.56    0.67
 -11   3   6   -0.58    0.58
  10  -3  -6   12.42    1.50
 -10   3   6   11.67    1.44
   9  -3  -6    8.18    1.14
  -9   3   6   10.19    1.31
   8  -3  -6    0.85    0.55
  -8   3   6    0.07    0.47
   7  -3  -6    0.27    0.42
   7  -3  -6    0.36    0.37
  -7   3   6    0.09    0.35
   6  -3  -6   17.47    1.34
   6  -3  -6   19.86    1.25
  -6   3   6   18.07    1.28
   5  -3  -6   71.38    2.58
   5  -3  -6   71.79    2.77
  -5   3   6   69.68    2.64
  -5   3   6   70.37    2.17
   4  -3  -6    7.89    0.81
   4  -3  -6    6.93    0.73
  -4   3   6    8.49    0.76
  -4   3   6    7.14    0.56
   3  -3  -6    7.92    0.62
   3  -3  -6    7.68    0.72
   3  -3  -6    7.05    0.72
  -3   3   6    7.82    0.67
   2  -3  -6   12.63    0.88
   2  -3  -6   12.41    0.79
   2  -3  -6   12.01    0.87
  -2   3   6   11.95    0.75
   1  -3  -6   44.97    1.82
   1  -3  -6   46.76    1.81
   1  -3  -6   47.67    1.75
  -1   3   6   46.89    1.55
   0  -3  -6   11.81    0.85
   0  -3  -6   12.32    0.84
   0  -3  -6   12.23    0.63
   0   3   6   11.00    0.78
  -1  -3  -6   20.44    0.71
  -1  -3  -6   20.20    1.11
  -1  -3  -6   19.47    1.10
   1   3   6   20.95    1.04
  -2  -3  -6    9.55    0.75
  -2  -3  -6   10.40    0.84
   2   3   6    9.77    0.70
  -3  -3  -6    5.72    0.69
  -3  -3  -6    6.33    0.66
   3   3   6    9.00    0.70
  -4  -3  -6    0.25    0.12
  -4  -3  -6    0.72    0.33
  -4  -3  -6    0.27    0.30
   4   3   6    0.38    0.23
  -5  -3  -6   -0.06    0.21
  -5  -3  -6    0.17    0.15
   5   3   6    0.18    0.24
   5   3   6    0.11    0.24
  -6  -3  -6   26.72    1.58
  -6  -3  -6   25.72    1.06
   6   3   6   26.29    1.41
   6   3   6   24.39    1.36
  -7  -3  -6    3.45    0.48
  -7  -3  -6    3.64    0.77
   7   3   6    4.50    0.66
   7   3   6    3.38    0.58
  -8  -3  -6    0.00    0.38
  -8  -3  -6   -0.02    0.27
   8   3   6    0.45    0.33
   8   3   6   -0.26    0.23
  -9  -3  -6   10.40    1.23
   9   3   6   12.25    1.06
   9   3   6   13.28    1.18
 -10  -3  -6    6.31    1.20
  10   3   6    8.63    1.05
 -11  -3  -6    3.91    1.02
  11   3   6    7.09    1.02
 -12  -3  -6   -0.04    0.67
  12   3   6    0.43    0.65
 -13  -3  -6    1.04    0.80
  13   3   6    0.96    0.76
  11  -4  -6    0.68    0.80
 -11   4   6    1.47    0.81
  10  -4  -6    4.05    1.16
 -10   4   6    4.19    1.18
   9  -4  -6    3.31    0.92
  -9   4   6    5.53    1.21
   8  -4  -6    1.52    0.67
  -8   4   6    1.52    0.67
   7  -4  -6    3.48    0.86
   7  -4  -6    4.25    0.83
  -7   4   6    3.54    0.82
   6  -4  -6    0.61    0.50
   6  -4  -6    0.28    0.38
  -6   4   6    0.57    0.42
   5  -4  -6    5.25    0.78
   5  -4  -6    5.45    0.74
  -5   4   6    4.79    0.74
   4  -4  -6    7.16    0.79
   4  -4  -6    5.81    0.79
  -4   4   6    5.59    0.50
  -4   4   6    5.29    0.66
   3  -4  -6    4.26    0.61
   3  -4  -6    3.30    0.61
   3  -4  -6    3.74    0.46
  -3   4   6    5.12    0.58
   2  -4  -6    1.18    0.41
   2  -4  -6    1.04    0.31
   2  -4  -6    0.82    0.34
  -2   4   6    0.94    0.28
   1  -4  -6   33.54    1.58
   1  -4  -6   34.60    1.56
   1  -4  -6   33.75    1.40
  -1   4   6   31.95    1.24
   0  -4  -6   32.91    1.55
   0  -4  -6   33.17    1.44
   0   4   6   35.55    1.55
   0   4   6   33.22    1.13
  -1  -4  -6    6.79    0.69
  -1  -4  -6    5.55    0.59
   1   4   6    5.70    0.60
   1   4   6    5.88    0.33
  -2  -4  -6    0.78    0.33
  -2  -4  -6    0.04    0.18
   2   4   6    0.16    0.20
  -3  -4  -6    8.15    0.78
  -3  -4  -6    9.00    0.76
   3   4   6    8.75    0.75
  -4  -4  -6    0.61    0.31
  -4  -4  -6    0.78    0.36
   4   4   6    1.43    0.40
  -5  -4  -6   33.33    1.78
  -5  -4  -6   34.57    1.63
  -5  -4  -6   35.66    1.22
   5   4   6   36.51    1.67
  -6  -4  -6    7.90    0.91
   6   4   6    9.41    0.82
   6   4   6    6.77    0.76
  -7  -4  -6   -0.07    0.30
   7   4   6    0.04    0.29
   7   4   6    0.11    0.27
  -8  -4  -6   16.05    1.40
   8   4   6   14.07    1.21
   8   4   6   13.69    1.08
  -9  -4  -6   -0.06    0.42
   9   4   6   -0.05    0.36
   9   4   6    0.36    0.32
 -10  -4  -6   12.10    1.40
  10   4   6   10.48    1.23
 -11  -4  -6    5.58    1.20
  11   4   6    6.92    1.09
 -12  -4  -6    0.33    0.61
  12   4   6    1.18    0.70
 -13  -4  -6    1.75    1.02
  13   4   6    2.08    0.91
  11  -5  -6    1.67    0.95
 -11   5   6    2.30    1.03
  10  -5  -6    6.68    1.39
 -10   5   6    7.39    1.40
   9  -5  -6   -0.56    0.56
  -9   5   6   -0.20    0.51
   8  -5  -6   -0.09    0.67
   8  -5  -6    0.33    0.54
  -8   5   6   -0.18    0.49
   7  -5  -6    0.08    0.39
   7  -5  -6    0.15    0.49
  -7   5   6   -0.43    0.42
   6  -5  -6   23.15    1.63
   6  -5  -6   22.81    1.55
  -6   5   6   21.27    1.51
   5  -5  -6    9.16    0.97
   5  -5  -6    7.40    0.92
  -5   5   6    6.87    0.85
   4  -5  -6    3.45    0.71
   4  -5  -6    4.22    0.76
  -4   5   6    3.77    0.67
   3  -5  -6    3.29    0.68
   3  -5  -6    2.55    0.57
  -3   5   6    2.75    0.52
   2  -5  -6    4.38    0.49
   2  -5  -6    4.83    0.68
   2  -5  -6    3.78    0.59
  -2   5   6    3.63    0.50
   1  -5  -6   47.88    2.07
   1  -5  -6   51.72    1.81
  -1   5   6   48.89    1.71
  -1   5   6   49.03    2.08
   0  -5  -6    0.56    0.35
   0  -5  -6    0.28    0.27
   0   5   6    0.15    0.23
   0   5   6    0.02    0.15
  -1  -5  -6    3.18    0.52
  -1  -5  -6    5.13    0.60
   1   5   6    4.35    0.31
   1   5   6    3.45    0.55
  -2  -5  -6    2.86    0.58
  -2  -5  -6    2.94    0.59
   2   5   6    1.84    0.47
  -3  -5  -6   12.61    0.99
  -3  -5  -6   12.71    0.96
   3   5   6   12.03    0.92
  -4  -5  -6   10.08    0.86
  -4  -5  -6    9.00    0.88
   4   5   6    9.44    0.84
  -5  -5  -6   45.42    1.95
  -5  -5  -6   43.20    2.10
   5   5   6   47.43    2.02
  -6  -5  -6    4.58    0.77
  -6  -5  -6    3.93    0.62
   6   5   6    5.55    0.69
  -7  -5  -6    1.22    0.56
   7   5   6    2.85    0.59
   7   5   6    2.31    0.62
  -8  -5  -6    9.56    1.17
   8   5   6   10.57    0.95
   8   5   6    9.41    1.04
  -9  -5  -6    1.57    0.64
   9   5   6    1.81    0.67
 -10  -5  -6   14.80    1.57
  10   5   6   17.57    1.49
 -11  -5  -6    1.13    0.69
  11   5   6    0.79    0.60
 -12  -5  -6    4.68    1.25
  12   5   6    3.77    1.05
 -13  -5  -6    2.95    1.09
  13   5   6    1.62    0.83
  10  -6  -6   -0.12    0.72
 -10   6   6    0.82    0.87
   9  -6  -6    1.17    0.80
  -9   6   6    0.28    0.75
   8  -6  -6    1.23    0.63
   8  -6  -6    2.77    0.91
  -8   6   6    1.53    0.70
   7  -6  -6   -0.32    0.47
   7  -6  -6    0.19    0.40
  -7   6   6    0.31    0.54
   6  -6  -6    8.24    1.07
   6  -6  -6    6.10    0.97
  -6   6   6    9.61    1.09
   5  -6  -6    0.58    0.45
   5  -6  -6    0.31    0.48
  -5   6   6    0.78    0.44
   4  -6  -6   -0.03    0.28
   4  -6  -6   -0.18    0.28
  -4   6   6   -0.29    0.26
   3  -6  -6   -0.03    0.25
   3  -6  -6   -0.02    0.36
  -3   6   6    0.15    0.26
   2  -6  -6    1.68    0.61
   2  -6  -6    0.88    0.41
   2  -6  -6    1.58    0.53
  -2   6   6    1.50    0.41
   1  -6  -6   31.54    1.69
   1  -6  -6   30.99    1.35
  -1   6   6   34.86    1.75
  -1   6   6   32.04    1.35
   0  -6  -6    2.96    0.50
   0  -6  -6    1.55    0.45
   0   6   6    2.84    0.39
   0   6   6    1.80    0.48
  -1  -6  -6    0.81    0.39
  -1  -6  -6    0.66    0.33
   1   6   6    1.57    0.46
   1   6   6    0.88    0.23
  -2  -6  -6    3.11    0.61
  -2  -6  -6    3.48    0.68
   2   6   6    3.83    0.58
  -3  -6  -6   60.38    2.38
  -3  -6  -6   61.31    2.43
   3   6   6   63.76    2.43
  -4  -6  -6   15.07    1.09
  -4  -6  -6   17.60    1.25
   4   6   6   15.80    1.13
  -5  -6  -6    4.15    0.84
  -5  -6  -6    3.57    0.58
   5   6   6    4.28    0.64
  -6  -6  -6    0.87    0.38
  -6  -6  -6    1.21    0.52
   6   6   6    0.44    0.35
  -7  -6  -6    5.85    0.85
   7   6   6    5.53    0.84
   7   6   6    4.27    0.68
  -8  -6  -6    8.31    1.06
   8   6   6    7.07    0.82
   8   6   6    7.90    0.98
  -9  -6  -6    4.62    1.07
   9   6   6    6.93    1.00
 -10  -6  -6   12.69    1.44
  10   6   6   10.72    1.30
 -11  -6  -6    2.90    1.01
  11   6   6    0.74    0.58
 -12  -6  -6   10.26    1.55
  12   6   6    8.42    1.36
 -13  -6  -6   -0.25    0.75
  13   6   6    0.21    0.60
  10  -7  -6   -0.19    0.83
 -10   7   6   -0.17    0.63
   9  -7  -6   -0.29    0.59
  -9   7   6    0.92    0.76
   8  -7  -6    0.55    0.66
   8  -7  -6    1.09    0.74
  -8   7   6    1.79    0.86
   7  -7  -6    1.20    0.66
   7  -7  -6    1.60    0.76
  -7   7   6    0.88    0.65
   6  -7  -6   14.48    1.46
   6  -7  -6   15.69    1.49
  -6   7   6   12.63    1.32
   5  -7  -6    0.39    0.52
   5  -7  -6    0.66    0.51
  -5   7   6    0.46    0.42
   4  -7  -6    0.59    0.52
   4  -7  -6    0.74    0.57
  -4   7   6    0.46    0.40
   3  -7  -6    0.86    0.52
   3  -7  -6    1.97    0.65
  -3   7   6    2.51    0.60
   2  -7  -6   16.56    1.31
   2  -7  -6   16.13    1.29
  -2   7   6   17.48    1.10
  -2   7   6   17.54    1.35
   1  -7  -6    2.63    0.69
   1  -7  -6    4.05    0.55
  -1   7   6    4.08    0.80
  -1   7   6    3.78    0.53
   0  -7  -6    6.40    0.84
   0  -7  -6    6.10    0.64
   0   7   6    6.42    0.80
   0   7   6    5.12    0.51
  -1  -7  -6    0.02    0.25
  -1  -7  -6    0.12    0.28
   1   7   6    0.52    0.31
   1   7   6    0.87    0.25
  -2  -7  -6   28.80    1.59
  -2  -7  -6   27.14    1.46
   2   7   6   26.93    1.53
  -3  -7  -6   98.32    3.33
  -3  -7  -6   97.03    3.34
   3   7   6   93.69    3.32
  -4  -7  -6    9.84    1.01
  -4  -7  -6   10.18    0.94
   4   7   6    9.60    0.94
  -5  -7  -6    2.43    0.67
  -5  -7  -6    1.23    0.44
   5   7   6    1.80    0.60
  -6  -7  -6    0.04    0.28
  -6  -7  -6   -0.12    0.31
   6   7   6   -0.29    0.32
  -7  -7  -6   61.79    2.46
  -7  -7  -6   55.33    2.71
   7   7   6   57.46    2.61
  -8  -7  -6    3.81    0.91
   8   7   6    2.21    0.68
   8   7   6    4.31    0.77
  -9  -7  -6    4.75    1.03
   9   7   6    4.00    0.91
 -10  -7  -6    2.52    0.90
  10   7   6    5.34    1.07
 -11  -7  -6    0.16    0.58
  11   7   6    0.50    0.58
 -12  -7  -6    7.31    1.55
  12   7   6    6.22    1.27
 -13  -7  -6    1.06    0.86
  13   7   6    0.95    0.80
   9  -8  -6    2.08    1.00
  -9   8   6    1.35    0.79
   8  -8  -6    0.72    0.80
   8  -8  -6    1.84    0.88
  -8   8   6    1.60    0.85
   7  -8  -6    3.30    0.98
   7  -8  -6    3.67    1.01
  -7   8   6    4.47    1.07
   6  -8  -6    9.06    1.31
   6  -8  -6    7.07    1.17
  -6   8   6    6.65    1.16
   5  -8  -6    0.08    0.50
   5  -8  -6   -0.11    0.43
  -5   8   6    0.68    0.56
   4  -8  -6    6.85    1.03
   4  -8  -6    9.69    1.16
  -4   8   6    7.28    0.94
   3  -8  -6   -0.11    0.38
   3  -8  -6   -0.23    0.35
  -3   8   6   -0.29    0.34
   2  -8  -6   14.41    1.33
  -2   8   6   13.51    1.03
  -2   8   6   13.30    1.24
   1  -8  -6    8.65    1.04
  -1   8   6    7.11    0.93
  -1   8   6    9.22    0.78
   0  -8  -6   -0.05    0.26
   0  -8  -6    0.47    0.45
   0   8   6   -0.02    0.27
[truncated: 342,844 more chars]
