# Supplementary material for: Crystal structure of tetra­kis­(μ-2-hy­droxy-3,5-di­isoprop­yl­benzoato)bis­[(dimethyl sulfoxide)copper(II)]
Source: Acta Crystallogr E Crystallogr Commun. 2024 Feb 27;80(Pt 3):335–8. doi: 10.1107/S205698902400166X (PMC10915660; doi:10.1107/S205698902400166X)
Supplement: Supplementary file 2 [file e-80-00335-Isup2.hkl]

data_I                                                                          
_shelx_title ' ini1 in P-1'                                                     
_shelx_refln_list_code          4                                               
_shelx_F_calc_maximum      171.74                                               
_exptl_crystal_F_000       618.00                                               
_reflns_d_resolution_high  0.7700                                               
                                                                                
loop_                                                                           
 _space_group_symop_operation_xyz                                               
 'x, y, z'                                                                      
 '-x, -y, -z'                                                                   
                                                                                
_cell_length_a    10.2990                                                       
_cell_length_b    11.7344                                                       
_cell_length_c    12.8458                                                       
_cell_angle_alpha  87.275                                                       
_cell_angle_beta   88.918                                                       
_cell_angle_gamma  72.096                                                       
                                                                                
_shelx_F_squared_multiplier     1.000                                           
                                                                                
loop_                                                                           
 _refln_index_h                                                                 
 _refln_index_k                                                                 
 _refln_index_l                                                                 
 _refln_F_squared_calc                                                          
 _refln_F_squared_meas                                                          
 _refln_F_squared_sigma                                                         
 _refln_observed_status                                                         
   1   0   0      11342.66      11595.19       149.00 o                         
   2   0   0        103.72        102.41         4.69 o                         
   3   0   0        537.33        592.72        12.24 o                         
   4   0   0       3792.34       4036.17        67.95 o                         
   5   0   0       3711.20       3700.61        51.75 o                         
   6   0   0        462.10        503.40        15.08 o                         
   7   0   0        581.00        613.82        18.09 o                         
   8   0   0          2.85          5.95         4.59 o                         
   9   0   0        244.02        259.37        17.55 o                         
  10   0   0        125.48        110.71        19.43 o                         
  11   0   0        246.38        290.92        28.18 o                         
  12   0   0         23.42         12.46        14.22 o                         
 -12   1   0         43.26         37.94        26.30 o                         
 -11   1   0        111.14        151.07        25.23 o                         
 -10   1   0        351.31        375.13        29.49 o                         
  -9   1   0       1337.78       1169.95        47.15 o                         
  -8   1   0        447.66        449.74        17.23 o                         
  -7   1   0        744.11        694.88        20.06 o                         
  -6   1   0        145.44        178.74         9.51 o                         
  -5   1   0       2978.14       2778.19        42.42 o                         
  -4   1   0         13.20         21.17         3.83 o                         
  -3   1   0       2961.15       2847.83        54.06 o                         
  -2   1   0       4720.21       5184.34        76.80 o                         
  -1   1   0       6827.22       6527.63        85.76 o                         
   0   1   0       7434.22       8490.73        91.07 o                         
   1   1   0       4608.06       5182.06        67.90 o                         
   2   1   0        670.42        585.79        10.30 o                         
   3   1   0         60.88         92.00         6.29 o                         
   4   1   0       9815.80       9869.60       103.60 o                         
   5   1   0       1591.93       1599.53        27.30 o                         
   6   1   0        780.21        654.93        17.27 o                         
   7   1   0        119.24         94.52         8.12 o                         
   8   1   0        323.01        382.67        18.88 o                         
   9   1   0        268.44        307.87        18.76 o                         
  10   1   0         11.89         -1.17         6.85 o                         
  11   1   0         98.14        118.42        24.12 o                         
  12   1   0         11.94          6.94        13.26 o                         
 -12   2   0        250.16        277.53        33.73 o                         
 -11   2   0         63.21         55.35        17.35 o                         
 -10   2   0        124.98        131.34        22.82 o                         
  -9   2   0        292.99        270.87        25.08 o                         
  -8   2   0       1081.54       1046.89        33.14 o                         
  -7   2   0        860.61        791.98        36.90 o                         
  -6   2   0        164.47        164.15         9.56 o                         
  -5   2   0       2861.45       2885.67        71.62 o                         
  -4   2   0         98.46         97.12        12.72 o                         
  -3   2   0        162.60        152.08         6.39 o                         
  -2   2   0         49.16         44.02         4.40 o                         
  -1   2   0       9506.82       9871.39       111.07 o                         
   0   2   0       3099.64       3402.31        46.92 o                         
   1   2   0       1836.40       1908.93        25.00 o                         
   2   2   0       8968.50       9620.81       108.47 o                         
   3   2   0       2009.83       2233.46        37.52 o                         
   4   2   0       4844.42       4814.48        60.78 o                         
   5   2   0       1532.74       1574.68        26.48 o                         
   6   2   0         28.86         19.48         3.78 o                         
   7   2   0          3.48          2.01         2.80 o                         
   8   2   0        578.52        566.96        27.16 o                         
   9   2   0        138.15        165.15        14.25 o                         
  10   2   0        285.78        260.90        19.05 o                         
  11   2   0        136.13        140.92        18.00 o                         
  12   2   0        159.67        206.11        33.51 o                         
  13   2   0        363.67        472.56       102.36 o                         
 -11   3   0         41.45         25.87        15.25 o                         
 -10   3   0        320.70        260.04        27.17 o                         
  -9   3   0        294.48        288.79        20.47 o                         
  -8   3   0        738.53        781.55        29.96 o                         
  -7   3   0        307.51        280.40        16.88 o                         
  -6   3   0        984.77        978.10        36.08 o                         
  -5   3   0       1492.12       1455.36        27.48 o                         
  -4   3   0       1419.41       1477.61        26.02 o                         
  -3   3   0        712.20        669.38        26.36 o                         
  -2   3   0         81.36        100.51         6.05 o                         
  -1   3   0        340.87        287.71         7.66 o                         
   0   3   0       2256.40       2482.75        33.31 o                         
   1   3   0       2954.31       3178.15        40.75 o                         
   2   3   0         20.44         19.99         2.97 o                         
   3   3   0        610.25        671.23        13.56 o                         
   4   3   0       2828.77       2842.76        44.56 o                         
   5   3   0        888.45        892.55        17.69 o                         
   6   3   0        243.93        233.33        11.55 o                         
   7   3   0        490.44        476.06        14.01 o                         
   8   3   0        225.75        189.36        13.83 o                         
   9   3   0         86.44         86.22        12.50 o                         
  10   3   0         16.35         25.13         9.11 o                         
  11   3   0        184.16        208.75        18.55 o                         
  12   3   0        111.96         84.49        16.81 o                         
  13   3   0         38.72          5.97        14.93 o                         
 -11   4   0          8.17          7.20        14.93 o                         
 -10   4   0          9.89         19.92        13.82 o                         
  -9   4   0        371.89        444.66        25.80 o                         
  -8   4   0        226.48        265.11        18.72 o                         
  -7   4   0        155.47        140.47        14.61 o                         
  -6   4   0        392.42        361.05        30.37 o                         
  -5   4   0        842.55        920.54        44.97 o                         
  -4   4   0       1275.16       1215.02        31.24 o                         
  -3   4   0       1368.82       1392.42        32.23 o                         
  -2   4   0       1452.31       1463.45        23.74 o                         
  -1   4   0         30.77         28.30         3.92 o                         
   0   4   0        261.34        268.85         8.61 o                         
   1   4   0         15.63          6.22         3.43 o                         
   2   4   0        614.24        591.01        16.35 o                         
   3   4   0       1701.09       1656.41        26.67 o                         
   4   4   0       3798.29       4182.97        55.67 o                         
   5   4   0        221.61        238.08         8.68 o                         
   6   4   0         28.00         17.13         4.55 o                         
   7   4   0        547.75        587.63        30.26 o                         
   8   4   0       3324.60       3158.03       110.75 o                         
   9   4   0        113.66        108.10        13.43 o                         
  10   4   0         18.87         23.32         8.81 o                         
  11   4   0        187.80        180.58        33.56 o                         
  12   4   0        482.49        509.43        28.97 o                         
  13   4   0         32.46         36.88        14.40 o                         
 -10   5   0         44.11         29.55        16.09 o                         
  -9   5   0         45.53         47.71        12.55 o                         
  -8   5   0        236.76        253.48        30.84 o                         
  -7   5   0         20.62         15.07         8.01 o                         
  -6   5   0        116.04         97.16        12.82 o                         
  -5   5   0        771.93        766.80        35.66 o                         
  -4   5   0       1180.61       1095.23        59.37 o                         
  -3   5   0        211.76        225.55        13.67 o                         
  -2   5   0         88.62         72.55         5.03 o                         
  -1   5   0       4971.29       5391.32        84.34 o                         
   0   5   0        321.83        315.61        10.44 o                         
   1   5   0       2453.93       2128.65        34.34 o                         
   2   5   0        165.99        158.39         7.69 o                         
   3   5   0        949.92        768.64        17.94 o                         
   4   5   0        170.58        197.43         8.67 o                         
   5   5   0       1181.29       1344.49        25.26 o                         
   6   5   0         62.11         62.59         5.59 o                         
   7   5   0        317.39        315.22        16.87 o                         
   8   5   0         40.22         40.64        10.72 o                         
   9   5   0        826.67        877.07        32.20 o                         
  10   5   0         42.40         44.76        10.56 o                         
  11   5   0         23.48         30.42        11.23 o                         
  12   5   0        343.40        346.47        24.56 o                         
  13   5   0          4.69          4.63        11.04 o                         
 -10   6   0          1.12         20.39        15.21 o                         
  -9   6   0        133.73        138.89        19.39 o                         
  -8   6   0         52.84         54.67        13.34 o                         
  -7   6   0        124.41        123.08        16.07 o                         
  -6   6   0         45.66         29.83         9.07 o                         
  -5   6   0          1.91          2.95         5.86 o                         
  -4   6   0       2471.60       2491.30        53.83 o                         
  -3   6   0        204.97        178.45        16.14 o                         
  -2   6   0          6.15          7.79         3.20 o                         
  -1   6   0          3.79          1.50         3.02 o                         
   0   6   0       5324.40       5388.67        79.80 o                         
   1   6   0       1763.07       1739.55        30.41 o                         
   2   6   0        274.81        263.40        10.51 o                         
   3   6   0        897.43        867.68        19.78 o                         
   4   6   0        214.46        220.57         9.90 o                         
   5   6   0         51.02         65.93         6.59 o                         
   6   6   0         42.12         27.77         5.07 o                         
   7   6   0       1508.63       1426.82        38.05 o                         
   8   6   0        184.19        202.96        18.82 o                         
   9   6   0          9.53         15.13         8.49 o                         
  10   6   0        138.69        128.34        23.22 o                         
  11   6   0        193.56        194.64        19.66 o                         
  12   6   0        131.24        174.94        21.46 o                         
  13   6   0          1.53          8.94        11.02 o                         
  -9   7   0         28.76         44.81        14.16 o                         
  -8   7   0          1.90          9.18        10.03 o                         
  -7   7   0          5.54          6.63         9.20 o                         
  -6   7   0          7.86         -2.26         9.97 o                         
  -5   7   0        192.61        158.30        15.91 o                         
  -4   7   0          4.02          2.93         5.53 o                         
  -3   7   0         25.63         37.50         8.81 o                         
  -2   7   0          0.85          1.44         4.82 o                         
  -1   7   0        117.80        154.76         8.78 o                         
   0   7   0        891.38        850.71        20.73 o                         
   1   7   0        398.66        359.42        13.15 o                         
   2   7   0        940.30        868.92        43.01 o                         
   3   7   0         10.36          3.02         3.41 o                         
   4   7   0        689.89        652.70        20.84 o                         
   5   7   0        373.82        380.96        19.83 o                         
   6   7   0        436.15        432.07        19.05 o                         
   7   7   0        352.21        299.93        17.78 o                         
   8   7   0          5.99         10.31         6.95 o                         
   9   7   0        150.91        139.28        16.80 o                         
  10   7   0         20.20         15.60        10.08 o                         
  11   7   0        269.05        292.22        19.14 o                         
  12   7   0        147.34        143.99        20.36 o                         
  13   7   0          1.39         -2.48        10.19 o                         
  -8   8   0         66.45         48.98        14.99 o                         
  -7   8   0         13.09         -3.49        13.31 o                         
  -6   8   0          6.23          7.89         9.09 o                         
  -5   8   0        548.02        569.37        27.56 o                         
  -4   8   0        640.44        620.15        27.62 o                         
  -3   8   0         23.24         20.40         7.94 o                         
  -2   8   0        141.74        172.54        28.82 o                         
  -1   8   0        120.19        103.72        12.21 o                         
   0   8   0        628.47        723.27        20.14 o                         
   1   8   0          2.25          1.33         4.08 o                         
   2   8   0        430.95        468.35        16.27 o                         
   3   8   0         22.84         24.85         5.60 o                         
   4   8   0        468.90        409.59        16.68 o                         
   5   8   0        211.18        203.56        11.52 o                         
   6   8   0        805.12        745.49        31.03 o                         
   7   8   0        269.03        290.00        18.09 o                         
   8   8   0        102.76        113.42        19.62 o                         
   9   8   0        365.70        345.30        21.46 o                         
  10   8   0         61.78         60.06        15.77 o                         
  11   8   0        439.01        481.73        29.54 o                         
  12   8   0         57.66         52.49        19.48 o                         
  -7   9   0         26.35         32.89        13.65 o                         
  -6   9   0         96.86        116.56        17.96 o                         
  -5   9   0        387.56        409.13        25.33 o                         
  -4   9   0         85.17         68.71        12.61 o                         
  -3   9   0          2.20          3.56         6.38 o                         
  -2   9   0         36.02         26.80        10.74 o                         
  -1   9   0        120.18        115.98        13.73 o                         
   0   9   0        466.44        447.77        20.70 o                         
   1   9   0        328.00        272.67        13.57 o                         
   2   9   0         49.01         64.33         8.35 o                         
   3   9   0        159.43        191.02        11.93 o                         
   4   9   0        780.73        808.16        23.23 o                         
   5   9   0        128.10        111.46        10.50 o                         
   6   9   0        194.47        192.31        16.15 o                         
   7   9   0        324.43        324.14        25.78 o                         
   8   9   0        138.57        176.22        17.66 o                         
   9   9   0        327.05        343.51        22.61 o                         
  10   9   0         88.31         58.47        13.51 o                         
  11   9   0        129.19        135.37        24.18 o                         
  12   9   0         23.83         19.43        14.81 o                         
  -6  10   0         41.20         30.46        13.59 o                         
  -5  10   0        204.70        240.98        30.74 o                         
  -4  10   0          9.04         10.69         8.21 o                         
  -3  10   0         32.20         45.73        11.45 o                         
  -2  10   0          4.60          8.25         7.95 o                         
  -1  10   0        627.71        618.57        27.53 o                         
   0  10   0        369.80        378.53        21.07 o                         
   1  10   0          0.45          0.96         5.05 o                         
   2  10   0         65.12         59.34         8.94 o                         
   3  10   0         30.09         41.19         7.97 o                         
   4  10   0       2441.44       2611.20        55.70 o                         
   5  10   0        117.71        104.52        10.82 o                         
   6  10   0         32.91         57.91         8.66 o                         
   7  10   0          1.55         -3.34         6.55 o                         
   8  10   0       1083.47       1102.23        38.58 o                         
   9  10   0        274.00        239.02        22.54 o                         
  10  10   0         42.00         22.02        19.10 o                         
  11  10   0        116.20        156.96        31.50 o                         
  12  10   0         29.94         21.27        20.27 o                         
  -5  11   0        156.68        142.58        20.36 o                         
  -4  11   0         12.51         25.33        11.94 o                         
  -3  11   0         57.04         64.81        15.05 o                         
  -2  11   0          4.14         -9.09         9.09 o                         
  -1  11   0        261.38        307.69        30.19 o                         
   0  11   0         34.63         28.86         9.77 o                         
   1  11   0          1.91          3.71         7.49 o                         
   2  11   0         20.38         12.69         6.84 o                         
   3  11   0        176.17        181.76        14.12 o                         
   4  11   0          4.10         13.37         6.91 o                         
   5  11   0         42.01         50.07         9.15 o                         
   6  11   0         11.90         -7.80         7.99 o                         
   7  11   0        115.49        138.17        16.98 o                         
   8  11   0        564.22        635.58        31.31 o                         
   9  11   0        332.59        272.27        29.24 o                         
  10  11   0          4.77         -0.48        11.40 o                         
  11  11   0          5.92          4.04        13.48 o                         
  -4  12   0         12.84         32.98        18.74 o                         
  -3  12   0         23.27         -2.56        11.19 o                         
  -2  12   0         87.71         87.18        16.12 o                         
  -1  12   0        584.95        543.51        29.27 o                         
   0  12   0        240.48        207.67        27.07 o                         
   1  12   0         32.62         31.24        10.85 o                         
   2  12   0          2.96         -3.10         7.45 o                         
   3  12   0        579.34        630.03        24.47 o                         
   4  12   0        485.69        490.20        22.09 o                         
   5  12   0          3.76          1.64         6.57 o                         
   6  12   0          0.19          9.83         9.45 o                         
   7  12   0        130.70        166.47        25.22 o                         
   8  12   0        336.22        311.87        55.62 o                         
   9  12   0         18.69         11.66        13.62 o                         
  10  12   0          0.19        -10.87        10.87 o                         
  11  12   0         67.88         95.94        23.51 o                         
  -3  13   0         29.30         40.53        20.94 o                         
  -2  13   0         48.24         51.81        20.61 o                         
  -1  13   0         25.12          6.67        14.46 o                         
   0  13   0        135.31        157.43        32.13 o                         
   1  13   0         72.38         71.43        16.60 o                         
   2  13   0         40.12         47.86        22.18 o                         
   3  13   0        243.02        199.83        21.27 o                         
   4  13   0        106.69        123.08        18.76 o                         
   5  13   0         50.40         50.62        11.03 o                         
   6  13   0         51.69         41.18        19.94 o                         
   7  13   0        225.49        208.78        28.17 o                         
   8  13   0        291.12        282.37        31.92 o                         
   9  13   0         58.73         59.19        18.95 o                         
  10  13   0         12.38         23.75        17.42 o                         
  -1  14   0        130.07        139.05        27.95 o                         
   0  14   0         81.79         71.87        19.97 o                         
   1  14   0         81.87         75.06        21.52 o                         
   2  14   0         25.36         42.40        14.33 o                         
   3  14   0        195.77        184.95        21.26 o                         
   4  14   0        192.02        174.79        25.33 o                         
   5  14   0         96.72         61.94        14.48 o                         
   6  14   0          4.22         19.26        14.98 o                         
   7  14   0        130.71        177.44        27.66 o                         
   8  14   0         91.08        139.73        26.24 o                         
   2  15   0         11.82          6.37        21.44 o                         
   3  15   0        153.02        213.77        44.90 o                         
   4  15   0        106.22        130.00        34.85 o                         
   5  15   0         75.91         91.14        31.50 o                         
   6  15   0          2.36          3.92        15.78 o                         
  -4 -15   1         78.72         79.74        30.49 o                         
  -3 -15   1        136.33        141.89        27.72 o                         
  -8 -14   1         56.03          6.22        22.28 o                         
  -7 -14   1         53.56         19.77        23.79 o                         
  -6 -14   1          1.53          6.44        14.33 o                         
  -5 -14   1         92.67         93.88        23.20 o                         
  -4 -14   1        144.71        122.78        32.17 o                         
  -3 -14   1        336.81        368.70        42.05 o                         
  -2 -14   1         10.74          8.81        18.26 o                         
  -1 -14   1         73.37         70.39        21.61 o                         
   0 -14   1         65.63         47.95        19.07 o                         
   1 -14   1        157.90        158.84        28.43 o                         
 -10 -13   1          4.91          1.89        13.74 o                         
  -9 -13   1         14.07          5.76        15.11 o                         
  -8 -13   1        193.92        194.12        27.77 o                         
  -7 -13   1         58.14         42.03        17.51 o                         
  -6 -13   1          8.20         -0.69        10.68 o                         
  -5 -13   1         44.54         27.93        10.49 o                         
  -4 -13   1        307.59        353.60        20.50 o                         
  -3 -13   1        126.25         93.54        15.02 o                         
  -2 -13   1          1.25         22.06        10.52 o                         
  -1 -13   1        133.27        104.68        21.94 o                         
   0 -13   1        376.47        395.88        33.88 o                         
   1 -13   1        145.25        139.32        26.64 o                         
   2 -13   1         29.12         47.05        20.03 o                         
   3 -13   1         38.73         40.54        19.86 o                         
 -10 -12   1          0.93        -17.57        18.26 o                         
  -9 -12   1         54.59         65.93        19.10 o                         
  -8 -12   1        336.74        383.64        26.36 o                         
  -7 -12   1         62.46         64.66        14.03 o                         
  -6 -12   1          5.69          7.95         9.45 o                         
  -5 -12   1         46.44         47.18        10.00 o                         
  -4 -12   1        152.07        135.98        20.73 o                         
  -3 -12   1        445.28        461.94        27.13 o                         
  -2 -12   1         22.27          4.65         8.25 o                         
  -1 -12   1         49.28         36.63        11.96 o                         
   0 -12   1        227.99        265.25        21.28 o                         
   1 -12   1        551.26        645.48        38.97 o                         
   2 -12   1         47.73         32.87        16.45 o                         
   3 -12   1         31.95         15.48        22.28 o                         
   4 -12   1         99.73        127.22        26.74 o                         
 -11 -11   1         13.12         10.71        16.84 o                         
 -10 -11   1          0.20         -9.42        12.32 o                         
  -9 -11   1        658.71        645.61        37.79 o                         
  -8 -11   1        291.88        323.09        22.93 o                         
  -7 -11   1          6.84         13.17         8.92 o                         
  -6 -11   1          3.68         -2.82         6.55 o                         
  -5 -11   1        282.75        266.58        16.27 o                         
  -4 -11   1        386.12        429.14        19.59 o                         
  -3 -11   1          1.59          1.17         6.17 o                         
  -2 -11   1         44.22         47.46         8.86 o                         
  -1 -11   1         31.00         27.28         9.45 o                         
   0 -11   1        295.00        342.69        28.18 o                         
   1 -11   1        283.99        331.72        22.19 o                         
   2 -11   1          2.02         12.99         9.43 o                         
   3 -11   1         83.85         51.72        28.14 o                         
   4 -11   1         66.42         77.67        22.45 o                         
   5 -11   1        209.90        238.25        32.81 o                         
 -12 -10   1          6.65         23.80        16.91 o                         
 -11 -10   1         65.05         81.15        15.90 o                         
 -10 -10   1          0.84         -9.07         9.07 o                         
  -9 -10   1        742.04        726.05        69.33 o                         
  -8 -10   1       1391.96       1402.58        50.46 o                         
  -7 -10   1         80.67         56.28        11.46 o                         
  -6 -10   1        115.82        103.80        14.17 o                         
  -5 -10   1        243.69        227.30        14.05 o                         
  -4 -10   1       2021.38       2068.13        42.19 o                         
  -3 -10   1        194.81        201.31        19.39 o                         
  -2 -10   1          0.90         -0.72         4.77 o                         
  -1 -10   1          1.59          4.66         6.63 o                         
   0 -10   1        312.95        347.24        24.30 o                         
   1 -10   1        386.04        442.48        23.36 o                         
   2 -10   1         32.05         19.73         9.75 o                         
   3 -10   1         30.54         44.53        12.36 o                         
   4 -10   1        145.94        136.85        18.77 o                         
   5 -10   1        326.68        405.75        34.59 o                         
   6 -10   1          3.57          3.81        14.16 o                         
 -12  -9   1         75.12         96.48        18.41 o                         
 -11  -9   1        335.06        384.82        27.77 o                         
 -10  -9   1          9.98          8.94         9.15 o                         
  -9  -9   1        599.07        591.85        29.06 o                         
  -8  -9   1          2.37         -1.01         7.29 o                         
  -7  -9   1        202.60        226.82        17.40 o                         
  -6  -9   1          2.45          1.87         5.63 o                         
  -5  -9   1       1323.67       1383.74        43.30 o                         
  -4  -9   1       2516.16       2534.46        45.97 o                         
  -3  -9   1         14.66         12.17         5.36 o                         
  -2  -9   1         76.85         79.55        10.54 o                         
  -1  -9   1          1.38          2.80         4.70 o                         
   0  -9   1        899.75        943.75        25.09 o                         
   1  -9   1         73.21         81.86        12.07 o                         
   2  -9   1          1.74         -0.06         7.00 o                         
   3  -9   1          2.52          0.15         7.35 o                         
   4  -9   1         68.91         78.96        14.54 o                         
   5  -9   1         36.52         54.74        13.03 o                         
   6  -9   1          0.29         -2.39         9.34 o                         
   7  -9   1         23.49         -0.09        10.61 o                         
 -12  -8   1         91.01        109.25        19.33 o                         
 -11  -8   1        201.76        211.76        22.08 o                         
 -10  -8   1         81.33         89.11        24.56 o                         
  -9  -8   1        501.39        573.04        27.75 o                         
  -8  -8   1         97.35         70.00        12.14 o                         
  -7  -8   1        969.73        980.44        32.68 o                         
  -6  -8   1        420.04        394.90        16.10 o                         
  -5  -8   1       2041.77       2098.00        39.26 o                         
  -4  -8   1        572.98        702.83        20.48 o                         
  -3  -8   1        143.60        145.86        13.98 o                         
  -2  -8   1        390.81        350.71        14.12 o                         
  -1  -8   1        303.96        288.13        17.80 o                         
   0  -8   1       1113.76       1136.16        26.20 o                         
   1  -8   1         57.63         51.72         6.94 o                         
   2  -8   1         76.94         47.06        10.38 o                         
   3  -8   1        162.83        133.88        24.45 o                         
   4  -8   1        290.56        349.39        21.31 o                         
   5  -8   1        329.76        336.76        21.81 o                         
   6  -8   1          5.19          1.82         8.70 o                         
   7  -8   1          1.05          0.03         9.40 o                         
   8  -8   1         33.96          4.30        11.44 o                         
 -13  -7   1         32.68         20.29        15.99 o                         
 -12  -7   1        385.10        454.63        31.99 o                         
 -11  -7   1        110.91        108.74        16.85 o                         
 -10  -7   1         25.31          7.25        19.30 o                         
  -9  -7   1         22.46         33.50        12.08 o                         
  -8  -7   1         22.36         34.39         9.68 o                         
  -7  -7   1        733.12        721.48        27.31 o                         
  -6  -7   1          1.68          4.01         4.07 o                         
  -5  -7   1        499.68        473.25        15.66 o                         
  -4  -7   1        420.67        417.66        15.19 o                         
  -3  -7   1         87.82        113.23         8.40 o                         
  -2  -7   1        453.61        453.76        14.91 o                         
  -1  -7   1       2246.01       2393.07        39.99 o                         
   0  -7   1        626.68        551.20        22.44 o                         
   1  -7   1         77.01         61.10        13.72 o                         
   2  -7   1        115.66        123.88         8.55 o                         
   3  -7   1         66.94         58.09         9.56 o                         
   4  -7   1          8.89         12.12         7.14 o                         
   5  -7   1        262.11        246.12        18.20 o                         
   6  -7   1          4.51         12.93         8.65 o                         
   7  -7   1         21.07         13.82         9.62 o                         
   8  -7   1        133.75        112.48        17.56 o                         
   9  -7   1         43.82         60.85        23.11 o                         
 -13  -6   1         21.06         30.98        13.03 o                         
 -12  -6   1        201.52        252.26        47.31 o                         
 -11  -6   1          4.42          3.66         7.95 o                         
 -10  -6   1        419.79        366.75        23.08 o                         
  -9  -6   1          1.87          8.44         8.31 o                         
  -8  -6   1        501.71        480.07        40.42 o                         
  -7  -6   1       1157.16       1116.65        33.31 o                         
  -6  -6   1         19.14          5.93         3.48 o                         
  -5  -6   1        473.19        516.86        15.18 o                         
  -4  -6   1        541.37        539.96        17.51 o                         
  -3  -6   1        709.63        634.84        16.60 o                         
  -2  -6   1         15.38         20.14         4.41 o                         
  -1  -6   1        500.62        475.94        24.71 o                         
   0  -6   1       1820.11       2060.15        34.43 o                         
   1  -6   1        573.12        593.26        15.96 o                         
   2  -6   1          7.91          4.07         3.31 o                         
   3  -6   1        835.85        889.73        33.36 o                         
   4  -6   1       1708.98       1696.49        56.05 o                         
   5  -6   1        291.30        266.02        17.40 o                         
   6  -6   1          3.64          7.21         6.31 o                         
   7  -6   1        133.12        113.11        15.78 o                         
   8  -6   1        275.65        295.02        22.36 o                         
   9  -6   1         67.78         51.62        17.14 o                         
  10  -6   1         14.37         17.07        14.79 o                         
 -13  -5   1        225.08        275.63        27.45 o                         
 -12  -5   1        238.52        250.28        23.05 o                         
 -11  -5   1          8.45         13.93         8.72 o                         
 -10  -5   1          7.25          4.75         6.28 o                         
  -9  -5   1       1452.15       1426.81        62.50 o                         
  -8  -5   1       1009.83        954.80        31.85 o                         
  -7  -5   1        182.57        209.16        15.38 o                         
  -6  -5   1          4.20          5.07         4.78 o                         
  -5  -5   1         40.86         28.81         4.38 o                         
  -4  -5   1        159.03        135.24         7.33 o                         
  -3  -5   1        240.29        216.17         9.24 o                         
  -2  -5   1         38.87         38.07         7.02 o                         
  -1  -5   1         47.31         66.97         6.13 o                         
   0  -5   1         32.86          9.23         3.26 o                         
   1  -5   1       2462.94       2431.36        37.30 o                         
   2  -5   1         21.25         21.20         4.09 o                         
   3  -5   1        546.20        552.23        20.05 o                         
   4  -5   1        985.19       1119.03        31.20 o                         
   5  -5   1        488.80        497.46        27.85 o                         
   6  -5   1        221.70        199.88        15.77 o                         
   7  -5   1        321.77        304.43        23.88 o                         
   8  -5   1        166.08        147.41        18.09 o                         
   9  -5   1          5.66          3.15         9.29 o                         
  10  -5   1         10.53        -15.16        24.79 o                         
 -13  -4   1         12.87         15.88        12.64 o                         
 -12  -4   1        278.49        304.95        24.02 o                         
 -11  -4   1         80.49         62.05        15.86 o                         
 -10  -4   1         62.56         60.24        18.26 o                         
  -9  -4   1         17.66         30.53         9.08 o                         
  -8  -4   1       2118.38       2037.28        48.81 o                         
  -7  -4   1        112.24         91.93        15.27 o                         
  -6  -4   1         23.41         17.02         5.84 o                         
  -5  -4   1         85.92         69.68         9.63 o                         
  -4  -4   1       1807.29       1492.79        29.43 o                         
  -3  -4   1        724.53        685.32        14.90 o                         
  -2  -4   1        394.68        471.45        16.54 o                         
  -1  -4   1         23.08         18.06         3.27 o                         
   0  -4   1       1193.28       1337.56        22.71 o                         
   1  -4   1         67.14         41.31         4.84 o                         
   2  -4   1         26.42         31.18         4.21 o                         
   3  -4   1       1096.17       1157.82        22.16 o                         
   4  -4   1        404.15        396.58        16.97 o                         
   5  -4   1       2269.40       2197.40        37.99 o                         
   6  -4   1         72.83         80.10        11.57 o                         
   7  -4   1        127.14         93.95        12.80 o                         
   8  -4   1        100.37         84.33        13.74 o                         
   9  -4   1          1.65          3.74         8.67 o                         
  10  -4   1          0.23         -1.39        12.40 o                         
  11  -4   1          8.40         -7.54        19.10 o                         
 -13  -3   1        185.14        226.76        42.72 o                         
 -12  -3   1          3.17          0.07         9.08 o                         
 -11  -3   1        255.52        259.66        20.32 o                         
 -10  -3   1         35.78         22.23         8.62 o                         
  -9  -3   1        510.25        575.25        28.74 o                         
  -8  -3   1        283.36        262.50        14.38 o                         
  -7  -3   1          1.14          3.42         5.02 o                         
  -6  -3   1         21.12         18.43         5.61 o                         
  -5  -3   1        836.78        930.34        24.95 o                         
  -4  -3   1       6996.69       6813.20        99.36 o                         
  -3  -3   1       1706.39       1496.81        23.27 o                         
  -2  -3   1        470.08        450.55        10.43 o                         
  -1  -3   1          3.71          8.66         2.44 o                         
   0  -3   1       1962.56       2080.91        29.22 o                         
   1  -3   1        231.62        290.17         8.35 o                         
   2  -3   1        409.71        384.95        17.64 o                         
   3  -3   1        575.13        602.54        14.29 o                         
   4  -3   1       1567.38       1518.69        27.39 o                         
   5  -3   1        928.58        907.59        25.51 o                         
   6  -3   1        103.15        108.92         8.86 o                         
   7  -3   1        301.15        277.56        19.56 o                         
   8  -3   1          3.49          2.64         6.07 o                         
   9  -3   1        112.91         73.51        12.76 o                         
  10  -3   1        254.95        250.30        26.88 o                         
  11  -3   1         98.90        108.69        22.36 o                         
 -13  -2   1         91.29         91.49        22.27 o                         
 -12  -2   1         70.96         76.77        24.12 o                         
 -11  -2   1        317.40        244.62        20.73 o                         
 -10  -2   1         79.89        117.18        19.37 o                         
  -9  -2   1        323.68        326.98        19.01 o                         
  -8  -2   1         96.48         89.34        11.42 o                         
  -7  -2   1          9.53         15.28         4.74 o                         
  -6  -2   1        273.74        260.96        10.88 o                         
  -5  -2   1       3688.56       4024.87        66.67 o                         
  -4  -2   1       4441.74       4617.95        71.19 o                         
  -3  -2   1        752.74        676.63        30.37 o                         
  -2  -2   1        173.88        165.20         5.18 o                         
  -1  -2   1        236.99        266.72         8.37 o                         
   0  -2   1       9034.77       9409.70       120.20 o                         
   1  -2   1        165.51        159.08         5.58 o                         
   2  -2   1        691.29        667.85        13.36 o                         
   3  -2   1          6.31         25.43         3.74 o                         
   4  -2   1         10.16         11.19         3.58 o                         
   5  -2   1       3651.63       3625.92        52.98 o                         
   6  -2   1        170.36        149.26        10.78 o                         
   7  -2   1        171.96        197.14        12.22 o                         
   8  -2   1        322.69        285.34        24.93 o                         
   9  -2   1        429.29        419.86        22.72 o                         
  10  -2   1        132.09        114.23        20.48 o                         
  11  -2   1        221.38        209.74        27.95 o                         
  12  -2   1        232.36        243.55        33.29 o                         
 -12  -1   1         77.18        101.13        21.78 o                         
 -11  -1   1        189.17        214.80        25.51 o                         
 -10  -1   1         34.89         28.67         9.68 o                         
  -9  -1   1        388.94        364.96        20.00 o                         
  -8  -1   1        229.67        233.96        24.66 o                         
  -7  -1   1         57.51         41.78         5.86 o                         
  -6  -1   1        445.57        477.99        13.93 o                         
  -5  -1   1       6605.96       6791.12        84.97 o                         
  -4  -1   1        829.68        791.05        15.63 o                         
  -3  -1   1          1.77         14.09         2.85 o                         
  -2  -1   1        778.38        814.81        20.02 o                         
  -1  -1   1       3166.44       3468.21        40.54 o                         
   0  -1   1       2173.68       2093.87        30.18 o                         
   1  -1   1       1473.84       1433.43        19.55 o                         
   2  -1   1        445.15        475.67        14.08 o                         
   3  -1   1        619.09        706.60        23.64 o                         
   4  -1   1       2526.89       2491.98        42.76 o                         
   5  -1   1        280.88        228.89         9.88 o                         
   6  -1   1        556.77        584.90        17.16 o                         
   7  -1   1        397.98        422.81        18.61 o                         
   8  -1   1        588.10        631.07        20.71 o                         
   9  -1   1       2496.82       2429.16        61.14 o                         
  10  -1   1        434.97        495.90        32.67 o                         
  11  -1   1        138.06        154.71        25.19 o                         
  12  -1   1          1.47         -6.59        15.25 o                         
 -12   0   1         88.49         67.31        19.27 o                         
 -11   0   1        228.40        253.05        54.78 o                         
 -10   0   1        591.43        567.59        35.85 o                         
  -9   0   1        444.49        470.87        22.83 o                         
  -8   0   1         23.96         16.48         6.46 o                         
  -7   0   1        867.33        898.90        22.28 o                         
  -6   0   1         88.46         80.75         6.90 o                         
  -5   0   1        625.87        480.66        13.49 o                         
  -4   0   1       2728.49       2717.49        38.62 o                         
  -3   0   1        127.42        143.22         5.86 o                         
  -2   0   1        409.65        393.07         8.41 o                         
  -1   0   1        240.41        203.77         4.75 o                         
   0   0   1      13646.86      13827.57       251.46 o                         
   1   0   1       2955.06       3402.71        39.86 o                         
   2   0   1       5118.58       5827.10        68.18 o                         
   3   0   1       1984.63       2359.38        32.99 o                         
   4   0   1       5412.54       5470.60        69.25 o                         
   5   0   1       2490.04       2673.50        40.94 o                         
   6   0   1        339.14        390.45        13.45 o                         
   7   0   1         45.70         49.59         6.94 o                         
   8   0   1       1453.23       1416.37        48.12 o                         
   9   0   1       1276.38       1362.01        39.39 o                         
  10   0   1          5.37         11.58        10.53 o                         
  11   0   1         89.15        129.91        21.65 o                         
  12   0   1         16.49         12.04        12.90 o                         
 -12   1   1        288.18        331.61        44.40 o                         
 -11   1   1        102.70        101.51        21.37 o                         
 -10   1   1         79.99        112.23        20.26 o                         
  -9   1   1        473.26        436.00        42.89 o                         
  -8   1   1        133.68        114.33        10.66 o                         
  -7   1   1        562.90        511.41        16.76 o                         
  -6   1   1        116.73        105.04        12.19 o                         
  -5   1   1       3618.18       3750.86        53.01 o                         
  -4   1   1       1008.75       1229.87        22.22 o                         
  -3   1   1       1420.31       1392.71        26.51 o                         
  -2   1   1          0.56         15.49         2.38 o                         
  -1   1   1       6037.09       6712.44        75.77 o                         
   0   1   1       3593.99       3820.79        43.92 o                         
   1   1   1       2804.98       2939.12        45.10 o                         
   2   1   1        388.85        540.38        10.28 o                         
   3   1   1         17.52         30.97         5.41 o                         
   4   1   1       6911.52       7639.90        91.67 o                         
   5   1   1        338.07        339.53        11.06 o                         
   6   1   1          7.71          2.85         3.05 o                         
   7   1   1        448.28        468.42        15.53 o                         
   8   1   1       1289.08       1104.32        26.64 o                         
   9   1   1        471.46        493.36        42.13 o                         
  10   1   1         24.73         26.08         9.24 o                         
  11   1   1         46.41         57.05        24.96 o                         
  12   1   1         55.06         58.31        21.11 o                         
 -12   2   1        204.73        217.47        33.07 o                         
 -11   2   1          0.82         -9.34         9.34 o                         
 -10   2   1        173.99        157.94        24.74 o                         
  -9   2   1          4.62         -5.06         8.37 o                         
  -8   2   1        147.93        174.39        18.21 o                         
  -7   2   1        614.53        611.36        19.28 o                         
  -6   2   1        628.87        646.59        17.97 o                         
  -5   2   1       2106.67       2167.29        42.51 o                         
  -4   2   1       1490.65       1671.42        27.88 o                         
  -3   2   1         89.43         74.66         4.76 o                         
  -2   2   1        369.43        431.23        18.32 o                         
  -1   2   1      14287.33      15023.14       193.70 o                         
   0   2   1      13123.36      14879.82       163.66 o                         
   1   2   1       4379.40       4349.52        57.71 o                         
   2   2   1        219.21        225.55         7.64 o                         
   3   2   1       7201.38       7294.11        85.83 o                         
   4   2   1       5422.87       5849.34        72.73 o                         
   5   2   1       2334.64       2571.13        41.78 o                         
   6   2   1         62.64         51.75         5.86 o                         
   7   2   1         43.97         51.65         6.20 o                         
   8   2   1        954.33        910.38        33.32 o                         
   9   2   1        188.89        177.84        14.70 o                         
  10   2   1        185.08        194.59        22.68 o                         
  11   2   1         12.04         18.73        10.01 o                         
  12   2   1         76.51         78.87        26.30 o                         
  13   2   1        224.66        264.24        34.85 o                         
 -11   3   1          8.25         -1.70        12.69 o                         
 -10   3   1         12.64          2.13        13.90 o                         
  -9   3   1         24.03         22.67        12.15 o                         
  -8   3   1        484.23        498.18        26.47 o                         
  -7   3   1         53.28         47.35         9.82 o                         
  -6   3   1       1078.36       1034.61        30.60 o                         
  -5   3   1       1309.97       1290.65        28.82 o                         
  -4   3   1       1441.81       1441.26        25.49 o                         
  -3   3   1       1041.02       1199.83        27.72 o                         
  -2   3   1       2292.36       2110.19        51.65 o                         
  -1   3   1      17061.07      17378.05       193.18 o                         
   0   3   1      16424.60      17442.31       193.30 o                         
   1   3   1      10243.55      10199.09       115.95 o                         
   2   3   1          1.95         14.97         2.88 o                         
   3   3   1       1262.94       1180.03        20.12 o                         
   4   3   1       2785.14       2743.09        39.03 o                         
   5   3   1         60.29         87.16         5.92 o                         
   6   3   1        159.95        145.35         7.92 o                         
   7   3   1       1336.90       1368.58        27.26 o                         
   8   3   1        181.28        202.57        14.62 o                         
   9   3   1        123.46         86.89        14.95 o                         
  10   3   1         92.10        103.80        23.99 o                         
  11   3   1        133.35        132.03        17.83 o                         
  12   3   1        348.61        434.97        27.48 o                         
  13   3   1          3.41         16.92        15.87 o                         
 -11   4   1         10.51         27.57        17.69 o                         
 -10   4   1          3.25         -9.34        10.86 o                         
  -9   4   1        320.51        289.08        45.82 o                         
  -8   4   1        545.64        472.94        24.73 o                         
  -7   4   1        283.01        249.94        17.81 o                         
  -6   4   1        960.44        999.40        31.84 o                         
  -5   4   1        406.64        416.76        19.01 o                         
  -4   4   1       2517.36       2497.34        49.90 o                         
  -3   4   1        913.71        958.09        25.92 o                         
  -2   4   1        747.40        762.73        21.45 o                         
  -1   4   1       2733.45       2736.69        38.10 o                         
   0   4   1       2131.11       2081.70        30.76 o                         
   1   4   1        191.23        157.79         7.92 o                         
   2   4   1       2221.84       2349.68        34.01 o                         
   3   4   1       1245.81       1146.02        20.74 o                         
   4   4   1       4579.85       4753.12        62.24 o                         
   5   4   1       1583.63       1697.86        29.25 o                         
   6   4   1          7.78         19.36         4.16 o                         
   7   4   1        815.07        744.94        18.80 o                         
   8   4   1       1625.39       1646.62        41.47 o                         
   9   4   1        525.17        503.04        23.38 o                         
  10   4   1          0.64         -1.62         6.85 o                         
  11   4   1         96.02         92.85        17.23 o                         
  12   4   1        463.97        534.00        30.17 o                         
  13   4   1         40.43         42.22        21.56 o                         
 -10   5   1         20.83          3.45        13.26 o                         
  -9   5   1        422.14        433.08        26.49 o                         
  -8   5   1        669.54        692.36        34.88 o                         
  -7   5   1         17.41          4.90         9.92 o                         
  -6   5   1          0.45          2.83         6.35 o                         
  -5   5   1       1990.43       1837.40        44.67 o                         
  -4   5   1       1140.41       1042.78        30.48 o                         
  -3   5   1         34.98         23.65         6.54 o                         
  -2   5   1        543.00        620.58        20.19 o                         
  -1   5   1       4830.71       4999.63        64.91 o                         
   0   5   1       2557.78       2697.76        39.58 o                         
   1   5   1        263.24        277.35         9.76 o                         
   2   5   1        289.27        346.22        14.17 o                         
   3   5   1        149.91        206.10         8.55 o                         
   4   5   1          4.05         17.87         5.56 o                         
   5   5   1        331.16        336.71        11.75 o                         
   6   5   1         64.23         47.24         5.73 o                         
   7   5   1        927.02        892.59        35.11 o                         
   8   5   1          5.22          0.73         5.64 o                         
   9   5   1        250.99        256.36        17.71 o                         
  10   5   1        100.06        138.52        15.56 o                         
  11   5   1        254.43        264.01        20.69 o                         
  12   5   1        346.45        369.27        26.46 o                         
  13   5   1          0.57         -1.64        10.12 o                         
 -10   6   1         76.57         48.68        44.40 o                         
  -9   6   1        343.68        371.85        26.62 o                         
  -8   6   1        249.74        250.91        24.31 o                         
  -7   6   1         23.06         15.93         9.45 o                         
  -6   6   1          1.40         -6.23         6.23 o                         
  -5   6   1        128.66        129.78        14.74 o                         
  -4   6   1       1465.16       1535.29        40.20 o                         
  -3   6   1         10.86          7.48         5.41 o                         
  -2   6   1          5.91          8.63         5.13 o                         
  -1   6   1         30.00         30.60         4.78 o                         
   0   6   1        141.49        162.73         8.46 o                         
   1   6   1          3.99         17.56         5.51 o                         
   2   6   1        107.38        123.45        11.32 o                         
   3   6   1        997.40        973.43        30.07 o                         
   4   6   1       1910.72       1982.31        36.92 o                         
   5   6   1         33.00         14.83         4.24 o                         
   6   6   1        148.15        161.89         9.29 o                         
   7   6   1        510.60        482.42        21.07 o                         
   8   6   1        135.43        147.20        15.59 o                         
   9   6   1        237.94        248.15        28.93 o                         
  10   6   1          1.16         -3.51         6.70 o                         
  11   6   1        350.30        381.32        23.88 o                         
  12   6   1        139.66        120.28        17.64 o                         
  13   6   1         12.58         -9.58        15.75 o                         
  -9   7   1        337.44        304.81        26.33 o                         
  -8   7   1          1.34          1.05         9.50 o                         
  -7   7   1          3.76          8.34         9.62 o                         
  -6   7   1         38.68         32.83        11.45 o                         
  -5   7   1       1032.02       1083.81        42.12 o                         
  -4   7   1          3.07         -0.28         8.20 o                         
  -3   7   1         18.66         16.84         7.06 o                         
  -2   7   1         23.00         28.63         7.46 o                         
  -1   7   1         93.15         89.05         7.19 o                         
   0   7   1        919.16        897.58        21.23 o                         
   1   7   1          9.19         10.54         4.14 o                         
   2   7   1        658.56        646.70        17.82 o                         
   3   7   1        419.21        453.24        14.82 o                         
   4   7   1       1435.85       1439.29        28.95 o                         
   5   7   1        607.28        552.37        23.70 o                         
   6   7   1        652.80        672.15        19.39 o                         
   7   7   1        289.22        278.51        22.13 o                         
   8   7   1         51.43         65.93        11.23 o                         
   9   7   1        135.70        124.53        16.30 o                         
  10   7   1         52.49         46.94        12.39 o                         
  11   7   1        419.33        386.42        27.35 o                         
  12   7   1         39.19         32.91        15.52 o                         
  13   7   1          3.14          2.50        13.45 o                         
  -8   8   1          6.46         10.39        11.89 o                         
  -7   8   1          0.39          2.18         9.16 o                         
  -6   8   1         14.62          3.06         8.82 o                         
  -5   8   1        453.65        502.62        55.75 o                         
  -4   8   1        262.23        296.20        36.72 o                         
  -3   8   1          3.35          7.33         6.57 o                         
  -2   8   1        115.12         83.77        14.69 o                         
  -1   8   1        289.28        270.68        16.24 o                         
   0   8   1        837.88        749.60        22.54 o                         
   1   8   1          0.77          2.74         4.05 o                         
   2   8   1        157.95        141.73         9.58 o                         
   3   8   1        276.35        297.78        13.07 o                         
   4   8   1       2397.15       2460.20        43.02 o                         
   5   8   1        585.34        574.48        18.63 o                         
   6   8   1        506.69        531.37        18.17 o                         
   7   8   1         23.87         33.49         8.51 o                         
   8   8   1          3.54          5.55         7.26 o                         
   9   8   1        190.25        199.85        18.84 o                         
  10   8   1        362.73        370.01        33.51 o                         
  11   8   1        526.92        521.31        37.46 o                         
  12   8   1         32.31         36.37        17.65 o                         
  -7   9   1         14.07         -9.24         9.51 o                         
  -6   9   1        122.90         89.48        16.50 o                         
  -5   9   1        674.14        690.67        32.50 o                         
  -4   9   1         83.00         97.40        15.35 o                         
  -3   9   1        100.05        113.60        13.04 o                         
  -2   9   1         41.92         30.07         8.87 o                         
  -1   9   1        444.79        512.16        23.33 o                         
   0   9   1        321.93        359.96        31.46 o                         
   1   9   1        181.14        198.17        13.15 o                         
   2   9   1          0.65          2.02         4.43 o                         
   3   9   1       1101.17       1082.04        27.16 o                         
   4   9   1       1296.88       1331.62        30.60 o                         
   5   9   1          4.71         -3.33         4.22 o                         
   6   9   1        363.62        313.65        15.01 o                         
   7   9   1        161.58        191.86        16.31 o                         
   8   9   1       1080.34        995.85        34.43 o                         
   9   9   1        140.05        165.43        18.38 o                         
  10   9   1        197.85        155.41        38.36 o                         
  11   9   1         69.52         68.07        20.93 o                         
  12   9   1          6.09          1.88        15.46 o                         
  -6  10   1        169.84        168.74        20.94 o                         
  -5  10   1        218.70        242.91        40.99 o                         
  -4  10   1         45.66         37.01        12.96 o                         
  -3  10   1        217.64        197.77        20.01 o                         
  -2  10   1          8.60          9.44         8.35 o                         
  -1  10   1        456.09        431.37        23.01 o                         
   0  10   1        172.42        198.88        16.75 o                         
   1  10   1          2.38          3.77         5.38 o                         
   2  10   1         95.13         82.65        13.69 o                         
   3  10   1         10.34          6.33         7.54 o                         
   4  10   1        681.38        666.17        22.24 o                         
   5  10   1          0.38         -4.64         4.64 o                         
   6  10   1          0.98          6.38         5.30 o                         
   7  10   1          1.90          8.22         7.33 o                         
   8  10   1        758.16        814.44        42.04 o                         
   9  10   1         95.39         92.57        19.43 o                         
  10  10   1        125.43        126.89        23.47 o                         
  11  10   1         56.50         83.23        20.76 o                         
  12  10   1        113.10         90.93        35.85 o                         
  -5  11   1        113.81         91.11        17.63 o                         
  -4  11   1         68.29         61.15        15.27 o                         
  -3  11   1         66.74         47.31        15.23 o                         
  -2  11   1        119.71        131.56        18.30 o                         
  -1  11   1        319.50        345.05        37.13 o                         
   0  11   1          4.93         -6.15         7.32 o                         
   1  11   1          0.73          5.37         8.04 o                         
   2  11   1         13.09          1.05         6.13 o                         
   3  11   1        407.31        403.89        25.49 o                         
   4  11   1        271.05        252.40        15.44 o                         
   5  11   1        216.46        220.27        14.86 o                         
   6  11   1         82.05         83.64        11.60 o                         
   7  11   1        302.90        247.80        44.90 o                         
   8  11   1        571.81        545.68        63.16 o                         
   9  11   1         13.46         24.09        15.29 o                         
  10  11   1          3.33         -4.97        12.42 o                         
  11  11   1          8.99         -6.63        14.60 o                         
  -4  12   1          8.30          4.86        12.30 o                         
  -3  12   1          7.97          3.58        11.07 o                         
  -2  12   1         89.16         96.39        25.80 o                         
  -1  12   1        262.42        280.11        23.16 o                         
   0  12   1        222.57        223.08        28.92 o                         
   1  12   1         17.21          9.46         8.89 o                         
   2  12   1         20.86         44.64        11.53 o                         
   3  12   1        239.13        226.35        25.78 o                         
   4  12   1        192.30        217.00        15.96 o                         
   5  12   1          0.84          3.10         8.59 o                         
   6  12   1         13.06         14.06        10.15 o                         
   7  12   1        239.70        325.38        37.19 o                         
   8  12   1        132.87        112.70        27.64 o                         
   9  12   1          4.40         14.16        14.93 o                         
  10  12   1          0.21         -5.47        15.58 o                         
  11  12   1         68.69         64.27        22.61 o                         
  -3  13   1          3.08          0.90        13.16 o                         
  -2  13   1        102.01         79.99        17.49 o                         
  -1  13   1         57.21         52.51        15.11 o                         
   0  13   1         84.13         67.71        14.50 o                         
   1  13   1         66.91         43.97        13.33 o                         
   2  13   1         89.36         96.82        16.24 o                         
   3  13   1        248.79        291.58        22.15 o                         
   4  13   1         79.30         88.64        15.23 o                         
   5  13   1         67.41         63.25        13.74 o                         
   6  13   1         62.82         64.11        27.81 o                         
   7  13   1        213.90        273.79        29.35 o                         
   8  13   1         92.50         81.92        22.27 o                         
   9  13   1          4.80         -8.27        14.84 o                         
  10  13   1          0.21          3.08        15.02 o                         
  -1  14   1         32.31         34.53        15.55 o                         
   0  14   1         77.49         85.07        18.11 o                         
   1  14   1          8.91         -0.46        12.29 o                         
   2  14   1         88.24         66.20        23.12 o                         
   3  14   1        134.25        126.95        23.16 o                         
   4  14   1        250.26        292.17        29.85 o                         
   5  14   1        101.84        121.71        22.76 o                         
   6  14   1         23.40         18.82        13.85 o                         
   7  14   1        194.81        172.79        26.54 o                         
   8  14   1        102.92        151.11        28.31 o                         
   2  15   1          5.02          9.64        16.27 o                         
   3  15   1        113.06        104.83        23.70 o                         
   4  15   1        232.92        303.25        33.40 o                         
   5  15   1         52.03         54.07        31.33 o                         
   6  15   1         27.49         19.21        22.78 o                         
  -4 -15   2         90.33         76.49        21.46 o                         
  -8 -14   2         95.43         94.02        25.97 o                         
  -7 -14   2         29.80         47.61        23.91 o                         
  -6 -14   2          4.34         17.42        14.93 o                         
  -5 -14   2         57.38         32.88        25.97 o                         
  -4 -14   2        120.48        124.63        23.64 o                         
  -3 -14   2        244.58        322.19        52.10 o                         
  -2 -14   2          3.80         -9.29        31.33 o                         
  -1 -14   2         12.24          9.14        17.69 o                         
   0 -14   2         12.62         26.96        19.13 o                         
  -9 -13   2         52.70         26.38        16.67 o                         
  -8 -13   2        158.89        153.27        20.45 o                         
  -7 -13   2         12.96         11.47        10.16 o                         
  -6 -13   2         20.70         21.91        11.98 o                         
  -5 -13   2          7.92         -4.73         9.70 o                         
  -4 -13   2        549.28        578.64        32.85 o                         
  -3 -13   2        104.57        116.73        21.68 o                         
  -2 -13   2          4.07          1.82        11.26 o                         
  -1 -13   2          7.73          9.90        20.94 o                         
   0 -13   2        227.56        154.53        25.80 o                         
   1 -13   2        271.73        295.50        73.38 o                         
   2 -13   2          0.07        -14.41        14.41 o                         
 -10 -12   2          0.11        -13.21        13.21 o                         
  -9 -12   2        114.80        109.82        17.88 o                         
  -8 -12   2         98.28        116.82        17.33 o                         
  -7 -12   2         31.03         27.83        11.96 o                         
  -6 -12   2          3.31          5.63         9.41 o                         
  -5 -12   2          0.82         -6.43         6.43 o                         
  -4 -12   2         19.47         13.52         7.69 o                         
  -3 -12   2        140.81        158.51        15.20 o                         
  -2 -12   2          2.64         -0.47        10.06 o                         
  -1 -12   2          3.44        -12.84        17.93 o                         
   0 -12   2        180.62        226.23        52.27 o                         
   1 -12   2        214.26        262.45        52.77 o                         
   2 -12   2          0.02         -8.57        11.49 o                         
   3 -12   2         26.50         26.95        18.18 o                         
   4 -12   2         80.89         73.94        31.16 o                         
 -11 -11   2         79.41         71.24        18.59 o                         
 -10 -11   2          8.61          8.68        11.51 o                         
  -9 -11   2        451.81        439.38        34.09 o                         
  -8 -11   2        132.96        109.92        16.23 o                         
  -7 -11   2          5.61         -4.48         8.05 o                         
  -6 -11   2         17.69         28.95        10.42 o                         
  -5 -11   2        633.46        611.29        31.68 o                         
  -4 -11   2       1255.91       1297.95        33.52 o                         
  -3 -11   2          9.79          7.09         7.01 o                         
  -2 -11   2          6.01          5.98         6.32 o                         
  -1 -11   2        202.13        192.13        17.33 o                         
   0 -11   2        795.38        871.78        32.89 o                         
   1 -11   2        393.64        425.00        32.46 o                         
   2 -11   2          2.28          6.89        12.91 o                         
   3 -11   2         12.33          3.63        19.10 o                         
   4 -11   2         90.74         75.85        21.78 o                         
   5 -11   2        164.63        155.26        34.85 o                         
 -12 -10   2         30.53         34.62        15.09 o                         
 -11 -10   2        128.64        111.00        18.49 o                         
 -10 -10   2          0.18         -8.28         9.06 o                         
  -9 -10   2        361.72        416.69        32.49 o                         
  -8 -10   2        257.30        286.48        20.79 o                         
  -7 -10   2        207.15        196.29        34.76 o                         
  -6 -10   2          8.88          1.57         7.39 o                         
  -5 -10   2        588.84        603.39        21.58 o                         
  -4 -10   2        887.55        926.59        33.86 o                         
  -3 -10   2        227.01        235.43        14.19 o                         
  -2 -10   2          0.06         -2.00         5.04 o                         
  -1 -10   2        124.32        129.43        11.53 o                         
   0 -10   2        899.54        894.28        31.14 o                         
   1 -10   2        152.44        171.06        17.89 o                         
   2 -10   2         24.16         33.87        10.39 o                         
   3 -10   2          6.62          5.73         9.51 o                         
   4 -10   2        336.89        393.10        33.75 o                         
   5 -10   2        393.66        392.43        35.01 o                         
   6 -10   2          8.64         12.12        14.40 o                         
 -12  -9   2        152.99        160.62        21.80 o                         
 -11  -9   2        334.82        367.85        27.29 o                         
 -10  -9   2         32.26         16.41        11.21 o                         
  -9  -9   2        359.52        396.07        24.56 o                         
  -8  -9   2         38.05         27.97        10.06 o                         
  -7  -9   2        257.47        245.83        18.49 o                         
  -6  -9   2          5.73         -1.14         6.40 o                         
  -5  -9   2       1164.44       1188.55        29.24 o                         
  -4  -9   2       1262.70       1273.69        30.14 o                         
  -3  -9   2         16.05         21.06         6.14 o                         
  -2  -9   2        116.59        102.65        10.88 o                         
  -1  -9   2        913.05        973.79        25.35 o                         
   0  -9   2       1027.67       1023.11        26.32 o                         
   1  -9   2         82.37         70.49        11.58 o                         
   2  -9   2         10.46         18.16         8.45 o                         
   3  -9   2          7.47          9.58         7.67 o                         
   4  -9   2        714.20        769.57        32.28 o                         
   5  -9   2         93.41         99.71        14.98 o                         
   6  -9   2         29.92         29.92        15.74 o                         
   7  -9   2          9.40         -0.03        23.29 o                         
 -12  -8   2        174.37        180.73        45.52 o                         
 -11  -8   2         76.23         86.87        17.16 o                         
 -10  -8   2        141.93        133.32        18.70 o                         
  -9  -8   2        453.07        402.38        23.92 o                         
  -8  -8   2        139.11        153.17        17.09 o                         
  -7  -8   2        546.61        541.96        29.50 o                         
  -6  -8   2          4.57          5.51         6.99 o                         
  -5  -8   2       1584.77       1561.91        32.61 o                         
  -4  -8   2        473.82        423.71        15.85 o                         
  -3  -8   2        534.72        622.25        19.04 o                         
  -2  -8   2         45.32         53.64         7.20 o                         
  -1  -8   2        435.51        432.19        15.83 o                         
   0  -8   2        601.73        606.97        19.44 o                         
   1  -8   2         72.45         75.02         8.65 o                         
   2  -8   2         19.02         15.20         7.04 o                         
   3  -8   2         18.14         21.92         8.01 o                         
   4  -8   2        177.07        187.10        16.64 o                         
   5  -8   2        110.25        133.95        23.28 o                         
   6  -8   2          1.74         -7.72         7.72 o                         
   7  -8   2          4.64         -4.86         9.48 o                         
   8  -8   2         31.26         13.63        15.85 o                         
 -13  -7   2         49.72         58.98        15.78 o                         
 -12  -7   2        247.10        266.37        25.96 o                         
 -11  -7   2         16.20         17.35         9.76 o                         
 -10  -7   2        335.77        341.17        23.17 o                         
  -9  -7   2        179.96        131.43        18.22 o                         
  -8  -7   2        885.09        790.87        30.05 o                         
  -7  -7   2        572.67        579.17        24.44 o                         
  -6  -7   2          1.59          0.85         5.49 o                         
  -5  -7   2        172.41        179.33        10.12 o                         
  -4  -7   2        986.40        951.12        22.73 o                         
  -3  -7   2        207.15        211.10        10.51 o                         
  -2  -7   2         36.46         49.06         6.46 o                         
  -1  -7   2       2331.95       2137.38        37.43 o                         
   0  -7   2        624.89        639.01        17.99 o                         
   1  -7   2        153.54        139.69         9.21 o                         
   2  -7   2         49.37         34.69         5.97 o                         
   3  -7   2        474.58        483.90        21.54 o                         
   4  -7   2        344.74        351.02        19.27 o                         
   5  -7   2        389.34        390.71        21.57 o                         
   6  -7   2         53.24         59.34        11.90 o                         
   7  -7   2         62.91         33.60        12.37 o                         
   8  -7   2        170.54        186.83        21.74 o                         
   9  -7   2         25.03         14.75        16.03 o                         
 -13  -6   2         58.47         68.21        17.06 o                         
 -12  -6   2        229.84        256.66        40.28 o                         
 -11  -6   2         23.92         28.35        11.51 o                         
 -10  -6   2        606.73        629.75        30.03 o                         
  -9  -6   2        224.24        218.40        17.88 o                         
  -8  -6   2        156.26        145.13        15.21 o                         
  -7  -6   2        240.95        223.54        16.44 o                         
  -6  -6   2        532.07        558.05        21.98 o                         
  -5  -6   2       1406.36       1431.09        27.85 o                         
  -4  -6   2        215.85        178.31        15.38 o                         
  -3  -6   2        602.47        543.73        20.17 o                         
  -2  -6   2        123.99        165.62         8.64 o                         
  -1  -6   2        377.47        357.89        12.25 o                         
   0  -6   2       1850.24       1873.17        32.62 o                         
   1  -6   2       1456.94       1525.13        28.87 o                         
   2  -6   2          1.57          2.17         3.61 o                         
   3  -6   2        228.05        208.21        23.19 o                         
   4  -6   2         55.55         45.21         8.94 o                         
   5  -6   2        207.78        236.14        16.49 o                         
   6  -6   2          8.86          4.42         6.94 o                         
   7  -6   2         85.36         85.38        13.38 o                         
   8  -6   2        229.47        254.23        20.62 o                         
   9  -6   2         12.88         11.33        12.57 o                         
 -13  -5   2        413.84        429.04        67.48 o                         
 -12  -5   2        146.72        119.00        28.44 o                         
 -11  -5   2          2.34          2.63         7.95 o                         
 -10  -5   2         44.31         34.41        10.85 o                         
  -9  -5   2       1091.91       1146.08        49.24 o                         
  -8  -5   2       3258.33       3140.17        65.47 o                         
  -7  -5   2        178.32        171.75        19.24 o                         
  -6  -5   2         10.68          4.45         6.77 o                         
  -5  -5   2        361.71        366.03        13.40 o                         
  -4  -5   2       1812.93       1874.76        31.48 o                         
  -3  -5   2        119.45         69.04         6.07 o                         
  -2  -5   2        147.64        148.37        10.61 o                         
  -1  -5   2        207.65        187.42        13.20 o                         
   0  -5   2        551.73        592.41        14.91 o                         
   1  -5   2        423.01        373.79        20.99 o                         
   2  -5   2         11.53         16.97         4.18 o                         
   3  -5   2        843.46        769.97        19.03 o                         
   4  -5   2         92.73         97.26         9.19 o                         
   5  -5   2        163.89        171.34        23.74 o                         
   6  -5   2        128.49        153.31        14.62 o                         
   7  -5   2        262.43        271.29        19.00 o                         
   8  -5   2         63.23         68.70        13.07 o                         
   9  -5   2         10.05          0.76         8.52 o                         
  10  -5   2          2.76          6.19        10.59 o                         
 -13  -4   2         47.84         36.50        19.91 o                         
 -12  -4   2        128.02        105.37        17.01 o                         
 -11  -4   2         71.26         95.73        15.78 o                         
 -10  -4   2         44.14         38.55        10.48 o                         
  -9  -4   2         42.03         63.90        11.94 o                         
  -8  -4   2        221.17        205.79        19.84 o                         
  -7  -4   2         16.01         36.54         8.53 o                         
  -6  -4   2          2.28          0.22         4.39 o                         
  -5  -4   2       1308.39       1296.20        48.69 o                         
  -4  -4   2        601.70        596.40        13.73 o                         
  -3  -4   2        317.65        297.90         9.67 o                         
  -2  -4   2         70.78         63.89         4.94 o                         
  -1  -4   2        409.35        460.09        12.33 o                         
   0  -4   2       1394.62       1283.33        22.13 o                         
   1  -4   2        240.03        232.26        12.14 o                         
   2  -4   2        336.05        302.35        10.39 o                         
   3  -4   2        343.76        293.24        10.79 o                         
   4  -4   2        186.38        186.85        11.25 o                         
   5  -4   2       1058.73       1026.14        23.95 o                         
   6  -4   2          2.66         -0.57         6.58 o                         
   7  -4   2        174.10        195.07        16.57 o                         
   8  -4   2        234.31        254.82        18.25 o                         
   9  -4   2          6.58          6.29         8.81 o                         
  10  -4   2         17.78         25.42        29.32 o                         
  11  -4   2        156.83        156.58        29.82 o                         
 -13  -3   2        287.12        315.13        32.50 o                         
 -12  -3   2          1.28          2.94         9.09 o                         
 -11  -3   2        231.47        212.03        18.76 o                         
 -10  -3   2          5.30          1.42         7.21 o                         
  -9  -3   2        437.33        449.16        22.82 o                         
  -8  -3   2        640.43        637.41        25.70 o                         
  -7  -3   2        210.35        251.21        16.33 o                         
  -6  -3   2        146.54        155.13        11.31 o                         
  -5  -3   2        449.10        384.91        15.82 o                         
  -4  -3   2         36.08         33.43         7.64 o                         
  -3  -3   2         10.55         10.34         2.47 o                         
  -2  -3   2       1182.07       1194.89        19.97 o                         
  -1  -3   2         90.72         90.06        10.93 o                         
   0  -3   2       2689.02       2468.12        34.08 o                         
   1  -3   2        957.40       1115.09        19.41 o                         
   2  -3   2        832.84        805.04        16.67 o                         
   3  -3   2        250.14        247.19         9.49 o                         
   4  -3   2       1944.92       1911.10        33.04 o                         
   5  -3   2       2397.69       2355.78        45.85 o                         
   6  -3   2         57.04         77.48         8.11 o                         
   7  -3   2        652.76        640.26        58.83 o                         
   8  -3   2         30.57         19.16         8.91 o                         
   9  -3   2         34.24         26.95        10.54 o                         
  10  -3   2          0.46         -1.26        12.12 o                         
  11  -3   2        139.32        193.13        28.77 o                         
 -13  -2   2         38.20         49.37        18.93 o                         
 -12  -2   2         46.85         18.92        13.50 o                         
 -11  -2   2        143.68        168.05        19.73 o                         
 -10  -2   2         13.71          0.88         7.10 o                         
  -9  -2   2        330.62        340.90        28.55 o                         
  -8  -2   2         25.51         19.08         6.84 o                         
  -7  -2   2         86.97         88.09        10.96 o                         
  -6  -2   2         85.98         93.14         9.77 o                         
  -5  -2   2        622.07        493.19        17.70 o                         
  -4  -2   2        728.22        728.20        28.14 o                         
  -3  -2   2        842.26        895.55        15.39 o                         
  -2  -2   2        551.85        615.16        14.80 o                         
  -1  -2   2         43.31         44.46         5.80 o                         
   0  -2   2        328.66        421.18         8.65 o                         
   1  -2   2        313.40        290.39         7.80 o                         
   2  -2   2        649.83        641.77        13.73 o                         
   3  -2   2        413.74        436.08        11.93 o                         
   4  -2   2         89.20         88.04         9.33 o                         
   5  -2   2       1149.75       1147.01        24.50 o                         
   6  -2   2        352.48        330.04        27.76 o                         
   7  -2   2        222.87        243.08        12.79 o                         
   8  -2   2        454.38        394.86        20.65 o                         
   9  -2   2        448.72        422.77        30.70 o                         
  10  -2   2          1.55         -8.14         9.44 o                         
  11  -2   2        210.54        254.30        28.78 o                         
 -12  -1   2         36.74         33.88        16.82 o                         
 -11  -1   2        124.99        141.51        26.97 o                         
 -10  -1   2        127.15        161.52        31.27 o                         
  -9  -1   2        266.08        290.51        18.19 o                         
  -8  -1   2         76.39         71.62        13.01 o                         
  -7  -1   2        277.95        300.04        11.86 o                         
  -6  -1   2        337.66        378.28        20.26 o                         
  -5  -1   2       2057.15       2061.04        32.67 o                         
  -4  -1   2       2271.94       2219.11        35.50 o                         
  -3  -1   2        148.57        155.88         7.11 o                         
  -2  -1   2        692.44        724.02        19.83 o                         
  -1  -1   2      11473.88      12461.75       138.10 o                         
   0  -1   2      29496.32      32622.38       425.84 o                         
   1  -1   2        604.22        834.89        13.70 o                         
   2  -1   2        483.53        473.94        10.77 o                         
   3  -1   2          3.17         13.83         3.29 o                         
   4  -1   2       4785.46       5145.68        67.33 o                         
   5  -1   2        218.66        198.85         9.59 o                         
   6  -1   2        640.36        651.34        18.60 o                         
   7  -1   2        205.21        220.80        12.16 o                         
   8  -1   2          3.82          0.58         4.71 o                         
   9  -1   2        563.87        523.66        24.29 o                         
  10  -1   2         35.44         19.02        18.93 o                         
  11  -1   2        135.89        155.01        55.79 o                         
  12  -1   2         25.58         36.10        19.27 o                         
 -12   0   2        162.30        152.23        57.63 o                         
 -11   0   2         71.80         86.95        19.15 o                         
 -10   0   2        629.01        638.59        37.27 o                         
  -9   0   2        621.45        527.32        23.86 o                         
  -8   0   2         26.82         38.39        11.10 o                         
  -7   0   2        939.22        970.07        24.47 o                         
  -6   0   2          1.60          4.29         3.31 o                         
  -5   0   2        695.97        641.51        22.68 o                         
  -4   0   2       1223.61       1402.91        24.32 o                         
  -3   0   2        493.52        458.69        12.86 o                         
  -2   0   2       5246.65       5733.73        67.96 o                         
  -1   0   2       2125.96       2252.47        33.38 o                         
   0   0   2       5486.94       6141.72        69.71 o                         
   1   0   2        409.28        408.71         8.13 o                         
   2   0   2       2147.01       2325.47        31.46 o                         
   3   0   2         73.59        104.24         7.16 o                         
   4   0   2       5266.88       5353.19        68.72 o                         
   5   0   2        544.91        471.64        13.95 o                         
   6   0   2        689.98        667.50        18.37 o                         
   7   0   2         63.95         62.86        12.72 o                         
   8   0   2        508.18        503.19        18.43 o                         
   9   0   2        505.55        520.24        21.66 o                         
  10   0   2          0.07          4.16         9.59 o                         
  11   0   2         12.89          4.38        10.53 o                         
  12   0   2         22.37         34.21        15.86 o                         
 -12   1   2        464.03        470.74        65.17 o                         
 -11   1   2         56.82         37.65        16.33 o                         
 -10   1   2         82.92        107.89        21.18 o                         
  -9   1   2         97.70        130.15        20.47 o                         
  -8   1   2        281.70        257.55        14.05 o                         
  -7   1   2        759.10        711.70        19.92 o                         
  -6   1   2        975.81       1008.13        26.26 o                         
  -5   1   2       2489.41       2610.69        40.38 o                         
  -4   1   2          3.58          6.60         4.98 o                         
  -3   1   2        396.43        347.94         9.81 o                         
  -2   1   2        108.79        197.57         6.43 o                         
  -1   1   2       7369.83       7102.05        81.70 o                         
   0   1   2       2396.59       2781.96        51.89 o                         
   1   1   2        868.52        859.03        16.48 o                         
   2   1   2       3506.68       3572.97        44.47 o                         
   3   1   2       3188.51       3472.53        45.54 o                         
   4   1   2       8630.22       8516.08       102.07 o                         
   5   1   2        102.34         94.53         6.58 o                         
   6   1   2          8.08          9.13         3.47 o                         
   7   1   2        128.22        143.34         9.28 o                         
   8   1   2       1043.04       1044.13        26.45 o                         
   9   1   2        539.79        566.09        24.68 o                         
  10   1   2        246.38        287.17        19.88 o                         
  11   1   2         19.03         15.27        10.86 o                         
  12   1   2        249.25        249.19        29.26 o                         
 -11   2   2          0.05         -7.91        11.34 o                         
 -10   2   2         75.64         47.67        15.63 o                         
  -9   2   2         95.92         92.98        18.83 o                         
  -8   2   2        375.51        390.38        20.26 o                         
  -7   2   2         59.28         56.93         9.81 o                         
  -6   2   2       1327.53       1368.99        41.59 o                         
  -5   2   2        735.10        676.12        16.88 o                         
  -4   2   2       1615.05       1636.44        27.67 o                         
  -3   2   2        617.87        580.13        25.44 o                         
  -2   2   2        212.62        246.78         7.26 o                         
  -1   2   2        446.17        381.76         8.89 o                         
   0   2   2       9387.83      10513.65       118.37 o                         
   1   2   2        574.85        525.76        12.96 o                         
   2   2   2        112.00        105.47         6.27 o                         
   3   2   2       5776.16       6004.23        72.62 o                         
   4   2   2       7955.54       8154.63       118.29 o                         
   5   2   2        375.28        390.99        11.94 o                         
   6   2   2        194.64        236.03        10.18 o                         
   7   2   2        819.29        814.41        20.86 o                         
   8   2   2       2104.83       2177.96        40.46 o                         
   9   2   2        647.94        643.88        26.53 o                         
  10   2   2         13.53          9.08         6.97 o                         
  11   2   2          9.29          6.72         8.13 o                         
  12   2   2         56.51         64.63        17.71 o                         
  13   2   2         34.83         36.29        15.96 o                         
 -11   3   2          0.13          8.40        13.74 o                         
 -10   3   2          2.88          9.59        11.73 o                         
  -9   3   2         60.32         66.95        16.50 o                         
  -8   3   2        334.61        369.05        21.05 o                         
  -7   3   2          2.37          0.94         5.99 o                         
  -6   3   2        820.31        739.58        29.80 o                         
  -5   3   2       1208.23       1191.57        24.40 o                         
  -4   3   2       1069.52       1050.29        25.10 o                         
  -3   3   2          2.11         12.23         6.04 o                         
  -2   3   2       1041.21        992.23        23.45 o                         
  -1   3   2        207.69        199.23         9.24 o                         
   0   3   2       2451.23       2560.69        34.79 o                         
   1   3   2       2543.16       2634.54        35.19 o                         
   2   3   2        410.08        384.41        11.99 o                         
   3   3   2       2551.19       2644.30        37.00 o                         
   4   3   2       2036.73       2038.22        31.77 o                         
   5   3   2        884.40        753.03        17.34 o                         
   6   3   2        237.26        238.35        10.15 o                         
   7   3   2       4126.93       3805.24        56.86 o                         
   8   3   2       2722.67       2646.38        46.56 o                         
   9   3   2         28.98         38.66         9.65 o                         
  10   3   2          5.83          3.89         6.70 o                         
  11   3   2        217.05        224.73        21.54 o                         
  12   3   2        646.55        661.90        32.84 o                         
  13   3   2          2.77          7.21        15.01 o                         
 -11   4   2          0.62        -15.22        18.93 o                         
 -10   4   2         10.31          8.79        13.86 o                         
  -9   4   2         78.70         85.82        19.52 o                         
  -8   4   2        138.32        168.18        23.46 o                         
  -7   4   2          7.09          5.15         6.67 o                         
  -6   4   2        602.23        606.71        24.35 o                         
  -5   4   2       1056.61       1023.35        30.18 o                         
  -4   4   2       1899.42       1857.29        47.32 o                         
  -3   4   2          1.18         10.27         5.40 o                         
  -2   4   2       1366.53       1287.47        30.13 o                         
  -1   4   2       8020.80       8433.18       100.53 o                         
   0   4   2       3118.64       3397.13        45.74 o                         
   1   4   2       4168.64       4564.88        58.15 o                         
   2   4   2        428.10        385.50        10.31 o                         
   3   4   2        468.42        461.88        15.23 o                         
   4   4   2       1463.85       1597.86        27.29 o                         
   5   4   2       2122.11       2221.78        35.99 o                         
   6   4   2         54.39         63.21         6.82 o                         
   7   4   2        958.67        874.93        23.12 o                         
   8   4   2       1173.00       1128.96        33.13 o                         
   9   4   2       2060.81       2043.42        49.81 o                         
  10   4   2         65.69         86.58        13.72 o                         
  11   4   2         92.51        110.56        38.54 o                         
  12   4   2        174.17        171.14        24.97 o                         
  13   4   2         10.06         10.18        10.55 o                         
 -10   5   2          2.70         15.25        14.45 o                         
  -9   5   2        391.84        438.32        26.71 o                         
  -8   5   2        153.43        156.03        27.46 o                         
  -7   5   2         88.14         99.03        14.46 o                         
  -6   5   2         91.83         92.85        12.63 o                         
  -5   5   2       1216.64       1234.48        35.72 o                         
  -4   5   2       1878.03       1776.41        62.69 o                         
  -3   5   2         41.20         57.68         8.57 o                         
  -2   5   2       1181.79       1048.20        27.43 o                         
  -1   5   2       7012.04       7322.30       102.82 o                         
   0   5   2      22058.18      23038.49       258.27 o                         
   1   5   2       2177.62       2176.84        33.89 o                         
   2   5   2        473.80        383.59        11.44 o                         
   3   5   2        834.72        737.73        16.68 o                         
   4   5   2        242.61        227.53         9.38 o                         
   5   5   2        159.34        133.46         7.98 o                         
   6   5   2         65.34         94.80         7.82 o                         
   7   5   2        809.53        833.13        21.45 o                         
   8   5   2          4.43          4.17         5.91 o                         
   9   5   2          9.11          8.05         6.80 o                         
  10   5   2         32.34         33.86         9.77 o                         
  11   5   2        396.22        425.42        28.72 o                         
  12   5   2         86.23         90.65        16.03 o                         
  13   5   2         12.44         11.43        33.84 o                         
 -10   6   2        102.95         63.70        22.15 o                         
  -9   6   2         46.96         25.30        14.57 o                         
  -8   6   2        108.83        106.38        22.31 o                         
  -7   6   2          9.91         23.99         9.84 o                         
  -6   6   2         17.98         10.79         7.95 o                         
  -5   6   2        108.32         91.75        12.59 o                         
  -4   6   2         49.13         51.07         9.75 o                         
  -3   6   2          1.41         -0.94         4.57 o                         
  -2   6   2        279.97        262.20        19.31 o                         
  -1   6   2       5445.89       5284.92        63.66 o                         
   0   6   2       6062.65       5644.19        74.40 o                         
   1   6   2        765.06        854.30        19.42 o                         
   2   6   2        577.87        550.68        20.85 o                         
   3   6   2         92.44         69.13         6.85 o                         
   4   6   2       2063.60       2186.72        36.54 o                         
   5   6   2        200.17        181.75         9.62 o                         
   6   6   2       1226.39       1293.97        27.43 o                         
   7   6   2        121.24        171.29        10.44 o                         
   8   6   2          3.84          4.30         6.14 o                         
   9   6   2         68.50         56.79        10.97 o                         
  10   6   2        100.86        108.71        18.60 o                         
  11   6   2        327.46        324.33        22.31 o                         
  12   6   2        102.49         88.75        21.07 o                         
  13   6   2         53.63        105.31        23.20 o                         
  -9   7   2        499.78        530.04        32.32 o                         
  -8   7   2         77.89         53.00        17.47 o                         
  -7   7   2        107.19        105.15        16.12 o                         
  -6   7   2         63.23         44.44        11.02 o                         
  -5   7   2       1274.20       1192.80        38.34 o                         
  -4   7   2        110.40        125.33        16.97 o                         
  -3   7   2          0.53          0.20         5.07 o                         
  -2   7   2         11.29          4.72         4.93 o                         
  -1   7   2       1193.50       1193.03        27.37 o                         
   0   7   2       1332.22       1309.99        26.79 o                         
   1   7   2        722.82        811.84        20.15 o                         
   2   7   2        287.82        267.64        11.36 o                         
   3   7   2       1389.77       1291.68        26.64 o                         
   4   7   2       2709.74       2739.17        44.41 o                         
   5   7   2        357.73        350.15        16.20 o                         
   6   7   2        930.46        837.62        24.47 o                         
   7   7   2         11.27          9.12         4.99 o                         
   8   7   2        129.46        129.67        14.87 o                         
   9   7   2         81.11         80.58        12.78 o                         
  10   7   2        292.98        340.83        22.53 o                         
  11   7   2        484.69        566.56        38.82 o                         
  12   7   2          6.87         19.74        15.05 o                         
  13   7   2         75.80         79.06        22.39 o                         
  -8   8   2        123.84         88.36        21.43 o                         
  -7   8   2          0.08         -1.41         9.39 o                         
  -6   8   2        274.31        298.87        22.41 o                         
  -5   8   2        418.01        454.03        35.70 o                         
  -4   8   2         26.51         21.82        10.99 o                         
  -3   8   2         26.58         12.03         7.70 o                         
  -2   8   2         23.90         19.45         6.40 o                         
  -1   8   2        523.04        565.76        23.15 o                         
   0   8   2         19.23         26.28         5.72 o                         
   1   8   2        341.54        375.12        14.51 o                         
   2   8   2         31.87         52.41         7.00 o                         
   3   8   2        554.63        515.69        26.99 o                         
   4   8   2       1513.59       1423.04        30.08 o                         
   5   8   2         37.20         41.00         6.86 o                         
   6   8   2        382.90        336.37        14.71 o                         
   7   8   2         87.37         80.86         8.76 o                         
   8   8   2        179.34        223.36        17.20 o                         
   9   8   2         65.14         68.38        15.98 o                         
  10   8   2        488.95        503.30        35.66 o                         
  11   8   2        274.86        266.59        30.26 o                         
  12   8   2         84.15         80.38        37.69 o                         
  -7   9   2          1.26          2.93        10.62 o                         
  -6   9   2        244.83        230.24        22.40 o                         
  -5   9   2        396.06        446.07        33.67 o                         
  -4   9   2         58.78         60.89        12.95 o                         
  -3   9   2         94.37         76.02        10.96 o                         
  -2   9   2         24.49         25.89         8.66 o                         
  -1   9   2        221.93        221.80        16.56 o                         
   0   9   2         10.33         10.69         6.51 o                         
   1   9   2        204.94        170.66        11.28 o                         
   2   9   2          4.35          4.86         4.87 o                         
   3   9   2       1706.95       1835.55        36.84 o                         
   4   9   2       2506.12       2431.70        44.54 o                         
   5   9   2          4.13          1.55         5.03 o                         
   6   9   2         35.91         19.55         6.59 o                         
   7   9   2         74.27         61.79        13.77 o                         
   8   9   2       1790.50       1680.01        84.10 o                         
   9   9   2         16.73         16.60        12.21 o                         
  10   9   2        144.95        193.69        59.98 o                         
  11   9   2         93.23         75.57        36.02 o                         
  12   9   2          3.16         -0.36        14.13 o                         
  -6  10   2        200.92        231.12        25.68 o                         
  -5  10   2        218.62        222.29        22.96 o                         
  -4  10   2         54.83         70.73        14.85 o                         
  -3  10   2         77.85         64.10        14.05 o                         
  -2  10   2         43.20         68.97        13.34 o                         
  -1  10   2        191.83        217.71        19.33 o                         
   0  10   2          7.05          2.14         7.00 o                         
   1  10   2         21.01         25.75         8.82 o                         
   2  10   2         41.85         46.98        10.30 o                         
   3  10   2         85.38        102.50        10.59 o                         
   4  10   2         58.08         60.83        11.22 o                         
   5  10   2         12.59          6.35         5.79 o                         
   6  10   2          1.24          5.72         6.36 o                         
   7  10   2         78.36         82.69        17.69 o                         
   8  10   2        466.65        470.89        64.16 o                         
   9  10   2         51.37         30.70        24.46 o                         
  10  10   2         72.73         73.95        44.06 o                         
  11  10   2          6.50          8.81        16.42 o                         
  12  10   2        170.52        129.11        27.01 o                         
  -5  11   2          4.49         -9.46        11.71 o                         
  -4  11   2        114.57        134.56        20.14 o                         
  -3  11   2         37.68         30.54        12.02 o                         
  -2  11   2        254.12        235.18        21.17 o                         
  -1  11   2        472.89        486.15        26.60 o                         
   0  11   2         43.40         39.49        12.47 o                         
   1  11   2         47.06         36.57        10.49 o                         
   2  11   2         56.74         81.11        11.75 o                         
   3  11   2        964.77       1010.75        29.01 o                         
   4  11   2          3.36          0.33         8.61 o                         
   5  11   2        171.29        132.40        16.11 o                         
   6  11   2          1.42         -1.99         6.70 o                         
   7  11   2        318.09        358.48        50.93 o                         
   8  11   2        214.05        214.28        26.67 o                         
   9  11   2         49.02         18.31        13.76 o                         
  10  11   2          9.54          7.34        12.50 o                         
  11  11   2        119.14        162.93        29.81 o                         
  -4  12   2         36.06         24.42        13.89 o                         
  -3  12   2         14.35         17.58        12.87 o                         
  -2  12   2         34.50         37.84        13.89 o                         
  -1  12   2         62.13         51.35        13.65 o                         
   0  12   2        221.69        252.61        21.23 o                         
   1  12   2         26.32         26.31        10.92 o                         
   2  12   2        236.94        304.14        21.61 o                         
   3  12   2        137.02        146.77        17.19 o                         
   4  12   2         18.69          5.12        10.84 o                         
   5  12   2          0.31         -5.80         7.51 o                         
   6  12   2        140.72        137.28        26.32 o                         
   7  12   2        386.14        381.23        32.32 o                         
   8  12   2         66.83         60.51        30.83 o                         
   9  12   2          8.67         -8.21        12.46 o                         
  10  12   2          0.42        -11.66        12.50 o                         
  11  12   2         61.00         47.59        20.36 o                         
  -3  13   2          1.37          5.30        14.14 o                         
  -2  13   2         37.64         17.25        12.41 o                         
  -1  13   2        124.38        144.98        21.34 o                         
   0  13   2         71.17         91.46        17.17 o                         
   1  13   2         15.06          6.58        10.72 o                         
   2  13   2        151.93        176.22        68.35 o                         
   3  13   2        122.54         63.05        24.46 o                         
   4  13   2         68.93         88.38        16.45 o                         
   5  13   2          5.87         21.31        10.82 o                         
   6  13   2        134.99        149.97        20.90 o                         
   7  13   2        162.52        148.89        25.92 o                         
   8  13   2          5.80         -9.30        14.98 o                         
   9  13   2          0.23         -0.44        14.57 o                         
  10  13   2         56.64         44.54        28.65 o                         
  -1  14   2         13.38         11.90        14.24 o                         
   0  14   2         43.38         47.13        19.65 o                         
   1  14   2          8.14         26.56        15.36 o                         
   2  14   2         77.48         51.64        18.43 o                         
   3  14   2         92.04        115.24        24.14 o                         
   4  14   2         93.54        152.16        25.51 o                         
   5  14   2          3.22         -1.52        15.08 o                         
   6  14   2         88.81         96.91        49.42 o                         
   7  14   2        130.24        115.10        25.11 o                         
   8  14   2         70.94         62.51        22.14 o                         
   3  15   2         13.83         13.76        15.74 o                         
   4  15   2        230.89        302.49        69.86 o                         
   5  15   2          6.21          8.22        16.26 o                         
   6  15   2         46.58         71.03        29.82 o                         
  -7 -14   3         34.38         13.51        24.12 o                         
  -6 -14   3         12.27          1.70        22.95 o                         
  -5 -14   3         15.23         13.99        25.46 o                         
  -4 -14   3        108.05        111.37        22.08 o                         
  -3 -14   3         24.32         -5.64        22.95 o                         
  -2 -14   3          7.25          8.42        16.09 o                         
  -1 -14   3         59.71          1.82        16.16 o                         
   0 -14   3         85.51         68.18        23.46 o                         
  -9 -13   3         88.02         69.93        16.55 o                         
  -8 -13   3        105.30         86.20        29.82 o                         
  -7 -13   3          9.21          4.88        13.93 o                         
  -6 -13   3         14.01         16.59        16.12 o                         
  -5 -13   3          2.61        -11.96        12.72 o                         
  -4 -13   3        521.49        532.25        38.58 o                         
  -3 -13   3        111.57        139.01        23.19 o                         
  -2 -13   3          1.32          2.84        12.15 o                         
  -1 -13   3          0.64         -4.88        12.02 o                         
   0 -13   3        122.47         75.60        19.80 o                         
   1 -13   3        177.98        188.93        40.21 o                         
   2 -13   3          9.67         14.19        16.93 o                         
 -10 -12   3          9.44         26.38        13.46 o                         
  -9 -12   3        295.87        312.36        25.95 o                         
  -8 -12   3         22.86         27.08        12.61 o                         
  -7 -12   3         20.96         12.92        10.78 o                         
  -6 -12   3          0.01         -4.94         8.13 o                         
  -5 -12   3        179.64        201.97        26.16 o                         
  -4 -12   3         15.60         23.22        13.53 o                         
  -3 -12   3         12.16          9.07         8.65 o                         
  -2 -12   3          1.71          0.26         9.85 o                         
  -1 -12   3         12.21         13.74        12.56 o                         
   0 -12   3        118.00        116.61        23.96 o                         
   1 -12   3         27.20         20.64        20.10 o                         
   2 -12   3         20.04         10.60        15.27 o                         
   3 -12   3         39.67         11.28        28.14 o                         
   4 -12   3         75.16         54.67        36.69 o                         
 -11 -11   3         95.68        106.70        20.23 o                         
 -10 -11   3         11.74         34.75        13.73 o                         
  -9 -11   3        347.48        338.20        27.43 o                         
  -8 -11   3        193.38        173.21        19.90 o                         
  -7 -11   3          7.02         14.95         8.87 o                         
  -6 -11   3          5.05         -1.49         7.73 o                         
  -5 -11   3        635.88        681.59        24.42 o                         
  -4 -11   3       1072.07       1190.22        32.26 o                         
  -3 -11   3         20.45         17.10         7.21 o                         
  -2 -11   3         68.15         52.34        11.17 o                         
  -1 -11   3         26.35         29.50        12.88 o                         
   0 -11   3        272.82        306.86        54.28 o                         
   1 -11   3        106.95        117.39        30.99 o                         
   2 -11   3         25.60         28.58        15.98 o                         
   3 -11   3         32.47         17.03        13.69 o                         
   4 -11   3        244.49        239.89        32.77 o                         
   5 -11   3        133.01        122.24        26.30 o                         
 -11 -10   3        145.76        133.29        28.29 o                         
 -10 -10   3         11.12          5.06        10.83 o                         
  -9 -10   3        135.90        170.99        39.51 o                         
  -8 -10   3         17.25         13.68         9.17 o                         
  -7 -10   3        243.46        253.16        19.09 o                         
  -6 -10   3         51.94         66.01        15.24 o                         
  -5 -10   3        640.57        638.82        22.26 o                         
  -4 -10   3        448.15        471.09        19.09 o                         
  -3 -10   3        134.21        143.74        12.33 o                         
  -2 -10   3         70.37         62.68        10.40 o                         
  -1 -10   3         41.95         50.89         8.64 o                         
   0 -10   3        648.37        721.53        74.89 o                         
   1 -10   3         27.52          0.17         9.58 o                         
   2 -10   3          0.16         -3.06        10.38 o                         
   3 -10   3         51.36         42.64        14.98 o                         
   4 -10   3        199.02        153.70        28.82 o                         
   5 -10   3        116.45         92.26        25.46 o                         
   6 -10   3          5.49          3.33        15.83 o                         
 -12  -9   3        169.30        137.25        22.03 o                         
 -11  -9   3        182.43        175.54        21.88 o                         
 -10  -9   3         30.96         22.35        11.19 o                         
  -9  -9   3         92.56         86.02        15.49 o                         
  -8  -9   3         85.34         91.95        14.05 o                         
  -7  -9   3        180.92        180.66        16.29 o                         
  -6  -9   3          2.27          6.43         6.83 o                         
  -5  -9   3       1454.26       1466.73        33.13 o                         
  -4  -9   3        485.01        455.43        20.53 o                         
  -3  -9   3        210.99        203.45        12.47 o                         
  -2  -9   3         90.16         89.96        18.81 o                         
  -1  -9   3        979.70        930.17        24.96 o                         
   0  -9   3        952.62       1113.77        27.93 o                         
   1  -9   3        126.56        104.28        13.17 o                         
   2  -9   3          3.35          2.49         7.19 o                         
   3  -9   3          1.93         12.88        10.30 o                         
   4  -9   3        800.28        824.33        43.71 o                         
   5  -9   3        213.12        240.47        30.94 o                         
   6  -9   3         13.80         26.33        16.03 o                         
   7  -9   3          3.41         10.55        14.98 o                         
 -12  -8   3        212.28        220.84        24.74 o                         
 -11  -8   3         66.53         32.64        13.45 o                         
 -10  -8   3         55.54         62.86        17.74 o                         
  -9  -8   3         31.16         19.93         9.27 o                         
  -8  -8   3         25.60         23.28         9.35 o                         
  -7  -8   3        283.81        259.13        18.13 o                         
  -6  -8   3        234.06        181.48        21.04 o                         
  -5  -8   3       1668.22       1651.22        34.14 o                         
  -4  -8   3        703.42        693.28        20.56 o                         
  -3  -8   3        225.97        199.25        14.70 o                         
  -2  -8   3         10.58         17.14         5.32 o                         
  -1  -8   3       2482.03       2360.84        42.06 o                         
   0  -8   3       1452.23       1352.46        29.59 o                         
   1  -8   3         74.79         89.15        14.07 o                         
   2  -8   3        219.29        223.76        17.91 o                         
   3  -8   3         91.05        103.62        21.46 o                         
   4  -8   3          5.58          9.06         8.43 o                         
   5  -8   3          2.05          4.15         7.41 o                         
   6  -8   3          0.09         13.22        13.21 o                         
   7  -8   3         46.81         32.85        15.41 o                         
   8  -8   3         54.09         79.57        22.04 o                         
 -12  -7   3        169.58        226.51        39.72 o                         
 -11  -7   3         14.18         10.71        10.76 o                         
 -10  -7   3        310.13        318.40        22.76 o                         
  -9  -7   3          3.98         17.29         8.40 o                         
  -8  -7   3       1197.95       1137.21        37.14 o                         
  -7  -7   3        314.35        239.91        27.40 o                         
  -6  -7   3        170.73        210.56        14.70 o                         
  -5  -7   3         13.99          3.88         4.08 o                         
  -4  -7   3         69.63         42.78         8.87 o                         
  -3  -7   3       1190.57       1176.76        29.83 o                         
  -2  -7   3        630.06        669.32        18.55 o                         
  -1  -7   3       4431.19       4620.92        65.85 o                         
   0  -7   3       2081.38       2187.33        38.31 o                         
   1  -7   3        158.03        127.53         9.91 o                         
   2  -7   3          0.21          1.24         3.95 o                         
   3  -7   3       1036.21        951.72        30.26 o                         
   4  -7   3       1610.97       1727.48        44.49 o                         
   5  -7   3          0.88         -1.10         6.63 o                         
   6  -7   3         16.61          3.00         8.09 o                         
   7  -7   3        100.20         69.54        14.28 o                         
   8  -7   3        183.35        261.65        31.18 o                         
   9  -7   3         10.22         16.55        16.45 o                         
 -13  -6   3        248.79        248.94        29.77 o                         
 -12  -6   3         97.81        114.02        16.49 o                         
 -11  -6   3         17.88         16.24        10.63 o                         
 -10  -6   3        337.04        322.89        23.07 o                         
  -9  -6   3       1580.17       1787.95        67.46 o                         
  -8  -6   3        410.66        393.52        35.81 o                         
  -7  -6   3         19.50         29.14         8.56 o                         
  -6  -6   3        724.25        736.63        29.57 o                         
  -5  -6   3        686.76        842.21        20.29 o                         
  -4  -6   3        837.08        860.78        27.52 o                         
  -3  -6   3        663.32        666.79        17.66 o                         
  -2  -6   3       1418.73       1420.71        42.56 o                         
  -1  -6   3        645.82        634.99        16.76 o                         
   0  -6   3        979.42        980.76        24.94 o                         
   1  -6   3       3104.17       3154.21        54.70 o                         
   2  -6   3          5.64          7.40         4.32 o                         
   3  -6   3       1053.41       1020.84        24.35 o                         
   4  -6   3        163.73        190.28        20.86 o                         
   5  -6   3        253.48        219.84        15.92 o                         
   6  -6   3         17.25         19.86         8.45 o                         
   7  -6   3        171.31        161.91        18.66 o                         
   8  -6   3        158.37        174.83        20.04 o                         
   9  -6   3          0.51          1.37        10.55 o                         
 -13  -5   3        163.25        180.67        37.65 o                         
 -12  -5   3        132.94        168.51        26.46 o                         
 -11  -5   3          9.98          1.54         9.02 o                         
 -10  -5   3         97.86         97.41        15.49 o                         
  -9  -5   3        956.34        960.98        54.41 o                         
  -8  -5   3       3249.22       3106.38        71.85 o                         
  -7  -5   3          8.30          6.12         5.96 o                         
  -6  -5   3         12.24          5.10         5.26 o                         
  -5  -5   3        941.24        981.73        20.46 o                         
  -4  -5   3       2718.58       2846.38        45.17 o                         
  -3  -5   3         93.59        113.70         7.02 o                         
  -2  -5   3         30.72         30.39         6.58 o                         
  -1  -5   3         92.42        111.11        10.59 o                         
   0  -5   3        452.07        408.90        11.01 o                         
   1  -5   3        273.85        262.42        10.26 o                         
   2  -5   3        170.87        177.53         9.11 o                         
   3  -5   3       1354.42       1278.98        26.64 o                         
   4  -5   3        520.80        524.21        18.24 o                         
   5  -5   3        918.85        878.56        28.93 o                         
   6  -5   3         13.88         18.23         7.68 o                         
   7  -5   3        282.21        307.70        20.07 o                         
   8  -5   3         14.02         16.52         9.45 o                         
   9  -5   3         13.48         20.57        10.82 o                         
  10  -5   3          3.28          7.00        10.70 o                         
 -13  -4   3        105.92        103.99        33.17 o                         
 -12  -4   3         13.91          5.78        10.53 o                         
 -11  -4   3         84.05         67.05        13.65 o                         
 -10  -4   3         98.81         79.54        16.93 o                         
  -9  -4   3        976.77        927.13        33.82 o                         
  -8  -4   3         20.97         39.41         9.77 o                         
  -7  -4   3         76.69         92.29        11.85 o                         
  -6  -4   3        282.82        298.21        15.52 o                         
  -5  -4   3       2733.70       2730.12        52.30 o                         
  -4  -4   3       3320.38       3347.23        47.49 o                         
  -3  -4   3        194.21        180.77         8.37 o                         
  -2  -4   3        302.98        177.06         7.53 o                         
  -1  -4   3        344.10        335.96         9.84 o                         
   0  -4   3       2626.14       2552.38        47.90 o                         
   1  -4   3         14.77          5.96         3.92 o                         
   2  -4   3         53.56         87.53         6.48 o                         
   3  -4   3          2.54          1.64         3.17 o                         
   4  -4   3        203.70        195.85        10.18 o                         
   5  -4   3        137.69        130.61         9.38 o                         
   6  -4   3         33.91         31.16         8.11 o                         
   7  -4   3        206.40        236.99        17.95 o                         
   8  -4   3         32.55         33.62        11.32 o                         
   9  -4   3         64.71         73.31        13.95 o                         
  10  -4   3         17.01          8.85         9.73 o                         
 -13  -3   3         88.27         71.31        34.51 o                         
 -12  -3   3         54.03         49.24        14.58 o                         
 -11  -3   3         93.72         98.23        15.89 o                         
 -10  -3   3         66.65         90.32        18.29 o                         
  -9  -3   3        421.17        402.57        22.61 o                         
  -8  -3   3        164.19        173.56        14.60 o                         
  -7  -3   3         32.80         32.99         9.68 o                         
  -6  -3   3         13.77         14.56         5.71 o                         
  -5  -3   3       5920.87       6085.01        94.88 o                         
  -4  -3   3       2577.93       2496.33        36.56 o                         
  -3  -3   3          8.18         11.93         2.76 o                         
  -2  -3   3        164.80        235.85         7.99 o                         
  -1  -3   3         30.62         39.12         3.89 o                         
   0  -3   3       1268.62       1211.61        19.87 o                         
   1  -3   3         96.19        108.80         7.03 o                         
   2  -3   3        886.16        801.14        20.26 o                         
   3  -3   3        706.61        801.21        19.15 o                         
   4  -3   3         55.65         40.88         5.51 o                         
   5  -3   3        392.51        341.90        21.18 o                         
   6  -3   3        407.90        355.84        14.73 o                         
   7  -3   3         63.57         73.13        11.68 o                         
   8  -3   3        253.73        249.88        18.02 o                         
   9  -3   3        102.87        116.92        17.14 o                         
  10  -3   3         63.99         64.24        15.39 o                         
  11  -3   3        201.65        174.47        57.46 o                         
 -12  -2   3         82.45         89.28        20.78 o                         
 -11  -2   3         36.07         40.77        11.85 o                         
 -10  -2   3        123.28        146.34        17.07 o                         
  -9  -2   3        358.07        394.65        21.18 o                         
  -8  -2   3          7.45          4.90         5.84 o                         
  -7  -2   3        857.27        850.27        36.93 o                         
  -6  -2   3         15.29         19.09         6.56 o                         
  -5  -2   3       1960.96       2027.03        31.41 o                         
  -4  -2   3          9.67          6.69         2.18 o                         
  -3  -2   3       1271.93       1432.04        23.40 o                         
  -2  -2   3         53.13         67.22         4.84 o                         
  -1  -2   3      11146.62      11679.51       132.45 o                         
   0  -2   3       1081.31       1004.17        21.53 o                         
   1  -2   3       2256.33       2410.57        33.28 o                         
   2  -2   3        749.41        706.81        15.72 o                         
   3  -2   3          2.98          9.39         3.19 o                         
   4  -2   3         53.49         26.02         4.63 o                         
   5  -2   3         34.80         38.88         6.24 o                         
   6  -2   3        477.07        488.88        16.87 o                         
   7  -2   3        155.80        172.88        11.50 o                         
   8  -2   3        187.35        194.58        13.47 o                         
   9  -2   3        909.33        889.37        33.51 o                         
  10  -2   3         20.66         11.40        11.95 o                         
  11  -2   3        162.04        192.24        32.50 o                         
 -12  -1   3        157.40        163.22        26.85 o                         
 -11  -1   3          0.42         -3.89        10.30 o                         
 -10  -1   3        468.63        439.93        25.51 o                         
  -9  -1   3          8.85         16.85         9.10 o                         
  -8  -1   3         87.42         85.44        11.64 o                         
  -7  -1   3       1237.12       1230.39        29.79 o                         
  -6  -1   3         59.76         48.57         7.49 o                         
  -5  -1   3        965.67        857.77        30.37 o                         
  -4  -1   3         92.63         90.18         5.59 o                         
  -3  -1   3          8.76          8.83         2.52 o                         
  -2  -1   3       4218.54       4631.05        57.49 o                         
  -1  -1   3       6100.02       5855.85        69.56 o                         
   0  -1   3      25854.76      27403.08       299.05 o                         
   1  -1   3        445.01        386.88         9.33 o                         
   2  -1   3        140.91        166.02         6.63 o                         
   3  -1   3        332.41        347.91        10.63 o                         
   4  -1   3       4561.07       4518.12        61.42 o                         
   5  -1   3          1.28          3.83         3.08 o                         
   6  -1   3        287.34        263.14        15.33 o                         
   7  -1   3        210.69        234.00        12.58 o                         
   8  -1   3        375.61        385.15        19.78 o                         
   9  -1   3        144.51        188.66        19.78 o                         
  10  -1   3         86.63        128.34        21.08 o                         
  11  -1   3         52.20         54.95        17.27 o                         
  12  -1   3         67.58         52.80        19.27 o                         
 -12   0   3        174.64        212.02        41.55 o                         
 -11   0   3          3.21         -1.14        13.74 o                         
 -10   0   3        166.06        181.36        24.93 o                         
  -9   0   3        774.15        720.32        30.22 o                         
  -8   0   3        427.01        449.56        20.82 o                         
  -7   0   3        831.28        805.81        20.88 o                         
  -6   0   3         72.39         66.27         6.81 o                         
  -5   0   3        279.10        384.10        12.42 o                         
  -4   0   3       1467.33       1823.32        38.18 o                         
  -3   0   3       1939.19       1878.73        28.92 o                         
  -2   0   3        177.01        213.96         7.39 o                         
  -1   0   3       3385.82       3208.53        41.23 o                         
   0   0   3       3055.83       3676.45        51.78 o                         
   1   0   3       1948.27       2234.40        30.09 o                         
   2   0   3        170.30        131.23         5.80 o                         
   3   0   3       2190.61       2250.19        33.53 o                         
   4   0   3       9222.89       9810.59       117.55 o                         
   5   0   3         44.41         44.31         5.67 o                         
   6   0   3         48.96         54.46         6.80 o                         
   7   0   3         58.26         69.53         8.80 o                         
   8   0   3        600.36        630.62        20.99 o                         
   9   0   3         14.30         23.04         7.23 o                         
  10   0   3        136.49        115.90        18.55 o                         
  11   0   3          8.83          6.16        11.58 o                         
  12   0   3         74.03         63.35        17.73 o                         
 -12   1   3        234.07        259.64        33.73 o                         
 -11   1   3          0.11        -10.55        10.55 o                         
 -10   1   3         32.99         43.76        14.50 o                         
  -9   1   3          8.01         13.27         8.68 o                         
  -8   1   3        489.39        472.26        38.20 o                         
  -7   1   3         88.46         93.81         9.96 o                         
  -6   1   3        642.69        647.96        17.95 o                         
  -5   1   3        304.80        334.31        11.80 o                         
  -4   1   3        450.83        444.58        12.66 o                         
  -3   1   3        877.76        746.76        16.02 o                         
  -2   1   3       2156.61       2365.38        33.87 o                         
  -1   1   3       5214.61       5414.61        75.64 o                         
   1   1   3        175.08        201.50        10.12 o                         
   2   1   3        618.66        691.71        13.30 o                         
   3   1   3       6111.08       6255.13        76.55 o                         
   4   1   3       3560.36       3863.15        52.81 o                         
   5   1   3        832.55        917.20        30.13 o                         
   6   1   3          0.39          0.78         3.22 o                         
   7   1   3        339.04        291.97        13.40 o                         
   8   1   3        405.11        372.30        15.83 o                         
   9   1   3          1.68          6.54         5.60 o                         
  10   1   3        247.63        229.28        18.36 o                         
  11   1   3          1.10          8.69         9.73 o                         
  12   1   3        370.28        392.53        33.51 o                         
 -11   2   3          5.12         13.50        15.79 o                         
 -10   2   3         22.24          7.63        12.53 o                         
  -9   2   3        148.32        163.42        23.56 o                         
  -8   2   3        237.53        224.29        16.74 o                         
  -7   2   3          6.76          0.19         5.30 o                         
  -6   2   3        959.71        938.32        29.60 o                         
  -5   2   3        542.40        587.06        15.96 o                         
  -4   2   3       1382.23       1416.75        25.85 o                         
  -3   2   3       1257.41       1209.87        25.10 o                         
  -2   2   3        468.84        466.82        11.58 o                         
  -1   2   3       1608.93       1693.69        25.63 o                         
   0   2   3          4.21         16.86         2.80 o                         
   1   2   3        397.36        337.67        22.05 o                         
   2   2   3        495.44        526.14        13.78 o                         
   3   2   3       1096.90        998.17        18.10 o                         
   4   2   3       2011.23       2050.49        32.20 o                         
   5   2   3         19.94         31.31         4.62 o                         
   6   2   3        144.29        111.44        12.10 o                         
   7   2   3       1432.88       1338.29        33.66 o                         
   8   2   3          7.99          1.83         4.53 o                         
   9   2   3          2.41          5.38         6.55 o                         
  10   2   3          6.59          7.12         7.31 o                         
  11   2   3        193.31        176.35        21.03 o                         
  12   2   3         87.62        123.03        20.44 o                         
 -11   3   3          1.05          3.30        15.11 o                         
 -10   3   3          2.75          4.71        13.82 o                         
  -9   3   3        191.23        208.93        57.63 o                         
  -8   3   3        225.33        228.02        17.94 o                         
  -7   3   3         31.37         27.09         8.37 o                         
  -6   3   3        446.06        518.19        21.84 o                         
  -5   3   3        920.86       1004.48        27.23 o                         
  -4   3   3       3318.48       3224.44        67.37 o                         
  -3   3   3        464.80        550.09        13.19 o                         
  -2   3   3       2796.63       2818.99        40.04 o                         
  -1   3   3          8.37          6.47         2.71 o                         
   0   3   3        239.56        250.74         8.93 o                         
   1   3   3        243.95        213.80         8.37 o                         
   2   3   3       1902.05       1909.95        35.19 o                         
   3   3   3       4928.96       4711.38        59.72 o                         
   4   3   3       2062.10       2212.88        33.95 o                         
   5   3   3        668.43        696.70        16.82 o                         
   6   3   3        112.62        145.21         8.65 o                         
   7   3   3       1262.34       1260.98        33.71 o                         
   8   3   3       2806.00       2814.90        48.45 o                         
   9   3   3        285.28        259.90        17.39 o                         
  10   3   3         16.32         10.82         8.03 o                         
  11   3   3        240.83        220.87        19.96 o                         
  12   3   3        406.50        393.62        26.17 o                         
  13   3   3          3.91          2.74        13.90 o                         
 -11   4   3         18.56         18.55        16.93 o                         
 -10   4   3         30.23         31.11        16.33 o                         
  -9   4   3        150.18        119.35        32.50 o                         
  -8   4   3        217.38        194.99        20.69 o                         
  -7   4   3         28.30         28.50         8.70 o                         
  -6   4   3        201.72        224.25        15.37 o                         
  -5   4   3       2829.95       2765.84        60.56 o                         
  -4   4   3        876.05        862.45        33.25 o                         
  -3   4   3         91.10         65.45         8.31 o                         
  -2   4   3       1363.81       1439.57        24.69 o                         
  -1   4   3       4845.15       5362.26        68.58 o                         
   0   4   3       2218.88       1884.32        29.58 o                         
   1   4   3        416.52        298.47         9.15 o                         
   2   4   3        834.98        817.28        15.65 o                         
   3   4   3        109.67        263.82         8.48 o                         
   4   4   3         46.98         30.52         6.48 o                         
   5   4   3       1344.00       1469.64        27.17 o                         
   6   4   3        968.02        957.24        21.84 o                         
   7   4   3       1130.72       1116.43        30.85 o                         
   8   4   3        369.70        459.64        16.84 o                         
   9   4   3       2249.31       2203.66        55.37 o                         
  10   4   3        107.82         91.31        15.20 o                         
  11   4   3        337.87        378.50        23.93 o                         
  12   4   3        120.15        118.07        17.93 o                         
  13   4   3         20.18          3.40        13.44 o                         
 -10   5   3         57.38         73.00        22.21 o                         
  -9   5   3        222.94        204.22        27.95 o                         
  -8   5   3         74.45         67.13        13.38 o                         
  -7   5   3        139.22        152.11        33.41 o                         
  -6   5   3         33.56         35.54        13.34 o                         
  -5   5   3        272.82        274.07        17.21 o                         
  -4   5   3       1513.26       1427.26        37.25 o                         
  -3   5   3         48.88         33.59         7.05 o                         
  -2   5   3          1.43          4.92         2.59 o                         
  -1   5   3        146.04        111.83        13.44 o                         
   0   5   3       5727.76       6083.24        77.73 o                         
   1   5   3        372.99        373.39        12.32 o                         
   2   5   3        351.11        421.08        11.87 o                         
   3   5   3       2634.39       2570.52        38.51 o                         
   4   5   3       2728.99       2680.34        40.82 o                         
   5   5   3        182.68        172.60         8.89 o                         
   6   5   3        521.31        438.64        15.62 o                         
   7   5   3        907.71        870.28        22.12 o                         
   8   5   3       1391.37       1443.27        38.12 o                         
   9   5   3        959.41        884.35        30.97 o                         
  10   5   3         30.25         16.88         9.04 o                         
  11   5   3        352.44        374.89        23.98 o                         
  12   5   3          1.40          9.41        13.31 o                         
  13   5   3         46.34         51.66        18.41 o                         
  -9   6   3         43.87         34.63        15.38 o                         
  -8   6   3          0.71         -0.39         8.67 o                         
  -7   6   3          5.21         -5.78         7.79 o                         
  -6   6   3        152.29        143.69        16.40 o                         
  -5   6   3        781.22        733.83        30.73 o                         
  -4   6   3        365.45        395.39        20.16 o                         
  -3   6   3          0.23         -3.88         4.72 o                         
  -2   6   3        535.07        648.67        34.19 o                         
  -1   6   3       2940.53       2982.13        41.33 o                         
   0   6   3       3387.06       3402.08        50.28 o                         
   1   6   3        480.83        505.24        14.56 o                         
   2   6   3         52.60         57.72         6.18 o                         
   3   6   3        396.82        401.87        12.66 o                         
   4   6   3       2755.37       2815.12        43.70 o                         
   5   6   3          9.14          2.27         3.69 o                         
   6   6   3       1105.02       1161.13        35.26 o                         
   7   6   3        117.36        118.65         9.94 o                         
   8   6   3        977.67        939.40        30.16 o                         
   9   6   3        182.55        175.61        15.68 o                         
  10   6   3        222.03        186.56        23.75 o                         
  11   6   3        279.43        265.85        28.18 o                         
  12   6   3         51.77         81.37        19.99 o                         
  13   6   3        160.26        125.00        25.94 o                         
  -9   7   3        119.30        110.64        19.25 o                         
  -8   7   3         34.98         41.78        13.58 o                         
  -7   7   3          4.62          3.09         9.01 o                         
  -6   7   3        148.23        156.67        18.31 o                         
  -5   7   3        623.40        674.26        28.81 o                         
  -4   7   3        191.34        180.46        16.40 o                         
  -3   7   3          9.67          6.71         6.73 o                         
  -2   7   3          2.00          0.63         4.88 o                         
  -1   7   3       2929.94       2842.86        45.52 o                         
   0   7   3       2472.33       2643.73        43.27 o                         
   1   7   3         22.48         42.93         6.24 o                         
   2   7   3         16.16          4.07         5.17 o                         
   3   7   3       2860.23       2846.00        45.41 o                         
   4   7   3       2627.10       2580.23        42.61 o                         
   5   7   3        304.16        312.80        12.79 o                         
   6   7   3        491.95        465.24        24.85 o                         
   7   7   3         17.16         21.38         5.87 o                         
   8   7   3        462.09        405.34        32.60 o                         
   9   7   3         44.84         26.44        16.42 o                         
  10   7   3        354.69        308.29        28.00 o                         
  11   7   3        149.97        172.68        27.11 o                         
  12   7   3         24.50         44.12        17.62 o                         
  13   7   3         99.34         89.91        23.87 o                         
  -8   8   3         62.10         38.27        15.63 o                         
  -7   8   3          4.97          5.56        10.29 o                         
  -6   8   3        417.24        418.43        26.10 o                         
  -5   8   3        528.48        544.58        27.04 o                         
  -4   8   3          1.99         -3.56         6.96 o                         
  -3   8   3         30.09         33.28         9.02 o                         
  -2   8   3        531.82        456.50        24.37 o                         
  -1   8   3       2621.22       2484.28        54.26 o                         
   0   8   3       1381.36       1204.28        30.05 o                         
   1   8   3          2.79          5.95         4.18 o                         
   2   8   3         16.63         12.50         4.78 o                         
   3   8   3       1929.15       1995.55        36.90 o                         
   4   8   3       1248.84       1177.11        26.72 o                         
   5   8   3          4.49         11.88         4.59 o                         
   6   8   3        124.02        146.06        10.92 o                         
   7   8   3        282.13        239.67        18.66 o                         
   8   8   3        181.92        174.56        20.31 o                         
   9   8   3         70.15         39.53        14.92 o                         
  10   8   3        448.81        447.58        33.89 o                         
  11   8   3        106.93         94.80        21.91 o                         
  12   8   3         64.44         43.41        17.79 o                         
  -7   9   3         11.33         -1.82        10.68 o                         
  -6   9   3        401.60        526.88        30.13 o                         
  -5   9   3        193.81        145.93        18.72 o                         
  -4   9   3        118.50        112.19        15.83 o                         
  -3   9   3        109.25        161.56        14.95 o                         
  -2   9   3        502.99        525.09        25.14 o                         
  -1   9   3       1662.21       1727.66        45.63 o                         
   0   9   3        137.19        135.27        13.77 o                         
   1   9   3          0.30         -0.27         4.68 o                         
   2   9   3         22.16         12.25         6.43 o                         
   3   9   3        787.90        777.96        22.37 o                         
   4   9   3       1811.81       1793.45        36.37 o                         
   5   9   3         10.75          4.02         6.17 o                         
   6   9   3          1.96          3.25         7.45 o                         
   7   9   3         64.81         86.09        12.52 o                         
   8   9   3       1120.02       1018.93        64.00 o                         
   9   9   3          9.10          6.20        12.53 o                         
  10   9   3        162.65        194.61        27.37 o                         
  11   9   3         82.89         98.75        22.84 o                         
  12   9   3         77.49         82.47        23.20 o                         
  -6  10   3         52.90         47.12        15.08 o                         
  -5  10   3        201.13        192.46        29.49 o                         
  -4  10   3         89.02        102.48        23.44 o                         
  -3  10   3          7.43         11.47         9.81 o                         
  -2  10   3        433.90        449.67        25.25 o                         
  -1  10   3        301.43        371.05        24.67 o                         
   0  10   3        105.52         80.69        12.97 o                         
   1  10   3          2.52          2.24         6.59 o                         
   2  10   3        273.24        309.63        15.30 o                         
   3  10   3        416.03        389.98        26.50 o                         
   4  10   3        182.93        178.72        15.45 o                         
   5  10   3          1.81         -0.11         6.56 o                         
   6  10   3          5.51         -5.32         5.32 o                         
   7  10   3        327.90        358.66        22.98 o                         
   8  10   3        234.20        254.72        25.90 o                         
   9  10   3          0.31          5.04        11.91 o                         
  10  10   3         33.70         15.95        14.26 o                         
  11  10   3         14.19         17.09        17.14 o                         
  12  10   3        266.30        323.61        38.61 o                         
  -5  11   3          8.95          4.79        11.76 o                         
  -4  11   3        117.18        132.67        19.11 o                         
  -3  11   3          1.83          0.26         9.65 o                         
  -2  11   3        238.37        247.81        21.94 o                         
  -1  11   3        275.89        273.52        24.14 o                         
   0  11   3         33.32         47.63        12.05 o                         
   1  11   3          1.48         11.49         8.55 o                         
   2  11   3        147.63        153.47        15.77 o                         
   3  11   3        565.88        564.82        26.99 o                         
   4  11   3         89.15        129.32        19.59 o                         
   5  11   3         66.97         79.01        22.68 o                         
   6  11   3          6.15          4.78         7.48 o                         
   7  11   3        513.44        574.29        36.56 o                         
   8  11   3         41.76         48.10        17.32 o                         
   9  11   3          3.59          5.44        12.40 o                         
  10  11   3         12.02         11.60        14.21 o                         
  11  11   3        233.80        175.12        29.99 o                         
  -4  12   3         17.24          5.55        13.44 o                         
  -3  12   3          2.56          5.72        12.95 o                         
  -2  12   3         53.65         73.48        17.95 o                         
  -1  12   3          2.64         -1.90         9.87 o                         
   0  12   3         40.85         24.62        11.23 o                         
   1  12   3          2.40         -1.48         8.70 o                         
   2  12   3        502.70        529.18        52.44 o                         
   3  12   3        199.97        212.65        24.55 o                         
   4  12   3        103.61         93.32        15.00 o                         
   5  12   3         33.33         23.08        10.62 o                         
   6  12   3        179.24        148.75        18.12 o                         
   7  12   3        213.10        229.78        27.37 o                         
   8  12   3         16.36         24.74        14.74 o                         
   9  12   3          3.53         -6.70        13.98 o                         
  10  12   3         18.21         14.18        16.33 o                         
  -2  13   3          0.77          0.68        11.26 o                         
  -1  13   3         78.26         62.99        17.45 o                         
   0  13   3         71.43         48.71        17.93 o                         
   1  13   3          1.75         -1.34        12.90 o                         
   2  13   3        135.05        128.06        22.47 o                         
   3  13   3        111.88        102.87        20.70 o                         
   4  13   3        245.67        282.57        29.00 o                         
   5  13   3         20.14         17.28        10.12 o                         
   6  13   3        135.55        155.74        29.60 o                         
   7  13   3        117.41        174.00        53.44 o                         
   8  13   3          6.47        -11.70        30.16 o                         
   9  13   3          7.00          4.57        15.39 o                         
   0  14   3         51.52         62.14        21.56 o                         
   1  14   3          9.31         -8.56        20.77 o                         
   2  14   3         25.46         32.51        17.29 o                         
   3  14   3        203.83        203.25        30.31 o                         
   4  14   3        163.54        226.27        29.84 o                         
   5  14   3          0.56          2.17        13.31 o                         
   6  14   3         84.31         64.89        20.07 o                         
   7  14   3         20.64         34.95        18.94 o                         
   8  14   3         17.28        -14.53        14.53 o                         
   3  15   3          1.30          9.05        15.52 o                         
   4  15   3         85.47         79.86        22.66 o                         
   5  15   3         28.29         30.97        16.18 o                         
  -7 -14   4         26.05          9.16        19.60 o                         
  -6 -14   4        103.08         64.90        23.45 o                         
  -5 -14   4          3.14         19.65        15.59 o                         
  -4 -14   4         71.62         72.85        23.99 o                         
  -3 -14   4          8.20          0.30        15.13 o                         
  -2 -14   4          6.14          3.35        15.40 o                         
  -1 -14   4         41.80         67.01        21.80 o                         
  -9 -13   4         84.69         67.54        27.47 o                         
  -8 -13   4         29.21         54.17        21.18 o                         
  -7 -13   4         35.92         -3.50        13.26 o                         
  -6 -13   4         86.07         45.42        31.50 o                         
  -5 -13   4         77.54         49.75        18.10 o                         
  -4 -13   4         34.27         47.85        13.48 o                         
  -3 -13   4         29.87         13.30        10.43 o                         
  -2 -13   4          0.24          8.29        12.72 o                         
  -1 -13   4          0.66         -6.48        13.86 o                         
   0 -13   4        116.24        104.21        23.58 o                         
   1 -13   4         55.65         58.69        20.83 o                         
   2 -13   4         13.07         17.44        17.78 o                         
 -10 -12   4         41.92         16.72        14.29 o                         
  -9 -12   4        375.60        418.61        30.59 o                         
  -8 -12   4         14.74         23.28        15.92 o                         
  -7 -12   4         50.95         46.65        18.17 o                         
  -6 -12   4         26.74         20.60        15.16 o                         
  -5 -12   4        293.89        297.94        28.38 o                         
  -4 -12   4         22.89         37.92        12.11 o                         
  -3 -12   4         76.55         63.63        13.22 o                         
  -2 -12   4          0.81         -3.09         8.73 o                         
  -1 -12   4        114.82        144.07        24.08 o                         
   0 -12   4        205.12        223.20        54.78 o                         
   1 -12   4          6.13         15.83        24.63 o                         
   2 -12   4         45.44         37.36        17.78 o                         
   3 -12   4         46.15         37.40        19.24 o                         
 -11 -11   4        128.94        101.82        20.62 o                         
 -10 -11   4         17.33         13.91        15.36 o                         
  -9 -11   4         93.54         94.10        16.65 o                         
  -8 -11   4        162.08        147.78        19.09 o                         
  -7 -11   4         84.59         81.57        14.80 o                         
  -6 -11   4          6.89         -0.60         9.08 o                         
  -5 -11   4        508.10        486.87        33.13 o                         
  -4 -11   4        409.17        518.90        26.28 o                         
  -3 -11   4         65.82         79.78        18.72 o                         
  -2 -11   4          4.69          5.08         7.31 o                         
  -1 -11   4        110.33        100.36        15.29 o                         
   0 -11   4        191.58        234.14        25.90 o                         
   1 -11   4          4.19         -0.58        11.01 o                         
   2 -11   4          7.35         -1.22        13.02 o                         
   3 -11   4         33.88          7.32        18.26 o                         
   4 -11   4        257.22        329.08        42.38 o                         
   5 -11   4        123.34         84.16        51.43 o                         
 -11 -10   4        107.49        109.89        24.09 o                         
 -10 -10   4         87.47         90.96        16.66 o                         
  -9 -10   4         72.01         74.98        15.07 o                         
  -8 -10   4         24.63          8.28        10.23 o                         
  -7 -10   4        210.89        244.87        19.60 o                         
  -6 -10   4        208.98        159.29        25.79 o                         
  -5 -10   4       1016.38        987.82        28.30 o                         
  -4 -10   4        506.13        495.89        19.82 o                         
  -3 -10   4         69.29         59.27        13.81 o                         
  -2 -10   4         24.85         42.70        10.45 o                         
  -1 -10   4        185.76        183.94        21.80 o                         
   0 -10   4        155.23        166.80        24.94 o                         
   1 -10   4         10.02          8.36         9.64 o                         
   2 -10   4          8.46         -3.17        10.29 o                         
   3 -10   4        131.50         95.52        24.63 o                         
   4 -10   4        242.86        267.37        30.09 o                         
   5 -10   4         13.80         16.13        15.68 o                         
   6 -10   4          1.75         10.31        15.96 o                         
 -12  -9   4        227.94        237.13        26.27 o                         
 -11  -9   4         57.40         60.70        15.60 o                         
 -10  -9   4         46.24         68.71        14.53 o                         
  -9  -9   4         20.67         16.42        10.46 o                         
  -8  -9   4        142.11        145.39        19.11 o                         
  -7  -9   4        225.96        227.94        21.35 o                         
  -6  -9   4        115.18         97.65        13.37 o                         
  -5  -9   4       1113.73       1152.63        68.00 o                         
  -4  -9   4         56.47         40.97         7.70 o                         
  -3  -9   4        507.05        532.37        28.92 o                         
  -2  -9   4          1.04          6.72         5.25 o                         
  -1  -9   4        245.14        253.86        17.06 o                         
   0  -9   4        252.15        211.62        16.21 o                         
   1  -9   4         20.50         14.63        14.80 o                         
   2  -9   4          3.33         12.21        11.31 o                         
   3  -9   4         12.72         16.17        12.06 o                         
   4  -9   4        372.90        413.22        34.11 o                         
   5  -9   4        160.80        173.85        26.76 o                         
   6  -9   4          6.29        -10.32        13.35 o                         
   7  -9   4          0.99         -0.63        14.84 o                         
 -12  -8   4        162.52        149.99        22.85 o                         
 -11  -8   4          0.11         -2.68         9.58 o                         
 -10  -8   4         40.40         29.88        13.99 o                         
  -9  -8   4         21.67         34.09        10.71 o                         
  -8  -8   4        438.02        483.79        25.28 o                         
  -7  -8   4         25.73         22.65         8.38 o                         
  -6  -8   4        137.89        169.53        14.93 o                         
  -5  -8   4        334.56        329.29        17.56 o                         
  -4  -8   4        785.52        720.88        21.01 o                         
  -3  -8   4        222.18        250.90        12.60 o                         
  -2  -8   4          4.16          0.66         4.22 o                         
  -1  -8   4       1364.45       1474.93        31.31 o                         
   0  -8   4        196.65        171.10        15.28 o                         
   1  -8   4         85.03         89.75        12.09 o                         
   2  -8   4          3.24          1.29         6.06 o                         
   3  -8   4        923.96        996.21        44.99 o                         
   4  -8   4          1.91          0.06        10.07 o                         
   5  -8   4         40.54         40.12        15.59 o                         
   6  -8   4          6.18         -4.68        10.45 o                         
   7  -8   4        104.60        103.48        22.62 o                         
   8  -8   4        197.77        221.53        33.13 o                         
 -12  -7   4         86.88         97.56        19.75 o                         
 -11  -7   4         24.57         19.99        12.82 o                         
 -10  -7   4        198.59        183.23        19.96 o                         
  -9  -7   4          8.88          5.54         8.98 o                         
  -8  -7   4        263.12        279.50        19.23 o                         
  -7  -7   4         20.89         21.18         7.96 o                         
  -6  -7   4        358.65        376.91        19.73 o                         
  -5  -7   4         84.03        127.17         9.69 o                         
  -4  -7   4         92.86        107.39         8.86 o                         
  -3  -7   4        671.94        676.43        25.07 o                         
  -2  -7   4        572.42        530.40        26.50 o                         
  -1  -7   4        762.80        778.89        20.15 o                         
   0  -7   4       3456.98       3553.85        54.56 o                         
   1  -7   4        566.84        641.74        18.71 o                         
   2  -7   4         81.01        115.41        11.02 o                         
   3  -7   4        705.88        812.29        32.74 o                         
   4  -7   4        692.19        700.65        27.38 o                         
   5  -7   4        191.52        213.87        22.65 o                         
   6  -7   4          7.52          0.97        10.48 o                         
   7  -7   4        316.57        344.95        31.74 o                         
   8  -7   4        173.09        195.19        28.59 o                         
 -12  -6   4         48.58         32.69        19.00 o                         
 -11  -6   4          0.12         10.87        10.53 o                         
 -10  -6   4         71.86         66.96        14.54 o                         
  -9  -6   4       1499.71       1524.11        45.86 o                         
  -8  -6   4        684.92        664.33        28.00 o                         
  -7  -6   4         27.91         16.64         8.74 o                         
  -6  -6   4        252.66        217.77        18.56 o                         
  -5  -6   4       1182.64       1219.00        25.97 o                         
  -4  -6   4       1709.87       1721.22        32.26 o                         
  -3  -6   4         72.83         79.87         7.39 o                         
  -2  -6   4        687.98        681.82        17.76 o                         
  -1  -6   4       1669.69       1662.73        39.75 o                         
   0  -6   4       2039.37       2044.86        41.01 o                         
   1  -6   4       1534.82       1504.80        47.10 o                         
   2  -6   4        140.22        160.95        12.70 o                         
   3  -6   4        460.57        472.03        23.79 o                         
   4  -6   4        318.90        369.83        18.57 o                         
   5  -6   4        585.35        607.64        39.05 o                         
   6  -6   4         10.41         10.84         8.24 o                         
   7  -6   4        267.32        280.61        22.15 o                         
   8  -6   4         43.29         33.48        18.76 o                         
   9  -6   4          0.33          2.84        14.12 o                         
 -12  -5   4        135.16        121.48        18.75 o                         
 -11  -5   4         15.85         29.61        11.07 o                         
 -10  -5   4          4.33          4.53         9.29 o                         
  -9  -5   4        230.10        220.87        18.14 o                         
  -8  -5   4        559.22        522.66        24.37 o                         
  -7  -5   4        117.41        107.02        16.87 o                         
  -6  -5   4        152.86        120.88        11.68 o                         
  -5  -5   4       2432.00       2375.34        57.16 o                         
  -4  -5   4       2223.14       1986.43        34.24 o                         
  -3  -5   4        160.10        176.26        12.53 o                         
  -2  -5   4        336.01        299.25        10.78 o                         
  -1  -5   4       1247.61       1206.32        31.98 o                         
   0  -5   4       3604.96       3895.57        54.54 o                         
   1  -5   4        229.76        244.43         9.89 o                         
   2  -5   4        105.78        135.42         8.25 o                         
   3  -5   4        231.30        237.68        11.23 o                         
   4  -5   4        559.20        571.25        29.88 o                         
   5  -5   4        909.53        940.17        35.74 o                         
   6  -5   4        148.25        137.62        22.21 o                         
   7  -5   4        183.85        206.08        17.42 o                         
   8  -5   4         49.43         57.56        13.18 o                         
   9  -5   4         58.67         44.22        16.35 o                         
  10  -5   4          5.61         -7.64        13.86 o                         
 -12  -4   4          0.86         -5.66         8.85 o                         
 -11  -4   4        192.98        239.20        20.99 o                         
 -10  -4   4        321.16        353.64        23.56 o                         
  -9  -4   4       1386.95       1265.55        40.38 o                         
  -8  -4   4         65.39         54.01        10.92 o                         
  -7  -4   4         97.84         88.44        11.89 o                         
  -6  -4   4        208.37        232.94        14.71 o                         
  -5  -4   4       1679.24       1660.70        28.85 o                         
  -4  -4   4       2015.43       1868.10        35.23 o                         
  -3  -4   4        837.13        999.27        20.70 o                         
  -2  -4   4         26.65         44.90         4.85 o                         
  -1  -4   4       2519.45       2446.62        36.31 o                         
   0  -4   4       3120.04       2785.48        39.89 o                         
   1  -4   4        540.40        504.20        18.14 o                         
   2  -4   4        163.49        151.58         7.95 o                         
   3  -4   4        356.32        352.56        18.28 o                         
   4  -4   4       3415.56       3525.40        54.57 o                         
   5  -4   4        277.33        280.03        13.69 o                         
   6  -4   4        143.31        137.75        11.36 o                         
   7  -4   4        129.21        138.06        15.34 o                         
   8  -4   4         16.84          5.33         8.86 o                         
   9  -4   4        124.74        131.04        17.40 o                         
  10  -4   4         10.03         -1.45         9.18 o                         
 -12  -3   4        197.93        145.23        56.96 o                         
 -11  -3   4         14.06          8.30         9.32 o                         
 -10  -3   4        165.23        182.06        17.44 o                         
  -9  -3   4        708.13        706.01        29.59 o                         
  -8  -3   4          5.24          9.93         6.85 o                         
  -7  -3   4        105.45         78.12        11.30 o                         
  -6  -3   4        580.97        657.00        23.48 o                         
  -5  -3   4       5670.94       5684.02        74.20 o                         
  -4  -3   4        361.02        356.58        10.97 o                         
  -3  -3   4        381.09        412.77        11.74 o                         
  -2  -3   4         25.35         59.14         6.29 o                         
  -1  -3   4        576.83        538.27        12.13 o                         
   0  -3   4        634.72        514.85        16.75 o                         
   1  -3   4         56.54         50.15         4.55 o                         
   2  -3   4         96.20         77.95         5.90 o                         
   3  -3   4        109.22        126.04         7.69 o                         
   4  -3   4        749.77        674.65        20.12 o                         
   5  -3   4          0.82         -2.33         3.97 o                         
   6  -3   4        821.20        729.39        21.89 o                         
   7  -3   4        114.61        118.44        11.92 o                         
   8  -3   4        713.59        689.10        50.60 o                         
   9  -3   4        140.57        180.12        19.55 o                         
  10  -3   4         75.55         66.43        14.02 o                         
  11  -3   4        113.90        145.38        24.82 o                         
 -12  -2   4         88.14        104.85        22.37 o                         
 -11  -2   4         11.52          1.64        10.05 o                         
 -10  -2   4        705.87        735.37        37.30 o                         
  -9  -2   4        411.74        448.47        40.19 o                         
  -8  -2   4        407.25        394.75        21.08 o                         
  -7  -2   4        574.01        532.46        22.19 o                         
  -6  -2   4        424.73        430.96        18.93 o                         
  -5  -2   4       1807.09       1883.01        31.46 o                         
  -4  -2   4        208.86        254.23        11.15 o                         
  -3  -2   4        359.51        409.58        13.35 o                         
  -2  -2   4        206.92        263.31         8.71 o                         
  -1  -2   4      17684.85      18240.67       204.02 o                         
   0  -2   4         52.40         74.89         7.14 o                         
   1  -2   4        429.27        513.66        14.61 o                         
   2  -2   4         25.75         27.78         3.97 o                         
   3  -2   4       2904.33       2837.21        42.46 o                         
   4  -2   4       1141.18       1162.74        24.38 o                         
   5  -2   4        512.41        538.66        16.83 o                         
   6  -2   4        138.88        171.86        10.90 o                         
   7  -2   4         67.86         70.16         9.03 o                         
   8  -2   4        145.74        130.82        12.86 o                         
   9  -2   4        500.59        539.99        26.47 o                         
  10  -2   4        156.49        153.23        18.13 o                         
  11  -2   4         31.30         29.58        14.32 o                         
 -12  -1   4        169.72        131.72        24.26 o                         
 -11  -1   4         57.95         32.03        32.00 o                         
 -10  -1   4        921.32        975.78        45.49 o                         
  -9  -1   4        226.23        241.80        19.38 o                         
  -8  -1   4         50.67         89.86        14.60 o                         
  -7  -1   4        537.52        509.00        22.36 o                         
  -6  -1   4        456.03        425.35        14.27 o                         
  -5  -1   4        856.14        866.58        19.52 o                         
  -4  -1   4       2032.02       2220.20        34.97 o                         
  -3  -1   4        425.58        515.48        12.97 o                         
  -2  -1   4          8.79         11.52         2.97 o                         
  -1  -1   4        711.22        678.38        18.99 o                         
   0  -1   4       6030.22       6242.51        74.90 o                         
   1  -1   4       3085.46       3102.84        41.34 o                         
   2  -1   4        278.26        324.49         9.68 o                         
   3  -1   4         59.79        128.50         6.97 o                         
   4  -1   4        192.81        164.33         9.82 o                         
   5  -1   4        499.74        451.64        14.94 o                         
   6  -1   4        134.96        167.47        10.25 o                         
   7  -1   4         89.52         83.85         9.77 o                         
   8  -1   4        528.05        491.93        19.38 o                         
   9  -1   4         36.13         36.98        11.64 o                         
  10  -1   4         69.76         66.90        16.88 o                         
  11  -1   4         45.60         50.67        17.69 o                         
  12  -1   4         69.15         50.29        22.62 o                         
 -12   0   4        157.87        162.03        28.86 o                         
 -11   0   4         31.76         29.61        26.47 o                         
 -10   0   4        201.20        206.34        24.90 o                         
  -9   0   4        247.31        228.49        22.62 o                         
  -8   0   4        482.35        444.87        21.58 o                         
  -7   0   4        557.56        533.59        17.46 o                         
  -6   0   4       1177.22       1134.21        24.95 o                         
  -5   0   4        637.36        629.65        23.36 o                         
  -4   0   4        661.55        685.69        16.60 o                         
  -3   0   4        844.20        748.28        14.83 o                         
  -2   0   4         30.01         53.47         4.81 o                         
  -1   0   4       2276.08       2409.60        38.79 o                         
   0   0   4          3.36         11.00         2.58 o                         
   1   0   4        318.54        408.77        12.67 o                         
   2   0   4        632.35        733.04        15.10 o                         
   3   0   4        113.23         81.15         7.93 o                         
   4   0   4        827.65        668.43        16.73 o                         
   5   0   4        205.69        227.64        10.68 o                         
   6   0   4          1.86          6.41         4.15 o                         
   7   0   4        231.88        232.12        12.53 o                         
   8   0   4        194.91        218.63        13.45 o                         
   9   0   4         28.31         25.63         9.67 o                         
  10   0   4        219.93        242.00        19.08 o                         
  11   0   4         49.08         43.41        15.93 o                         
  12   0   4        279.61        243.37        31.04 o                         
 -12   1   4        171.06        150.21        37.02 o                         
 -11   1   4         86.62        117.69        23.94 o                         
 -10   1   4         30.81         16.57        11.91 o                         
  -9   1   4          3.57          8.70         9.18 o                         
  -8   1   4        649.08        691.62        35.03 o                         
  -7   1   4          0.22          1.87         4.30 o                         
  -6   1   4        573.74        567.33        22.70 o                         
  -5   1   4        122.12        106.14         7.45 o                         
  -4   1   4         35.41         42.75         5.24 o                         
  -3   1   4        104.71        108.86         6.82 o                         
  -2   1   4         21.71         11.72         5.22 o                         
  -1   1   4       1754.46       1632.25        25.99 o                         
   0   1   4        799.66        721.18        14.46 o                         
   1   1   4        229.99        223.92         7.20 o                         
   2   1   4         92.66        115.59         5.64 o                         
   3   1   4       4296.04       4051.93        53.90 o                         
   4   1   4        290.09        268.73        15.33 o                         
   5   1   4         75.04         71.69         8.36 o                         
   6   1   4         24.31         26.15         5.44 o                         
   7   1   4        107.64        113.82        10.06 o                         
   8   1   4        731.20        780.54        23.34 o                         
   9   1   4          1.78          3.40         5.50 o                         
  10   1   4        137.18        161.14        17.34 o                         
  11   1   4         20.63          8.13         9.51 o                         
  12   1   4        130.44        101.75        21.08 o                         
 -11   2   4         10.39         -0.82        12.67 o                         
 -10   2   4          2.03         23.29        13.27 o                         
  -9   2   4        100.36        111.78        21.18 o                         
  -8   2   4        517.78        513.05        31.26 o                         
  -7   2   4         87.85        116.10        12.49 o                         
  -6   2   4        599.48        581.13        17.58 o                         
  -5   2   4         27.38         24.93         4.86 o                         
  -4   2   4        734.58        598.84        17.63 o                         
  -3   2   4        230.87        262.95         9.91 o                         
  -2   2   4        859.43        783.80        16.89 o                         
  -1   2   4        148.99        195.05         7.93 o                         
   0   2   4         89.45         92.16         7.03 o                         
   1   2   4        763.37        815.73        16.15 o                         
   2   2   4       1154.51       1054.17        17.87 o                         
   3   2   4       4522.33       4446.52        57.76 o                         
   4   2   4       1098.52       1165.87        22.41 o                         
   5   2   4        250.32        278.21        12.77 o                         
   6   2   4         12.14         16.34         4.81 o                         
   7   2   4       3535.22       3399.59        54.29 o                         
   8   2   4         19.14         30.54         6.52 o                         
   9   2   4        166.79        181.13        17.75 o                         
  10   2   4         34.62         34.76        10.70 o                         
  11   2   4        450.59        472.81        26.72 o                         
  12   2   4        195.08        168.86        21.41 o                         
 -11   3   4          0.03          7.90        16.08 o                         
 -10   3   4          2.64          7.20        11.85 o                         
  -9   3   4        290.09        320.38        28.77 o                         
  -8   3   4        166.45        183.71        16.68 o                         
  -7   3   4         27.72         22.52         9.30 o                         
  -6   3   4         80.94         65.68        10.15 o                         
  -5   3   4        250.03        231.58        16.77 o                         
  -4   3   4        528.64        557.67        15.20 o                         
  -3   3   4         27.73         40.30         4.92 o                         
  -2   3   4       1210.23       1206.67        22.81 o                         
  -1   3   4         78.43         56.97         5.00 o                         
   0   3   4        687.40        635.90        17.31 o                         
   1   3   4         17.66         31.45         4.74 o                         
   2   3   4       3338.28       3207.76        53.82 o                         
   3   3   4        743.26        698.84        20.70 o                         
   4   3   4       3267.77       3554.50        49.55 o                         
   5   3   4       2398.77       2346.78        42.56 o                         
   6   3   4        875.78        813.98        20.49 o                         
   7   3   4        632.39        574.49        18.13 o                         
   8   3   4       1618.58       1668.93        35.26 o                         
   9   3   4        354.16        373.93        41.30 o                         
  10   3   4         32.55         26.66         9.75 o                         
  11   3   4        339.11        353.54        44.47 o                         
  12   3   4         87.62        107.94        19.45 o                         
 -10   4   4         53.75         47.04        48.75 o                         
  -9   4   4        257.31        297.95        45.74 o                         
  -8   4   4        105.58        126.59        16.03 o                         
  -7   4   4          2.10          7.64         6.85 o                         
  -6   4   4         58.47         60.46        11.49 o                         
  -5   4   4       3015.93       3014.32        60.65 o                         
  -4   4   4       1048.09       1004.32        22.93 o                         
  -3   4   4         19.50         18.65         5.45 o                         
  -2   4   4         99.93        102.58         6.66 o                         
  -1   4   4       4159.86       4463.85        60.09 o                         
   0   4   4       5812.31       5960.75        78.86 o                         
   1   4   4         56.71         63.82         4.86 o                         
   2   4   4        203.34        238.26        11.60 o                         
   3   4   4        208.22        225.30        11.74 o                         
   4   4   4         75.93         53.69         4.90 o                         
   5   4   4        352.32        334.30        11.57 o                         
   6   4   4       1101.77       1056.49        23.64 o                         
   7   4   4        152.84        159.62        10.24 o                         
   8   4   4          8.28          7.75         4.94 o                         
   9   4   4        465.52        454.35        22.41 o                         
  10   4   4         12.59          9.00         8.07 o                         
  11   4   4        421.45        421.40        31.86 o                         
  12   4   4         26.83         15.47        14.90 o                         
  13   4   4         34.34         45.60        26.64 o                         
 -10   5   4        107.85         65.47        28.48 o                         
  -9   5   4         53.60         55.58        17.86 o                         
  -8   5   4         35.57         37.80        10.82 o                         
  -7   5   4         31.29          9.83         7.45 o                         
  -6   5   4          2.27          5.28         7.22 o                         
  -5   5   4         18.07         24.36        13.84 o                         
  -4   5   4        614.51        665.56        24.66 o                         
  -3   5   4          9.77          9.37         5.26 o                         
  -2   5   4         14.32         13.45         3.92 o                         
  -1   5   4       1802.81       1710.46        30.27 o                         
   0   5   4       1956.33       1903.99        32.11 o                         
   1   5   4        287.61        219.25         8.96 o                         
   2   5   4         23.97         38.73         4.39 o                         
   3   5   4       1353.00       1431.91        24.24 o                         
   4   5   4       2252.33       2441.12        48.19 o                         
   5   5   4        183.50        201.66         8.92 o                         
   6   5   4       1064.45       1126.21        24.55 o                         
   7   5   4         17.87         21.35         5.08 o                         
   8   5   4        617.71        605.63        19.64 o                         
   9   5   4        378.34        384.18        21.39 o                         
  10   5   4         31.45         22.30        12.73 o                         
  11   5   4        200.49        279.46        27.58 o                         
  12   5   4          3.96          6.37        12.45 o                         
  13   5   4        150.82        164.35        29.20 o                         
  -9   6   4        141.12        151.05        40.54 o                         
  -8   6   4          4.20         -7.16         8.13 o                         
  -7   6   4         66.69         58.79        18.91 o                         
  -6   6   4        478.45        486.19        25.67 o                         
  -5   6   4       1719.30       1790.13        47.18 o                         
  -4   6   4        127.54        121.61        13.93 o                         
  -3   6   4        119.94         98.97        12.11 o                         
  -2   6   4        212.93        235.57        14.16 o                         
  -1   6   4       1334.15       1344.15        26.88 o                         
   0   6   4        533.63        473.46        14.65 o                         
   1   6   4        693.23        675.41        17.36 o                         
   2   6   4        150.36        134.94         9.19 o                         
   3   6   4       1816.03       1738.74        30.08 o                         
   4   6   4       2793.46       2883.35        44.02 o                         
   5   6   4         61.38         59.07         7.47 o                         
   6   6   4        601.53        657.61        23.63 o                         
   7   6   4         63.58         61.31         9.15 o                         
   8   6   4       1036.10       1079.90        33.66 o                         
   9   6   4         66.94         61.70        15.75 o                         
  10   6   4        236.88        314.84        28.10 o                         
  11   6   4        158.49        190.04        27.29 o                         
  12   6   4         34.94         23.33        15.92 o                         
  -9   7   4          8.89         -3.45        15.25 o                         
  -8   7   4         78.71         63.60        15.34 o                         
  -7   7   4         25.27         31.05        11.98 o                         
  -6   7   4        447.31        425.12        29.84 o                         
  -5   7   4        363.09        382.12        22.63 o                         
  -4   7   4         43.35         36.90         9.60 o                         
  -3   7   4          0.06         -5.10         6.03 o                         
  -2   7   4         86.63        124.54        15.77 o                         
  -1   7   4       1737.23       1680.87        32.32 o                         
   0   7   4         42.08         50.01         6.60 o                         
   1   7   4          0.06          4.19         3.63 o                         
   2   7   4         32.27         25.98         5.08 o                         
   3   7   4       2236.77       2072.59        35.83 o                         
   4   7   4       1314.02       1285.87        26.35 o                         
   5   7   4          8.72          2.00         4.56 o                         
   6   7   4        618.48        616.13        24.09 o                         
   7   7   4        490.38        543.05        23.33 o                         
   8   7   4       1532.67       1645.09        58.26 o                         
   9   7   4        185.53        161.41        28.98 o                         
  10   7   4        295.72        310.15        29.02 o                         
  11   7   4         64.83        113.54        22.92 o                         
  12   7   4        204.61        192.14        41.38 o                         
  -8   8   4         42.66         47.90        15.74 o                         
  -7   8   4          7.10          6.19        11.34 o                         
  -6   8   4        618.86        617.59        43.18 o                         
  -5   8   4        207.85        206.40        18.88 o                         
  -4   8   4         64.80         73.36        13.43 o                         
  -3   8   4         38.66         38.73        10.55 o                         
  -2   8   4        548.30        482.99        22.86 o                         
  -1   8   4        552.32        601.26        29.18 o                         
   0   8   4         29.64         68.12         8.83 o                         
   1   8   4          9.79          8.70         4.39 o                         
   2   8   4        182.39        195.46        10.74 o                         
   3   8   4       5440.73       5206.24        73.91 o                         
   4   8   4       1572.43       1556.78        40.32 o                         
   5   8   4          0.32         10.06         5.77 o                         
   6   8   4          5.30         -1.90         5.26 o                         
   7   8   4       1572.54       1504.00        55.46 o                         
   8   8   4       1851.54       1791.93        62.68 o                         
   9   8   4          8.27         17.09        12.32 o                         
  10   8   4        100.89        166.62        26.42 o                         
  11   8   4         14.02          5.15        14.91 o                         
  12   8   4         26.59         16.10        15.22 o                         
  -7   9   4         14.57          7.46        12.70 o                         
  -6   9   4        457.09        541.45        31.22 o                         
  -5   9   4        100.22         93.47        16.04 o                         
  -4   9   4         89.87        114.41        21.83 o                         
  -3   9   4          5.69          4.36         6.66 o                         
  -2   9   4        595.38        604.19        26.90 o                         
  -1   9   4       1026.30       1006.36        33.57 o                         
   0   9   4        600.25        565.88        24.13 o                         
   1   9   4        767.49        771.66        22.38 o                         
   2   9   4          2.98          0.89         4.54 o                         
   3   9   4         35.54         49.60         9.57 o                         
   4   9   4        437.32        386.93        20.37 o                         
   5   9   4          2.38         -0.50         5.86 o                         
   6   9   4         12.51          7.21         7.86 o                         
   7   9   4        599.95        609.67        26.43 o                         
   8   9   4        834.36        844.02        43.56 o                         
   9   9   4          8.90          0.34        12.55 o                         
  10   9   4         50.63         29.34        15.45 o                         
  11   9   4         75.18         64.18        21.37 o                         
  12   9   4        286.50        397.28        37.43 o                         
  -6  10   4          0.81         12.59        12.66 o                         
  -5  10   4         79.41         39.80        13.70 o                         
  -4  10   4        113.21        121.33        18.43 o                         
  -3  10   4         23.59         11.66        10.35 o                         
  -2  10   4        874.94        820.62        33.36 o                         
  -1  10   4        880.34        834.10        43.86 o                         
   0  10   4        165.22        165.19        21.24 o                         
   1  10   4        141.68        117.25        19.91 o                         
   2  10   4        546.74        542.74        24.38 o                         
   3  10   4        916.38        894.13        58.01 o                         
   4  10   4         39.52         14.99         8.16 o                         
   5  10   4          0.67          3.14         6.80 o                         
   6  10   4         22.35         19.96         9.27 o                         
   7  10   4        435.79        375.83        22.70 o                         
   8  10   4         41.82         -2.71        11.06 o                         
   9  10   4         25.35         -0.15        11.19 o                         
  10  10   4         21.18         -0.09        14.98 o                         
  11  10   4         64.88         17.85        15.16 o                         
  -5  11   4          1.49         20.26        12.54 o                         
  -4  11   4         64.34         74.49        17.20 o                         
  -3  11   4         71.26         69.36        17.61 o                         
  -2  11   4        304.01        306.98        23.47 o                         
  -1  11   4        763.30        736.41        43.84 o                         
   0  11   4        659.48        689.40        30.41 o                         
   1  11   4          6.30          1.99         9.40 o                         
   2  11   4        205.59        201.60        22.47 o                         
   3  11   4        154.31        184.74        17.38 o                         
   4  11   4         77.07         74.35        13.27 o                         
   5  11   4         22.95         15.73         8.75 o                         
   6  11   4         93.77        112.64        21.97 o                         
   7  11   4        312.94        343.64        23.48 o                         
   8  11   4         18.09          8.11        21.95 o                         
   9  11   4          8.35         21.71        15.14 o                         
  10  11   4         77.54         89.52        23.42 o                         
  11  11   4        208.93        139.55        47.41 o                         
  -4  12   4         20.71          1.61        14.07 o                         
  -3  12   4         26.86         17.76        12.01 o                         
  -2  12   4        218.33        212.62        22.24 o                         
  -1  12   4        110.01         96.23        27.94 o                         
   0  12   4         70.45        121.90        23.21 o                         
   1  12   4         46.95         51.61        16.69 o                         
   2  12   4        568.14        549.37        36.14 o                         
   3  12   4        215.41        240.04        25.64 o                         
   4  12   4        158.32        169.02        18.27 o                         
   5  12   4          1.02         -0.14         8.73 o                         
   6  12   4        237.76        285.27        22.24 o                         
   7  12   4         71.71         56.58        18.51 o                         
   8  12   4          2.65         -4.27        12.80 o                         
   9  12   4          9.64        -13.17        13.17 o                         
  10  12   4        107.72        111.08        26.85 o                         
  -2  13   4          4.21         -4.57        15.48 o                         
  -1  13   4         49.13         44.19        17.21 o                         
   0  13   4          1.18        -11.25        11.25 o                         
   1  13   4        107.51         97.82        21.56 o                         
   2  13   4        233.40        243.44        38.03 o                         
   3  13   4        176.88        149.56        24.52 o                         
   4  13   4        219.18        209.75        27.71 o                         
   5  13   4          2.42          0.07        10.19 o                         
   6  13   4        140.81        173.45        42.51 o                         
   7  13   4         40.65         28.23        19.07 o                         
   8  13   4         40.01         50.96        22.23 o                         
   9  13   4         26.59         15.58        18.59 o                         
   0  14   4          0.39         12.40        15.87 o                         
   1  14   4         33.50          7.97        15.74 o                         
   2  14   4          1.05         21.08        21.44 o                         
   3  14   4        235.02        317.86        33.49 o                         
   4  14   4        232.27        139.28        24.13 o                         
   5  14   4          8.73        -11.09        12.96 o                         
   6  14   4         59.94         55.33        16.11 o                         
   7  14   4         11.44          3.69        16.82 o                         
   8  14   4         24.88         10.89        16.57 o                         
  -6 -14   5          7.65        -14.22        14.22 o                         
  -5 -14   5         74.13         89.14        22.69 o                         
  -4 -14   5        290.87        310.26        47.24 o                         
  -3 -14   5          0.17          2.82        14.57 o                         
  -2 -14   5          2.29         12.30        16.16 o                         
  -8 -13   5          5.98          1.81        17.32 o                         
  -7 -13   5          9.62          3.12        24.29 o                         
  -6 -13   5          1.31          6.83        18.24 o                         
  -5 -13   5         14.65         10.22        16.08 o                         
  -4 -13   5         14.35         10.71        11.59 o                         
  -3 -13   5          9.99         15.29        11.51 o                         
  -2 -13   5          0.08         -7.39        12.32 o                         
  -1 -13   5         24.05         27.78        21.11 o                         
   0 -13   5        111.90        111.46        24.99 o                         
   1 -13   5          6.72         36.42        17.62 o                         
  -9 -12   5        316.58        361.31        48.25 o                         
  -8 -12   5         27.33         11.08        37.86 o                         
  -7 -12   5         30.51         39.25        15.94 o                         
  -6 -12   5          0.25        -12.08        12.08 o                         
  -5 -12   5        323.27        306.64       113.08 o                         
  -4 -12   5         35.20         12.59        10.55 o                         
  -3 -12   5          8.60          9.68         9.31 o                         
  -2 -12   5         13.90          2.05         8.87 o                         
  -1 -12   5         77.95         57.00        17.51 o                         
   0 -12   5        126.59        161.94        26.61 o                         
   1 -12   5          2.24         17.77        14.57 o                         
   2 -12   5          1.49         -4.08        12.48 o                         
   3 -12   5          8.00         15.87        17.17 o                         
 -10 -11   5         79.24         83.93        18.18 o                         
  -9 -11   5         15.92          5.01        14.32 o                         
  -8 -11   5        164.80         86.33        25.13 o                         
  -7 -11   5        256.57        286.97        52.94 o                         
  -6 -11   5          8.59          7.42        12.32 o                         
  -5 -11   5          8.62         -5.77        10.62 o                         
  -4 -11   5         17.35         34.92        10.49 o                         
  -3 -11   5         45.37         31.30        10.49 o                         
  -2 -11   5          0.13          6.30         8.40 o                         
  -1 -11   5        157.52        177.92        18.25 o                         
   0 -11   5        109.67         93.03        21.11 o                         
   1 -11   5          0.22         -1.31        10.73 o                         
   2 -11   5          0.22         10.49        16.42 o                         
   3 -11   5        102.29         83.24        22.82 o                         
   4 -11   5        133.50        167.36        30.83 o                         
 -11 -10   5         26.22         20.32        14.25 o                         
 -10 -10   5         39.42         40.07        13.42 o                         
  -9 -10   5         17.99         13.40        16.51 o                         
  -8 -10   5        123.11        125.68        17.50 o                         
  -7 -10   5        120.51         82.28        14.50 o                         
  -6 -10   5         25.85         30.46        12.52 o                         
  -5 -10   5        123.70        139.80        21.28 o                         
  -4 -10   5        152.82        134.48        15.58 o                         
  -3 -10   5        174.67        206.02        17.30 o                         
  -2 -10   5          0.88         -4.90        12.21 o                         
  -1 -10   5        269.61        317.13        26.97 o                         
   0 -10   5         55.54         41.67        12.43 o                         
   1 -10   5          1.04         -0.55        10.97 o                         
   2 -10   5          1.57         -3.85        10.62 o                         
   3 -10   5        237.22        279.64        61.48 o                         
   4 -10   5        421.26        386.62        35.72 o                         
   5 -10   5          4.68         -4.27        14.33 o                         
 -11  -9   5         17.55          7.00        11.57 o                         
 -10  -9   5         20.19         31.85        12.17 o                         
  -9  -9   5         53.81         30.46        12.47 o                         
  -8  -9   5        150.57        180.12        18.55 o                         
  -7  -9   5        191.77        176.84        17.30 o                         
  -6  -9   5         17.38          8.78        13.52 o                         
  -5  -9   5        378.67        401.46        22.52 o                         
  -4  -9   5        116.08        158.14        15.43 o                         
  -3  -9   5        113.75        143.26        15.01 o                         
  -2  -9   5        257.33        307.59        23.61 o                         
  -1  -9   5        204.18        215.17        16.59 o                         
   0  -9   5        231.53        221.88        16.99 o                         
   1  -9   5         21.43         26.75         9.62 o                         
   2  -9   5          2.54         -1.52         9.94 o                         
   3  -9   5         82.48         87.09        19.06 o                         
   4  -9   5          9.07         23.21        14.47 o                         
   5  -9   5         71.13         44.71        17.89 o                         
   6  -9   5          9.59          0.10        12.72 o                         
 -12  -8   5        106.84        114.91        29.62 o                         
 -11  -8   5          6.34         -6.09        10.54 o                         
 -10  -8   5          4.13          3.82         9.57 o                         
  -9  -8   5          7.24         10.99         9.19 o                         
  -8  -8   5        480.93        451.34        24.80 o                         
  -7  -8   5          2.44         -1.69         6.45 o                         
  -6  -8   5         55.82         24.44         8.39 o                         
  -5  -8   5        391.13        419.24        23.31 o                         
  -4  -8   5        684.02        760.38        34.52 o                         
  -3  -8   5        114.15        111.31         9.26 o                         
  -2  -8   5        211.58        212.07        15.48 o                         
  -1  -8   5       1335.90       1237.52        36.31 o                         
   0  -8   5        144.43        143.79        14.36 o                         
   1  -8   5         14.29         24.30         8.13 o                         
   2  -8   5         61.35         58.92        11.31 o                         
   3  -8   5        629.00        614.06        63.33 o                         
   4  -8   5        213.65        222.52        36.19 o                         
   5  -8   5         18.62          6.31        19.94 o                         
   6  -8   5          9.36         16.07        14.07 o                         
   7  -8   5         44.77         30.61        16.56 o                         
 -12  -7   5         25.44         18.93        12.24 o                         
 -11  -7   5         33.87         30.71        13.45 o                         
 -10  -7   5        348.77        301.39        32.89 o                         
  -9  -7   5        297.50        305.14        25.01 o                         
  -8  -7   5         80.63        113.18        14.83 o                         
  -7  -7   5          2.75         -0.64         5.98 o                         
  -6  -7   5        768.17        674.07        26.23 o                         
  -5  -7   5        501.87        443.01        18.31 o                         
  -4  -7   5        380.03        368.91        15.48 o                         
  -3  -7   5         99.66        101.41         8.38 o                         
  -2  -7   5        365.04        341.73        13.23 o                         
  -1  -7   5        153.63        119.85        11.36 o                         
   0  -7   5       1155.04       1165.79        33.53 o                         
   1  -7   5        292.43        283.68        28.62 o                         
   2  -7   5         56.41         36.31         9.29 o                         
   3  -7   5        499.18        517.86        31.31 o                         
   4  -7   5        141.80        141.11        21.79 o                         
   5  -7   5        250.67        269.03        27.14 o                         
   6  -7   5          1.09          5.68        11.71 o                         
   7  -7   5        157.34        178.76        27.09 o                         
   8  -7   5         96.49         70.64        19.77 o                         
 -12  -6   5        100.47        115.75        33.13 o                         
 -11  -6   5         12.44         -3.27        11.12 o                         
 -10  -6   5          1.97         14.64         9.78 o                         
  -9  -6   5       1174.81       1146.90        40.35 o                         
  -8  -6   5        790.13        756.50        35.68 o                         
  -7  -6   5         79.66         84.73        11.99 o                         
  -6  -6   5         59.48         84.77        11.38 o                         
  -5  -6   5        914.30        869.83        26.12 o                         
  -4  -6   5       1248.77       1109.28        25.03 o                         
  -3  -6   5         40.42         25.34         5.06 o                         
  -2  -6   5         44.59         47.11         5.87 o                         
  -1  -6   5        169.26        165.06         8.45 o                         
   0  -6   5        391.23        349.38        11.66 o                         
   1  -6   5        338.69        321.01        12.36 o                         
   2  -6   5        793.93        807.55        33.55 o                         
   3  -6   5        704.42        715.44        26.71 o                         
   4  -6   5        705.19        691.10        29.96 o                         
   5  -6   5        349.82        367.92        47.41 o                         
   6  -6   5          0.80         15.38        10.86 o                         
   7  -6   5        252.87        280.07        27.53 o                         
   8  -6   5         64.55         64.76        20.27 o                         
   9  -6   5         24.35         31.95        15.94 o                         
 -12  -5   5         82.32         75.86        16.68 o                         
 -11  -5   5         26.57         16.20        12.77 o                         
 -10  -5   5         50.92         53.39        12.86 o                         
  -9  -5   5        330.37        327.45        21.79 o                         
  -8  -5   5          7.75         10.39         7.31 o                         
  -7  -5   5          2.75          9.19         6.44 o                         
  -6  -5   5        451.38        459.20        20.76 o                         
  -5  -5   5       2091.13       2153.95        37.46 o                         
  -4  -5   5        955.40        897.51        21.19 o                         
  -3  -5   5         21.73         29.14         6.14 o                         
  -2  -5   5         33.07         22.17         4.59 o                         
  -1  -5   5        236.00        227.66         8.64 o                         
   0  -5   5       2542.18       2412.71        37.03 o                         
   1  -5   5         26.03         28.32         6.14 o                         
   2  -5   5        435.90        374.82        13.41 o                         
   3  -5   5        270.21        261.08        12.09 o                         
   4  -5   5        678.49        680.59        20.47 o                         
   5  -5   5        405.45        406.29        16.70 o                         
   6  -5   5        231.59        261.50        31.39 o                         
   7  -5   5        251.34        218.93        23.84 o                         
   8  -5   5        119.38         84.98        19.07 o                         
   9  -5   5        148.47        123.73        23.56 o                         
  10  -5   5          2.32         -8.61        19.77 o                         
 -12  -4   5         55.37         71.06        16.39 o                         
 -11  -4   5        114.50        104.15        17.85 o                         
 -10  -4   5        186.21        220.49        20.44 o                         
  -9  -4   5        199.45        186.90        17.47 o                         
  -8  -4   5         61.57         86.94        12.19 o                         
  -7  -4   5         38.52         26.80         8.53 o                         
  -6  -4   5        555.93        545.36        22.40 o                         
  -5  -4   5       3149.52       3223.82        48.87 o                         
  -4  -4   5        676.93        718.15        17.94 o                         
  -3  -4   5         76.64         77.93        12.67 o                         
  -2  -4   5        232.49        200.76        11.17 o                         
  -1  -4   5       4348.01       4691.87        62.12 o                         
   0  -4   5       3317.86       3533.68        79.96 o                         
   1  -4   5        229.54        254.06         7.49 o                         
   2  -4   5        288.85        283.90        17.31 o                         
   3  -4   5         40.99         38.07         5.71 o                         
   4  -4   5       2974.93       2838.88        47.47 o                         
   5  -4   5        239.56        236.28        12.78 o                         
   6  -4   5        234.62        257.41        14.19 o                         
   7  -4   5        280.20        249.21        18.42 o                         
   8  -4   5         71.64         75.29        13.86 o                         
   9  -4   5         78.22        116.68        22.73 o                         
  10  -4   5         82.69         73.70        33.00 o                         
 -12  -3   5        103.52        151.44        32.33 o                         
 -11  -3   5          1.60         -1.70         7.94 o                         
 -10  -3   5         96.38         95.33        26.58 o                         
  -9  -3   5        302.73        323.03        32.15 o                         
  -8  -3   5         24.92         27.45         8.60 o                         
  -7  -3   5        285.19        255.77        16.59 o                         
  -6  -3   5       1782.98       1730.33        41.84 o                         
  -5  -3   5       2153.93       2242.71        40.04 o                         
  -4  -3   5        303.04        338.68        11.74 o                         
  -3  -3   5         74.81         89.03         6.44 o                         
  -2  -3   5       3535.04       3741.73        51.91 o                         
  -1  -3   5       9047.95       9934.84       118.03 o                         
   0  -3   5       1314.77       1388.05        31.71 o                         
   1  -3   5         27.99         40.90         6.93 o                         
   2  -3   5          0.90          2.59         2.63 o                         
   3  -3   5        107.87        106.03         7.22 o                         
   4  -3   5        633.40        544.63        16.67 o                         
   5  -3   5         86.01         87.80        12.43 o                         
   6  -3   5        238.71        244.95        13.54 o                         
   7  -3   5         80.01        103.51        11.45 o                         
   8  -3   5        638.91        634.17        27.48 o                         
   9  -3   5        236.09        242.74        19.88 o                         
  10  -3   5        104.16        119.86        17.83 o                         
  11  -3   5         69.76         72.04        29.82 o                         
 -12  -2   5        146.32        117.45        24.08 o                         
 -11  -2   5         67.50         45.66        19.27 o                         
 -10  -2   5        536.59        564.42        28.94 o                         
  -9  -2   5         11.51          8.76         8.13 o                         
  -8  -2   5        551.42        529.48        24.24 o                         
  -7  -2   5         57.64         59.53         9.79 o                         
  -6  -2   5        831.91        806.12        19.60 o                         
  -5  -2   5       2829.39       2833.36        44.10 o                         
  -4  -2   5        437.47        410.45        12.80 o                         
  -3  -2   5        257.05        268.13        12.04 o                         
  -2  -2   5        636.34        580.17        14.45 o                         
  -1  -2   5      24766.20      25238.72       355.26 o                         
   0  -2   5       4165.83       4339.23        97.09 o                         
   1  -2   5         53.83         33.24         6.16 o                         
   2  -2   5          2.39          4.15         2.56 o                         
   3  -2   5       1415.94       1385.43        26.27 o                         
   4  -2   5       2382.07       2358.61        39.84 o                         
   5  -2   5        138.77        114.49         9.72 o                         
   6  -2   5        306.77        310.33        14.37 o                         
   7  -2   5        154.64        173.16        18.91 o                         
   8  -2   5        166.57        194.28        14.36 o                         
   9  -2   5         86.90        117.00        15.31 o                         
  10  -2   5         45.80         42.52        12.02 o                         
  11  -2   5          9.02         16.89        13.59 o                         
 -12  -1   5         96.95        117.33        24.69 o                         
 -11  -1   5        134.79        228.85        39.03 o                         
 -10  -1   5        799.70        840.13        43.94 o                         
  -9  -1   5        656.50        635.28        27.75 o                         
  -8  -1   5        558.64        493.96        28.92 o                         
  -7  -1   5        153.53        141.84        13.84 o                         
  -6  -1   5        967.01        872.92        21.41 o                         
  -5  -1   5        109.55        113.67         9.84 o                         
  -4  -1   5        132.23        117.80         7.33 o                         
  -3  -1   5        244.92        233.83         9.50 o                         
  -2  -1   5       2863.96       2696.42        35.49 o                         
  -1  -1   5       1757.51       1419.69        29.65 o                         
   0  -1   5        825.61        816.21        16.12 o                         
   1  -1   5       1060.04       1160.11        20.48 o                         
   2  -1   5          6.88         26.60         3.92 o                         
   3  -1   5       2917.60       3167.74        46.55 o                         
   4  -1   5       1433.30       1383.07        28.65 o                         
   5  -1   5        178.23        208.16        10.85 o                         
   6  -1   5         21.50         14.37         9.58 o                         
   7  -1   5         68.94         66.13         8.80 o                         
   8  -1   5        266.45        323.73        16.42 o                         
   9  -1   5         21.98         13.58         8.90 o                         
  10  -1   5         77.00         53.00        16.25 o                         
  11  -1   5         26.86         25.47        14.56 o                         
 -12   0   5         80.37         80.29        22.61 o                         
 -11   0   5         68.85         48.56        16.84 o                         
 -10   0   5        152.65        179.82        24.99 o                         
  -9   0   5        266.30        259.87        42.38 o                         
  -8   0   5        747.66        707.15        34.63 o                         
  -7   0   5        218.30        234.15        23.94 o                         
  -6   0   5        935.68        982.60        23.62 o                         
  -5   0   5       1093.61       1106.44        24.21 o                         
  -4   0   5        470.54        427.57        13.60 o                         
  -3   0   5        571.95        530.71        14.64 o                         
  -2   0   5        651.62        581.90        28.39 o                         
  -1   0   5         73.89         64.62         7.21 o                         
   0   0   5        147.30        180.59         7.40 o                         
   1   0   5        128.93        121.94         6.05 o                         
   2   0   5          3.94          2.94         2.80 o                         
   3   0   5       4353.31       4523.94        60.78 o                         
   4   0   5        371.75        395.06        13.11 o                         
   5   0   5        268.62        291.28        12.16 o                         
   6   0   5        111.18        132.65         9.73 o                         
   7   0   5        458.19        434.70        17.04 o                         
   8   0   5        438.54        455.07        27.66 o                         
   9   0   5         56.41         53.64         9.86 o                         
  10   0   5        148.87        165.36        18.85 o                         
  11   0   5         35.01         40.43        16.31 o                         
  12   0   5        206.17        268.63        31.79 o                         
 -11   1   5         75.17         49.65        18.24 o                         
 -10   1   5        146.75        139.09        24.12 o                         
  -9   1   5        534.68        614.10        36.13 o                         
  -8   1   5        243.56        311.40        25.34 o                         
  -7   1   5        118.65        103.05         9.56 o                         
  -6   1   5        237.82        227.86        11.46 o                         
  -5   1   5        648.64        678.90        18.77 o                         
  -4   1   5        419.19        382.22        16.42 o                         
  -3   1   5         41.30         33.06         4.87 o                         
  -2   1   5        757.49        728.37        17.12 o                         
  -1   1   5         41.26         30.57         7.28 o                         
   0   1   5          9.22         38.12         4.40 o                         
   1   1   5          1.49          1.33         2.25 o                         
   2   1   5        749.16        709.33        15.43 o                         
   3   1   5       1194.48       1041.26        20.67 o                         
   4   1   5        146.92        135.71         8.32 o                         
   5   1   5        173.14        164.56         9.10 o                         
   6   1   5        101.64        122.41        12.37 o                         
   7   1   5        226.92        227.69        12.58 o                         
   8   1   5          2.22          1.66         5.14 o                         
   9   1   5         67.72         57.54         9.68 o                         
  10   1   5         25.41         17.95        11.97 o                         
  11   1   5        271.61        303.50        23.14 o                         
  12   1   5         10.63         -4.10        13.41 o                         
 -11   2   5          1.43         -3.09        16.59 o                         
 -10   2   5         81.99         67.49        25.13 o                         
  -9   2   5         57.84         83.29        21.28 o                         
  -8   2   5        114.05        123.92        19.42 o                         
  -7   2   5        220.97        190.02        15.31 o                         
  -6   2   5        442.78        409.04        16.88 o                         
  -5   2   5       2146.81       2171.83        38.23 o                         
  -4   2   5       1082.21       1065.25        23.07 o                         
  -3   2   5         72.05         66.08         6.00 o                         
  -2   2   5         17.14         20.68         4.24 o                         
  -1   2   5         66.42         70.25         7.16 o                         
   0   2   5       1475.36       1452.24        25.68 o                         
   1   2   5        379.05        389.61        12.80 o                         
   2   2   5        116.29         94.57         5.29 o                         
   3   2   5        760.14        662.82        15.05 o                         
   4   2   5        459.19        497.92        13.96 o                         
   5   2   5          2.99         -1.85         2.94 o                         
   6   2   5        480.75        494.51        17.13 o                         
   7   2   5       2226.15       2104.13        39.74 o                         
   8   2   5        621.30        570.83        20.14 o                         
   9   2   5         34.44         31.76        11.75 o                         
  10   2   5         95.23         93.00        14.39 o                         
  11   2   5        503.53        523.25        33.78 o                         
  12   2   5        174.40        179.93        57.97 o                         
 -11   3   5          0.29         -0.53        14.07 o                         
 -10   3   5         53.07         16.74        14.77 o                         
  -9   3   5        223.22        225.82        54.61 o                         
  -8   3   5         29.10          3.01        11.06 o                         
  -7   3   5         10.77         -0.38         6.78 o                         
  -6   3   5        444.63        424.57        20.24 o                         
  -5   3   5       1076.16       1099.55        24.85 o                         
  -4   3   5          4.92         -0.05         3.33 o                         
  -3   3   5         46.54         51.66         6.03 o                         
  -2   3   5       1718.15       1787.50        33.22 o                         
  -1   3   5       1637.88       1692.66        32.96 o                         
   0   3   5        271.36        233.45         8.72 o                         
   1   3   5         39.00         30.37         4.01 o                         
   2   3   5        345.49        375.12        16.39 o                         
   3   3   5        196.28        306.71        13.86 o                         
   4   3   5        392.46        387.21        16.88 o                         
   5   3   5        273.98        306.69        13.64 o                         
   6   3   5        587.12        616.44        19.68 o                         
   7   3   5         21.48         27.01         5.99 o                         
   8   3   5        340.96        321.28        15.07 o                         
   9   3   5        554.03        522.21        20.20 o                         
  10   3   5         35.21         28.20        10.24 o                         
  11   3   5        493.53        476.93        34.87 o                         
  12   3   5         12.09         19.77        14.93 o                         
 -10   4   5         49.95         37.86        17.12 o                         
  -9   4   5        135.99        112.63        44.73 o                         
  -8   4   5        132.51         90.75        14.59 o                         
  -7   4   5        141.63        164.72        23.01 o                         
  -6   4   5         74.71         53.69        10.89 o                         
  -5   4   5        911.38        878.64        29.29 o                         
  -4   4   5         86.72         98.27         7.95 o                         
  -3   4   5          3.46          1.87         3.33 o                         
  -2   4   5          4.60          1.98         3.29 o                         
  -1   4   5       2254.15       2295.43        39.11 o                         
   0   4   5       2173.37       2150.79        34.54 o                         
   1   4   5        934.67        977.28        19.06 o                         
   2   4   5        206.62        170.13        10.86 o                         
   3   4   5        577.70        512.33        18.68 o                         
   4   4   5        106.38        104.00        10.16 o                         
   5   4   5          7.82         13.17         5.46 o                         
   6   4   5       1227.82       1159.04        35.13 o                         
   7   4   5        240.41        249.49        12.19 o                         
   8   4   5        181.93        194.46        12.32 o                         
   9   4   5        122.87         74.60        24.79 o                         
  10   4   5         90.40         91.52        19.13 o                         
  11   4   5        250.29        294.84        28.82 o                         
  12   4   5          7.09         -3.29        13.00 o                         
 -10   5   5        133.19        159.60        29.00 o                         
  -9   5   5          1.66          9.24        12.87 o                         
  -8   5   5         52.67         51.88        13.10 o                         
  -7   5   5         25.58         15.38         9.26 o                         
  -6   5   5        185.25        192.08        16.71 o                         
  -5   5   5         26.66         27.22         8.50 o                         
  -4   5   5        172.60        149.64        12.88 o                         
  -3   5   5         74.26         71.24         9.99 o                         
  -2   5   5         76.59         82.61         7.38 o                         
  -1   5   5       1968.76       1943.26        31.03 o                         
   0   5   5        121.26        100.29         6.94 o                         
   1   5   5        651.36        614.90        15.86 o                         
   2   5   5        251.79        220.36        17.00 o                         
   3   5   5       1042.24        932.28        26.88 o                         
   4   5   5       2807.43       2748.49        53.80 o                         
   5   5   5        257.40        251.72        11.07 o                         
   6   5   5        600.52        548.72        22.56 o                         
   7   5   5         14.76         14.44         6.82 o                         
   8   5   5        397.61        459.55        22.14 o                         
   9   5   5         11.42         11.54         8.92 o                         
  10   5   5        446.24        524.76        34.64 o                         
  11   5   5        102.75        133.10        31.50 o                         
  12   5   5         48.52         49.34        18.03 o                         
  -9   6   5        167.71        199.85        31.27 o                         
  -8   6   5         15.15         18.42        11.90 o                         
  -7   6   5         36.35         30.56        11.19 o                         
  -6   6   5        273.62        314.58        26.21 o                         
  -5   6   5        231.60        227.78        17.19 o                         
  -4   6   5         52.58         48.84        10.19 o                         
  -3   6   5        250.63        248.96        28.51 o                         
  -2   6   5        135.13         96.16         9.30 o                         
  -1   6   5       1204.75       1177.00        25.44 o                         
   0   6   5         37.20         47.69         7.01 o                         
   1   6   5        333.50        343.28        12.25 o                         
   2   6   5        203.66        208.52         8.68 o                         
   3   6   5       4830.13       4971.75        83.76 o                         
   4   6   5       2399.00       2380.16        50.23 o                         
   5   6   5        152.67        134.44        13.72 o                         
   6   6   5         95.82         81.93        11.30 o                         
   7   6   5         25.94          7.63         6.95 o                         
   8   6   5        695.79        741.50        28.63 o                         
   9   6   5         18.69          5.53        10.42 o                         
  10   6   5        382.43        427.42        32.29 o                         
  11   6   5         17.07         15.19        13.90 o                         
  12   6   5         60.08         52.77        20.72 o                         
  -8   7   5         62.88         87.50        17.24 o                         
  -7   7   5         81.31        101.70        20.81 o                         
  -6   7   5        442.00        437.99        28.89 o                         
  -5   7   5        212.04        216.50        17.85 o                         
  -4   7   5        121.47        120.15        14.80 o                         
  -3   7   5        171.27        154.18        14.96 o                         
  -2   7   5        313.98        302.00        22.69 o                         
  -1   7   5        953.25        956.94        23.56 o                         
   0   7   5          5.28          6.78         4.30 o                         
   1   7   5         81.14         81.65         7.87 o                         
   2   7   5        628.50        658.28        19.20 o                         
   3   7   5       1961.79       2000.13        45.72 o                         
   4   7   5        447.01        384.07        22.80 o                         
   5   7   5        160.67        176.50        13.93 o                         
   6   7   5        119.20        123.64        17.06 o                         
   7   7   5        678.07        678.22        50.40 o                         
   8   7   5        151.38        225.09        17.67 o                         
   9   7   5         84.24         53.01        17.29 o                         
  10   7   5        252.52        243.44        44.23 o                         
  11   7   5         42.23         40.06        29.15 o                         
  12   7   5        426.84        393.90        35.39 o                         
  -8   8   5         37.93         23.08        13.96 o                         
  -7   8   5         32.01         52.51        14.67 o                         
  -6   8   5        490.16        526.72        29.28 o                         
  -5   8   5        159.19        157.73        34.18 o                         
  -4   8   5        449.69        391.93        27.30 o                         
  -3   8   5          5.53         -4.74         8.07 o                         
  -2   8   5        373.50        394.58        36.59 o                         
  -1   8   5        420.35        363.81        19.30 o                         
   0   8   5          2.33         -4.26         4.26 o                         
   1   8   5          4.74          4.60         4.64 o                         
   2   8   5         98.81        117.10        11.07 o                         
   3   8   5       3075.76       3208.96        64.40 o                         
   4   8   5       1054.15       1061.24        33.08 o                         
   5   8   5         12.29          8.56         6.20 o                         
   6   8   5         11.87         10.66         6.32 o                         
   7   8   5       1316.78       1266.28        38.83 o                         
   8   8   5       1193.92       1216.42        42.60 o                         
   9   8   5          8.80         -3.39         9.50 o                         
  10   8   5         11.37         13.29        23.62 o                         
  11   8   5         29.96         28.32        15.74 o                         
  12   8   5         37.90         54.10        20.44 o                         
  -7   9   5         14.52         30.66        14.16 o                         
  -6   9   5        280.31        255.55        24.36 o                         
  -5   9   5        269.64        276.29        23.49 o                         
  -4   9   5        106.79         86.13        14.83 o                         
  -3   9   5         16.23         33.00        11.09 o                         
  -2   9   5        567.51        648.29        28.52 o                         
  -1   9   5        103.24        149.67        16.23 o                         
   0   9   5          1.46          5.70         6.14 o                         
   1   9   5         51.67         45.08         7.71 o                         
   2   9   5        262.09        272.75        17.52 o                         
   3   9   5          3.89          8.46         6.87 o                         
   4   9   5          1.95          6.68         6.67 o                         
   5   9   5          0.38         -4.18         5.21 o                         
   6   9   5         86.31         99.52        13.31 o                         
   7   9   5        962.61        967.79        34.68 o                         
   8   9   5        449.67        455.85        33.38 o                         
   9   9   5         76.13         38.32        19.94 o                         
  10   9   5         22.39         13.17        14.92 o                         
  11   9   5         88.50        121.40        25.95 o                         
  12   9   5        293.13        260.65        65.67 o                         
  -6  10   5          9.16          2.55        11.73 o                         
  -5  10   5         20.52         33.51        15.24 o                         
  -4  10   5         99.89         76.00        15.82 o                         
  -3  10   5        101.98         80.68        14.13 o                         
  -2  10   5        630.51        638.49        41.81 o                         
  -1  10   5        509.40        518.48        26.22 o                         
   0  10   5         43.44         46.22        20.46 o                         
   1  10   5          1.05         10.66         9.71 o                         
   2  10   5        431.56        469.94        47.51 o                         
   3  10   5        742.83        690.25        44.78 o                         
   4  10   5          0.84         -3.67         6.57 o                         
   5  10   5         47.02         50.68        11.57 o                         
   6  10   5        226.98        278.89        19.86 o                         
   7  10   5       1186.91       1223.43        53.12 o                         
   8  10   5        398.13        397.78        34.85 o                         
   9  10   5         68.89         73.41        19.66 o                         
  10  10   5          0.97         10.72        14.96 o                         
  11  10   5        172.69        182.63        32.22 o                         
  -5  11   5         48.18         35.35        15.25 o                         
  -4  11   5          1.14         24.16        13.40 o                         
  -3  11   5         96.75         85.73        36.00 o                         
  -2  11   5        154.16        173.41        21.52 o                         
  -1  11   5        224.56        220.93        26.90 o                         
   0  11   5        440.65        447.97        74.72 o                         
   1  11   5          5.54          5.30        10.62 o                         
   2  11   5        506.45        582.05        35.63 o                         
   3  11   5        207.07        212.06        21.96 o                         
   4  11   5        174.14        173.36        26.35 o                         
   5  11   5          6.51         11.82         9.09 o                         
   6  11   5        283.78        295.39        32.09 o                         
   7  11   5        318.95        319.14        22.81 o                         
   8  11   5         32.04         45.39        32.50 o                         
   9  11   5         24.03         35.13        28.82 o                         
  10  11   5         63.54         98.43        22.45 o                         
  11  11   5        161.66        135.64        28.15 o                         
  -3  12   5         29.89         23.86        16.70 o                         
  -2  12   5        149.79        133.02        24.85 o                         
  -1  12   5        443.51        353.59        32.45 o                         
   0  12   5        369.18        467.68        35.03 o                         
   1  12   5          1.27         -2.48        10.14 o                         
   2  12   5        120.58        139.73        25.46 o                         
   3  12   5        192.62        195.30        37.36 o                         
   4  12   5        213.00        259.44        27.14 o                         
   5  12   5         13.01          8.29         9.41 o                         
   6  12   5        360.36        372.51        25.06 o                         
   7  12   5         91.99        100.69        16.95 o                         
   8  12   5         15.90         26.53        15.86 o                         
   9  12   5          3.84         12.11        15.12 o                         
  10  12   5        178.14        173.95        60.65 o                         
  -2  13   5         99.39         71.46        29.32 o                         
  -1  13   5        216.77        208.39        32.84 o                         
   0  13   5         74.66         36.15        17.79 o                         
   1  13   5         24.35         26.69        21.95 o                         
   2  13   5        152.19        187.28        27.95 o                         
   3  13   5        444.70        407.37        42.89 o                         
   4  13   5        219.91        216.87        27.01 o                         
   5  13   5          0.42         -3.81        10.29 o                         
   6  13   5         59.05         29.82        13.36 o                         
   7  13   5          2.68          0.83        24.29 o                         
   8  13   5         16.14         38.23        32.00 o                         
   9  13   5          9.35         -1.34        14.45 o                         
   0  14   5          9.89          5.35        19.77 o                         
   1  14   5         14.61         11.86        16.22 o                         
   2  14   5          2.45          1.88        13.02 o                         
   3  14   5         99.96         67.14        20.27 o                         
   4  14   5         92.38         86.99        32.33 o                         
   5  14   5         60.51         70.85        20.76 o                         
   6  14   5         63.34         64.66        16.01 o                         
   7  14   5         49.19         38.53        19.66 o                         
  -7 -13   6          6.33         28.67        17.45 o                         
  -6 -13   6         14.92         10.08        16.16 o                         
  -5 -13   6        245.94        264.10        36.52 o                         
  -4 -13   6          6.52          6.77        15.27 o                         
  -3 -13   6         24.92         22.80        12.65 o                         
  -2 -13   6          2.84          7.03        13.70 o                         
  -1 -13   6        109.14         95.03        23.52 o                         
   0 -13   6         96.64         78.98        34.68 o                         
  -9 -12   6         94.50         49.61        21.79 o                         
  -8 -12   6         50.87         95.16        22.95 o                         
  -7 -12   6         10.62         26.99        16.42 o                         
  -6 -12   6        153.71        169.98        27.72 o                         
  -5 -12   6        542.43        635.12        41.33 o                         
  -4 -12   6        180.53        185.50        27.69 o                         
  -3 -12   6         16.30         19.97        11.43 o                         
  -2 -12   6          0.22         -0.89         8.98 o                         
  -1 -12   6        117.90         99.85        26.80 o                         
   0 -12   6         96.12        102.95        27.81 o                         
   1 -12   6          0.58         -8.30        12.52 o                         
   2 -12   6          0.43         14.95        17.76 o                         
 -10 -11   6         97.51         89.07        24.22 o                         
  -9 -11   6         19.83         34.96        18.35 o                         
  -8 -11   6        118.39         90.89        22.51 o                         
  -7 -11   6         55.27         52.85        17.23 o                         
  -6 -11   6        234.10        237.28        49.25 o                         
  -5 -11   6        314.58        373.32        54.11 o                         
  -4 -11   6          5.72         17.99        10.02 o                         
  -3 -11   6         46.21         60.24        13.46 o                         
  -2 -11   6         13.95         15.30         9.38 o                         
  -1 -11   6        157.59        200.19        20.29 o                         
   0 -11   6         24.53         26.95        22.78 o                         
   1 -11   6          1.11          8.75        12.59 o                         
   2 -11   6         26.30         33.40        17.12 o                         
   3 -11   6         28.99         46.93        19.07 o                         
   4 -11   6          2.32         -2.01        16.97 o                         
 -10 -10   6         22.30          4.72        20.94 o                         
  -9 -10   6         11.14          4.28        12.07 o                         
  -8 -10   6        172.86        215.27        32.84 o                         
  -7 -10   6         27.77         20.63        18.43 o                         
  -6 -10   6        157.27         91.99        18.98 o                         
  -5 -10   6         79.27         63.13        16.01 o                         
  -4 -10   6         12.99          5.43         8.14 o                         
  -3 -10   6         87.47        100.16        14.57 o                         
  -2 -10   6         34.74         26.42        10.32 o                         
  -1 -10   6        185.15        196.76        21.03 o                         
   0 -10   6         57.18         44.58        11.53 o                         
   1 -10   6         30.03         29.76        14.43 o                         
   2 -10   6         36.62         40.09        32.50 o                         
   3 -10   6          1.35        -10.61        12.36 o                         
   4 -10   6        132.73        166.35        37.69 o                         
   5 -10   6         11.41          8.32        15.01 o                         
 -11  -9   6         12.37          7.71        11.65 o                         
 -10  -9   6         15.58         31.86        14.14 o                         
  -9  -9   6        120.92         86.70        16.79 o                         
  -8  -9   6        261.24        260.53        20.88 o                         
  -7  -9   6         66.88         27.30        32.67 o                         
  -6  -9   6          4.74         16.54        17.42 o                         
  -5  -9   6          2.34         12.31        10.55 o                         
  -4  -9   6         57.20         36.41         9.59 o                         
  -3  -9   6         19.70         11.91         8.17 o                         
  -2  -9   6        113.71        113.17        14.74 o                         
  -1  -9   6        172.11        173.67        19.80 o                         
   0  -9   6          4.57         -7.42         7.42 o                         
   1  -9   6          4.46         10.47        10.52 o                         
   2  -9   6         15.25          9.05        12.08 o                         
   3  -9   6        199.89        233.39        28.28 o                         
   4  -9   6         37.34         27.43        13.68 o                         
   5  -9   6          1.26         -2.10        14.41 o                         
   6  -9   6          2.44         13.45        15.96 o                         
 -11  -8   6         30.34         23.48        13.44 o                         
 -10  -8   6          1.07         -4.86         9.75 o                         
  -9  -8   6         23.77         20.70        10.26 o                         
  -8  -8   6        262.79        245.99        26.94 o                         
  -7  -8   6         22.10          6.32         7.68 o                         
  -6  -8   6         99.74         61.34        10.99 o                         
  -5  -8   6        321.18        283.89        51.93 o                         
  -4  -8   6          8.60         10.25         7.09 o                         
  -3  -8   6         40.60         37.06         9.42 o                         
  -2  -8   6        399.29        390.25        21.08 o                         
  -1  -8   6        633.10        669.57        35.17 o                         
   0  -8   6        588.55        521.21        24.05 o                         
   1  -8   6         30.11         27.65         9.05 o                         
   2  -8   6        253.68        237.55        18.32 o                         
   3  -8   6        483.66        558.20        35.61 o                         
   4  -8   6        550.64        499.93        35.28 o                         
   5  -8   6          0.18          6.63        12.90 o                         
   6  -8   6         25.29         41.99        18.88 o                         
   7  -8   6        107.49        109.78        26.30 o                         
 -12  -7   6          0.63        -11.62        11.62 o                         
 -11  -7   6          1.26         14.93        10.90 o                         
 -10  -7   6        293.67        287.22        24.01 o                         
  -9  -7   6        961.76        984.96        57.31 o                         
  -8  -7   6         26.18         24.38         8.94 o                         
  -7  -7   6          1.77         -2.10         6.92 o                         
  -6  -7   6         15.48         31.87         8.16 o                         
  -5  -7   6        321.71        430.13        22.00 o                         
  -4  -7   6        632.08        615.79        19.12 o                         
  -3  -7   6          3.71          8.58         6.05 o                         
  -2  -7   6         63.61         75.44        10.94 o                         
  -1  -7   6        154.10        204.57        14.99 o                         
   0  -7   6        358.37        344.33        19.34 o                         
   1  -7   6        190.27        189.76        22.48 o                         
   2  -7   6        475.16        479.31        30.29 o                         
   3  -7   6        589.84        573.36        27.50 o                         
   4  -7   6        189.29        166.44        23.26 o                         
   5  -7   6        208.60        222.72        63.16 o                         
   6  -7   6         56.73         41.20        15.87 o                         
   7  -7   6         59.53         36.01        15.99 o                         
   8  -7   6          5.63         12.47        16.11 o                         
 -12  -6   6        121.54        100.64        19.06 o                         
 -11  -6   6         33.39         33.73        21.27 o                         
 -10  -6   6          2.48         -5.15         8.18 o                         
  -9  -6   6        323.64        333.51        29.43 o                         
  -8  -6   6        292.14        285.05        19.69 o                         
  -7  -6   6         14.12         15.93         7.94 o                         
  -6  -6   6         49.96         50.28        10.00 o                         
  -5  -6   6       1185.14       1292.69        28.78 o                         
  -4  -6   6        676.24        775.64        21.01 o                         
  -3  -6   6         10.96          4.52         3.91 o                         
  -2  -6   6         82.70         87.31        11.08 o                         
  -1  -6   6        404.58        442.34        26.60 o                         
   0  -6   6        764.48        763.87        26.99 o                         
   1  -6   6          8.63          8.64         6.34 o                         
   2  -6   6        343.68        359.73        40.72 o                         
   3  -6   6        200.16        204.32        22.05 o                         
   4  -6   6        859.27        919.29        32.34 o                         
   5  -6   6        203.20        189.10        24.71 o                         
   6  -6   6         16.05          0.84        18.09 o                         
   7  -6   6         83.31         75.06        18.74 o                         
   8  -6   6          4.65          3.16        16.75 o                         
   9  -6   6         47.33         53.58        20.78 o                         
 -12  -5   6         56.73         38.22        17.93 o                         
 -11  -5   6         48.12         54.93        14.44 o                         
 -10  -5   6        208.55        221.84        21.11 o                         
  -9  -5   6        291.08        319.49        22.03 o                         
  -8  -5   6          5.17          7.40         7.60 o                         
  -7  -5   6         31.56         23.97         7.95 o                         
  -6  -5   6       1081.23       1002.14        42.34 o                         
  -5  -5   6       2556.81       2469.48        42.43 o                         
  -4  -5   6       1206.68       1155.10        25.54 o                         
  -3  -5   6         82.21         58.78         6.49 o                         
  -2  -5   6         22.12         25.49         5.02 o                         
  -1  -5   6        652.21        645.48        23.24 o                         
   0  -5   6        273.41        304.60        21.24 o                         
   1  -5   6        155.22        137.10        20.71 o                         
   2  -5   6        136.29        139.76        13.03 o                         
   3  -5   6        342.72        340.11        18.74 o                         
   4  -5   6       1210.28       1199.04        42.44 o                         
   5  -5   6         56.11         63.28        11.22 o                         
   6  -5   6         54.75         48.26        14.68 o                         
   7  -5   6         14.63         18.98        13.40 o                         
   8  -5   6         73.95         78.89        20.25 o                         
   9  -5   6        141.17        132.09        24.28 o                         
 -12  -4   6        214.96        225.25        24.42 o                         
 -11  -4   6         12.28         21.28        17.73 o                         
 -10  -4   6        158.79        152.42        18.08 o                         
  -9  -4   6         90.01         68.46        21.53 o                         
  -8  -4   6         34.01         29.01         9.66 o                         
  -7  -4   6          8.26          7.09         7.00 o                         
  -6  -4   6        864.77        844.15        28.67 o                         
  -5  -4   6       3499.91       3403.34        52.62 o                         
  -4  -4   6         83.12         78.93         7.59 o                         
  -3  -4   6         17.92         37.85         5.49 o                         
  -2  -4   6          9.16         12.37         5.32 o                         
  -1  -4   6        624.59        450.34        18.42 o                         
   0  -4   6        671.76        653.00        22.68 o                         
   1  -4   6        114.73         88.79        10.53 o                         
   2  -4   6         72.34         81.29         7.54 o                         
   3  -4   6          8.54         11.53         4.49 o                         
   4  -4   6       1302.73       1276.47        28.65 o                         
   5  -4   6          0.42         -1.34         4.55 o                         
   6  -4   6        170.07        165.00        15.76 o                         
   7  -4   6        165.42        167.71        24.51 o                         
   8  -4   6        661.65        666.74        39.57 o                         
   9  -4   6         83.04         54.80        20.10 o                         
  10  -4   6        108.24        135.37        39.37 o                         
 -12  -3   6        101.08         63.02        23.96 o                         
 -11  -3   6          8.63          7.17        10.23 o                         
 -10  -3   6        223.81        245.24        21.46 o                         
  -9  -3   6         47.32         23.43         9.64 o                         
  -8  -3   6        130.21        133.23        15.91 o                         
  -7  -3   6        109.23        101.40        12.72 o                         
  -6  -3   6       2145.53       2131.49        48.72 o                         
  -5  -3   6        822.64        719.56        34.77 o                         
  -4  -3   6          5.16         10.04         3.95 o                         
  -3  -3   6          4.11         14.18         3.83 o                         
  -2  -3   6        840.49        858.56        24.71 o                         
  -1  -3   6       8338.47       7906.67        97.53 o                         
   0  -3   6         50.45         99.26         9.85 o                         
   1  -3   6        511.36        508.86        18.99 o                         
   2  -3   6        118.55        115.12         6.20 o                         
   3  -3   6       2808.34       2758.39        44.03 o                         
   4  -3   6        657.88        640.19        18.54 o                         
   5  -3   6         95.28        100.89         9.52 o                         
   6  -3   6         34.60         50.34         7.97 o                         
   7  -3   6        222.09        224.81        14.63 o                         
   8  -3   6        650.29        680.72        29.16 o                         
   9  -3   6        207.57        225.05        36.69 o                         
  10  -3   6         66.57         55.82        17.78 o                         
 -12  -2   6         92.51         93.76        22.47 o                         
 -11  -2   6        246.10        360.84        72.54 o                         
 -10  -2   6        259.05        266.46        21.15 o                         
  -9  -2   6          7.86         24.44         9.56 o                         
  -8  -2   6        357.82        359.15        21.02 o                         
  -7  -2   6         11.44          3.83         9.13 o                         
  -6  -2   6        639.75        646.38        24.45 o                         
  -5  -2   6       1242.85       1249.65        26.36 o                         
  -4  -2   6        463.62        504.44        16.30 o                         
  -3  -2   6        949.59        809.19        19.24 o                         
  -2  -2   6       1393.99       1452.11        26.85 o                         
  -1  -2   6       6072.95       6099.90        77.88 o                         
   0  -2   6       5701.64       5922.10        77.52 o                         
   1  -2   6        591.67        576.16        12.40 o                         
   2  -2   6         30.80         25.47         4.74 o                         
   3  -2   6       1928.11       1856.18        32.70 o                         
   4  -2   6        398.76        453.17        15.07 o                         
   5  -2   6        145.80        111.80         9.78 o                         
   6  -2   6         58.72         82.40         9.58 o                         
   7  -2   6        701.14        685.40        33.51 o                         
   8  -2   6        868.73        876.85        27.88 o                         
   9  -2   6          0.89         -5.13         7.78 o                         
  10  -2   6          2.24          7.00        10.23 o                         
  11  -2   6         10.00          1.01        20.77 o                         
 -12  -1   6          7.66          2.97        13.95 o                         
 -11  -1   6         24.73          0.11        12.09 o                         
 -10  -1   6        217.80        248.80        25.56 o                         
  -9  -1   6        408.03        469.22        24.33 o                         
  -8  -1   6        415.98        351.63        23.34 o                         
  -7  -1   6         32.07         26.63        12.99 o                         
  -6  -1   6        790.05        889.08        22.60 o                         
  -5  -1   6         15.93          9.10         4.72 o                         
  -4  -1   6        203.58        185.14         9.47 o                         
  -3  -1   6        207.26        184.20         9.16 o                         
  -2  -1   6       4182.19       4317.65        67.57 o                         
  -1  -1   6       4977.99       5404.93        70.22 o                         
   0  -1   6        620.76        657.46        15.57 o                         
   1  -1   6        332.73        328.18        10.09 o                         
   2  -1   6       1014.78       1015.07        20.58 o                         
   3  -1   6       3371.47       3157.64        64.90 o                         
   4  -1   6        732.83        771.72        23.82 o                         
   5  -1   6         71.55         94.07         8.68 o                         
   6  -1   6         61.71         85.24         9.48 o                         
   7  -1   6        304.05        310.79        19.63 o                         
   8  -1   6         47.24         56.27         9.37 o                         
   9  -1   6         63.54         60.71        10.47 o                         
  10  -1   6         16.58         14.66         9.47 o                         
  11  -1   6         86.72         90.80        20.65 o                         
 -11   0   6         63.94         59.32        18.65 o                         
 -10   0   6         55.05         54.19        16.71 o                         
  -9   0   6         83.28         55.40        37.02 o                         
  -8   0   6        258.70        273.65        17.88 o                         
  -7   0   6        321.77        299.86        18.96 o                         
  -6   0   6        768.00        783.45        21.70 o                         
  -5   0   6       1708.10       1722.51        41.88 o                         
  -4   0   6        284.51        299.95        12.17 o                         
  -3   0   6        172.42        187.66        15.38 o                         
  -2   0   6       1888.89       1934.52        32.93 o                         
  -1   0   6       4800.41       5199.86        68.43 o                         
   0   0   6       3449.14       3662.73        45.94 o                         
   1   0   6        171.94        135.32         6.95 o                         
   2   0   6        102.16         91.30         6.27 o                         
   3   0   6       1749.20       1728.85        30.46 o                         
   4   0   6        287.60        233.56        15.04 o                         
   5   0   6        124.26        143.43        11.22 o                         
   6   0   6        525.31        487.64        17.26 o                         
   7   0   6        312.17        300.41        24.66 o                         
   8   0   6        153.12        165.18        14.65 o                         
   9   0   6         33.92         27.44         8.04 o                         
  10   0   6         24.46         25.12        11.99 o                         
  11   0   6         69.82         86.18        19.55 o                         
 -11   1   6          0.94         -4.87        13.74 o                         
 -10   1   6        159.61        247.61        43.56 o                         
  -9   1   6        412.79        356.76        29.26 o                         
  -8   1   6        152.94        188.75        21.43 o                         
  -7   1   6        232.49        240.27        16.09 o                         
  -6   1   6       1041.11       1015.38        36.85 o                         
  -5   1   6        549.28        497.64        16.71 o                         
  -4   1   6        528.72        535.76        14.67 o                         
  -3   1   6          2.25         -1.03         3.04 o                         
  -2   1   6       1744.68       1725.49        30.84 o                         
  -1   1   6        696.80        774.50        18.16 o                         
   0   1   6        146.80        124.29         8.27 o                         
   1   1   6         70.66        102.99         7.98 o                         
   2   1   6        968.25       1064.07        21.25 o                         
   3   1   6       3035.95       2879.54        43.44 o                         
   4   1   6        880.91        843.04        20.02 o                         
   5   1   6         15.28         13.10         4.15 o                         
   6   1   6        320.57        314.93        13.87 o                         
   7   1   6        578.24        593.83        20.10 o                         
   8   1   6        107.46         88.45        11.42 o                         
   9   1   6         69.17         70.30        10.61 o                         
  10   1   6         67.14         53.66        13.01 o                         
  11   1   6        342.15        300.17        27.63 o                         
  12   1   6         11.15         24.79        22.11 o                         
 -11   2   6         15.71         32.65        18.65 o                         
 -10   2   6         93.96         56.35        18.60 o                         
  -9   2   6        394.57        404.59        32.58 o                         
  -8   2   6         89.97         64.82        15.39 o                         
  -7   2   6        394.38        421.67        21.14 o                         
  -6   2   6        263.87        270.47        23.26 o                         
  -5   2   6        661.35        605.08        20.74 o                         
  -4   2   6        484.15        421.40        12.93 o                         
  -3   2   6        368.90        333.95        13.80 o                         
  -2   2   6       3011.33       2928.35        45.53 o                         
  -1   2   6          4.09          7.52         3.43 o                         
   0   2   6          7.00          0.67         2.70 o                         
   1   2   6         78.66         87.78         7.59 o                         
   2   2   6        216.68        187.33         7.85 o                         
   3   2   6       1345.82       1362.47        22.91 o                         
   4   2   6        695.78        724.04        17.95 o                         
   5   2   6          9.91          4.08         3.44 o                         
   6   2   6       1209.50       1226.72        27.48 o                         
   7   2   6        532.52        515.97        28.62 o                         
   8   2   6       1209.15       1223.72        30.79 o                         
   9   2   6          0.22         -0.79         5.52 o                         
  10   2   6        101.50        110.52        21.71 o                         
  11   2   6        344.78        327.45        36.19 o                         
  12   2   6         31.41         32.97        17.25 o                         
 -10   3   6        334.97        403.46        34.81 o                         
  -9   3   6        283.16        306.77        33.67 o                         
  -8   3   6         25.62         14.39        13.07 o                         
  -7   3   6          1.65          7.90         7.29 o                         
  -6   3   6        688.51        622.38        24.92 o                         
  -5   3   6       2373.82       2370.62        42.00 o                         
  -4   3   6        260.79        253.24        11.62 o                         
  -3   3   6        250.10        256.73        11.37 o                         
  -2   3   6        401.63        410.08        13.69 o                         
  -1   3   6       1532.51       1562.69        28.84 o                         
   0   3   6        445.79        398.62        12.70 o                         
   1   3   6        739.86        681.36        15.71 o                         
   2   3   6        368.77        330.95        14.64 o                         
   3   3   6        229.54        243.21        33.24 o                         
   4   3   6         21.88         11.99         3.21 o                         
   5   3   6          0.08          3.49         3.32 o                         
   6   3   6        908.84        862.16        21.93 o                         
   7   3   6        142.56        124.73         9.97 o                         
   8   3   6          6.69          0.39         4.80 o                         
   9   3   6        452.49        406.90        23.58 o                         
  10   3   6        217.65        261.26        38.87 o                         
  11   3   6        196.98        199.68        53.27 o                         
  12   3   6          0.95          6.65        15.63 o                         
 -10   4   6        117.75        138.04        27.72 o                         
  -9   4   6        128.57        147.45        37.19 o                         
  -8   4   6         31.47         50.93        15.87 o                         
  -7   4   6        112.91        127.12        16.18 o                         
  -6   4   6         32.41         15.83         8.23 o                         
  -5   4   6        163.80        173.41        14.56 o                         
  -4   4   6        173.56        197.25        10.87 o                         
  -3   4   6        150.40        139.83        11.32 o                         
  -2   4   6         47.82         33.03         5.45 o                         
  -1   4   6       1231.13       1116.46        23.86 o                         
   0   4   6       1119.75       1127.05        23.13 o                         
   1   4   6        217.08        198.64         8.14 o                         
   2   4   6          7.47          8.35         6.55 o                         
   3   4   6        269.02        290.06        14.76 o                         
   4   4   6         32.91         31.31         7.70 o                         
   5   4   6       1080.38       1179.57        25.53 o                         
   6   4   6        254.47        272.19        22.62 o                         
   7   4   6          2.74          1.00         5.53 o                         
   8   4   6        469.68        484.76        23.40 o                         
   9   4   6          1.30          3.41         6.96 o                         
  10   4   6        367.94        376.72        30.96 o                         
  11   4   6        164.78        213.92        27.03 o                         
  12   4   6         10.60         24.32        15.41 o                         
  -9   5   6          2.67        -12.45        12.63 o                         
  -8   5   6          0.54          0.68        10.69 o                         
  -7   5   6          1.26         -2.46         8.27 o                         
  -6   5   6        786.05        750.39        30.20 o                         
  -5   5   6        263.48        262.42        21.50 o                         
  -4   5   6        149.54        127.95        13.74 o                         
  -3   5   6        120.45         95.17        11.21 o                         
  -2   5   6        119.63        138.88         9.22 o                         
  -1   5   6       1675.70       1659.41        31.78 o                         
   0   5   6          9.17          6.52         3.63 o                         
   1   5   6        159.78        140.52        13.78 o                         
   2   5   6         78.05         85.46        11.13 o                         
   3   5   6        416.61        416.88        18.48 o                         
   4   5   6        304.86        319.43        16.63 o                         
   5   5   6       1535.97       1523.46        39.09 o                         
   6   5   6        118.19        158.73        14.04 o                         
   7   5   6         67.59         74.97        13.45 o                         
   8   5   6        339.07        333.19        20.16 o                         
   9   5   6         44.83         56.53        15.51 o                         
  10   5   6        596.50        548.66        46.41 o                         
  11   5   6         19.90         31.77        15.17 o                         
  12   5   6        156.65        140.55        26.94 o                         
  -9   6   6         38.25         23.81        18.33 o                         
  -8   6   6         67.40         58.62        13.95 o                         
  -7   6   6          0.22          1.90         8.89 o                         
  -6   6   6        277.93        271.79        28.73 o                         
  -5   6   6         10.93         18.88         8.82 o                         
  -4   6   6          0.46         -5.28         5.28 o                         
  -3   6   6          0.14          1.27         5.40 o                         
  -2   6   6         46.67         46.26         7.87 o                         
  -1   6   6       1193.06       1078.66        25.16 o                         
   0   6   6         89.40         83.08        11.85 o                         
   1   6   6         23.06         31.60         5.35 o                         
   2   6   6        108.62        117.70        11.98 o                         
   3   6   6       2088.50       2071.65        46.68 o                         
   4   6   6        509.64        539.55        22.38 o                         
   5   6   6        129.18        133.08        12.82 o                         
   6   6   6         32.13         26.55         7.73 o                         
   7   6   6        138.54        173.25        15.32 o                         
   8   6   6        263.53        257.40        18.12 o                         
   9   6   6        175.54        203.71        38.70 o                         
  10   6   6        385.08        391.59        33.00 o                         
  11   6   6         38.41         51.19        36.19 o                         
  12   6   6        320.28        311.96        34.25 o                         
  -8   7   6         53.27         36.49        14.32 o                         
  -7   7   6         48.10         40.47        13.25 o                         
  -6   7   6        469.48        477.45        27.42 o                         
  -5   7   6         30.58         16.79         9.22 o                         
  -4   7   6         15.41         19.43         9.28 o                         
  -3   7   6         66.99         60.93        14.23 o                         
  -2   7   6        531.78        569.18        20.95 o                         
  -1   7   6        120.57        125.94        10.33 o                         
   0   7   6        217.38        196.05        11.01 o                         
   1   7   6         19.10         13.51         6.05 o                         
   2   7   6       1016.64        924.86        29.48 o                         
   3   7   6       3309.52       3229.29        64.42 o                         
   4   7   6        305.14        331.07        18.60 o                         
   5   7   6         47.91         59.39        10.51 o                         
   6   7   6          3.35         -3.89         5.84 o                         
   7   7   6       1948.62       1961.30        59.51 o                         
   8   7   6        117.14        119.58        18.49 o                         
   9   7   6        154.51        146.11        22.85 o                         
  10   7   6        128.19        139.54        47.24 o                         
  11   7   6         19.55         11.06        13.74 o                         
  12   7   6        175.17        224.51        32.91 o                         
  -7   8   6         97.74        128.64        19.69 o                         
  -6   8   6        236.91        255.25        23.37 o                         
  -5   8   6          8.62          6.13         9.44 o                         
  -4   8   6        261.19        266.23        27.69 o                         
  -3   8   6          1.31         -6.88         6.88 o                         
  -2   8   6        414.67        458.92        22.81 o                         
  -1   8   6        240.88        285.53        17.68 o                         
   0   8   6          4.20          1.99         4.76 o                         
   1   8   6        120.77        104.21        12.38 o                         
   2   8   6        222.06        233.67        15.76 o                         
   3   8   6        730.16        669.28        26.45 o                         
   4   8   6        600.46        616.76        27.23 o                         
   5   8   6         27.25         22.91         8.39 o                         
   6   8   6         39.20         34.08        10.60 o                         
   7   8   6        808.39        854.79        40.66 o                         
   8   8   6        452.38        455.14        25.14 o                         
   9   8   6         15.70         13.99        12.66 o                         
  10   8   6         17.97         14.28        13.07 o                         
  11   8   6        168.45        151.18        28.01 o                         
  12   8   6        102.09        125.82        51.60 o                         
  -6   9   6         11.85          0.95        10.33 o                         
  -5   9   6        206.89        191.94        24.34 o                         
  -4   9   6        170.25        202.32        43.11 o                         
  -3   9   6         33.86         43.39        11.45 o                         
  -2   9   6        537.97        535.08        31.98 o                         
  -1   9   6         26.87         20.95         9.11 o                         
   0   9   6         14.34         26.30        11.61 o                         
   1   9   6         18.67         -0.75         5.80 o                         
   2   9   6       1215.62       1259.53        37.87 o                         
   3   9   6        204.68        181.66        15.56 o                         
   4   9   6         87.19         74.38        14.06 o                         
   5   9   6         31.93         26.36         9.11 o                         
   6   9   6        189.29        163.36        17.30 o                         
   7   9   6        486.23        521.78        31.09 o                         
   8   9   6          6.72          7.94         8.99 o                         
   9   9   6         11.43         12.44        13.24 o                         
  10   9   6         21.42         24.08        15.98 o                         
  11   9   6         92.46         89.66        22.92 o                         
  -5  10   6         30.89         32.64        13.54 o                         
  -4  10   6        129.46        114.26        17.70 o                         
  -3  10   6         58.23         86.46        15.42 o                         
  -2  10   6        233.17        210.81        19.91 o                         
  -1  10   6        551.61        461.55        38.03 o                         
   0  10   6        272.01        279.00        57.97 o                         
   1  10   6         34.74         32.40        13.37 o                         
   2  10   6        221.49        250.43        18.49 o                         
   3  10   6        205.80        197.01        17.72 o                         
   4  10   6         26.93         30.79         9.74 o                         
   5  10   6        154.73        153.40        18.70 o                         
   6  10   6        416.43        395.68        23.77 o                         
   7  10   6        364.33        328.04        23.40 o                         
   8  10   6         47.50         46.12        17.03 o                         
   9  10   6         15.87         17.09        15.28 o                         
  10  10   6         46.37         75.56        21.80 o                         
  11  10   6        295.79        280.52        41.88 o                         
  -4  11   6          0.87         -5.50        11.31 o                         
  -3  11   6         37.22         44.56        26.13 o                         
  -2  11   6        168.21        205.06        29.24 o                         
  -1  11   6         57.66         60.48        18.71 o                         
   0  11   6         87.79         71.20        30.16 o                         
   1  11   6        164.19        184.40        39.87 o                         
   2  11   6        547.00        568.91        36.32 o                         
   3  11   6        290.79        307.54        31.20 o                         
   4  11   6        140.49        158.64        18.77 o                         
   5  11   6         19.08         16.95         9.97 o                         
   6  11   6        446.22        496.39        49.64 o                         
   7  11   6        122.75        119.20        24.11 o                         
   8  11   6        109.31        114.57        36.19 o                         
   9  11   6         10.21         -0.26        14.08 o                         
  10  11   6         78.54         82.93        23.46 o                         
  -3  12   6         25.30         37.71        28.14 o                         
  -2  12   6         35.16         18.62        16.06 o                         
  -1  12   6        213.50        242.51        30.68 o                         
   0  12   6         24.37         27.64        14.93 o                         
   1  12   6         59.99         38.91        16.56 o                         
   2  12   6        108.88         99.45        19.77 o                         
   3  12   6        210.08        163.63        24.74 o                         
   4  12   6        139.19        175.43        20.72 o                         
   5  12   6         38.62         28.19        10.95 o                         
   6  12   6        363.01        415.82        35.07 o                         
   7  12   6        191.83        220.50        24.06 o                         
   8  12   6        251.60        326.92        34.23 o                         
   9  12   6          8.00         11.63        16.20 o                         
  -1  13   6        129.06        183.20        29.43 o                         
   0  13   6          7.46         19.94        16.82 o                         
   1  13   6         17.52         17.41        15.48 o                         
   2  13   6         33.71         56.54        18.67 o                         
   3  13   6        590.46        629.72        45.90 o                         
   4  13   6        141.92        130.46        34.34 o                         
   5  13   6         43.58         59.84        14.57 o                         
   6  13   6        101.09        132.85        18.77 o                         
   7  13   6         67.56         48.80        21.85 o                         
   8  13   6        165.01        155.27        28.98 o                         
   1  14   6          0.61         12.97        16.10 o                         
   2  14   6          3.41          4.63        16.92 o                         
   3  14   6         61.59         54.57        19.55 o                         
   4  14   6         31.29         13.18        27.98 o                         
   5  14   6         43.88         45.07        17.98 o                         
   6  14   6         38.36         41.17        14.94 o                         
  -6 -13   7         64.46         65.17        22.18 o                         
  -5 -13   7        331.84        385.34        37.49 o                         
  -4 -13   7          1.26          0.68        16.42 o                         
  -3 -13   7          1.46         -4.18        10.77 o                         
  -2 -13   7          0.30        -13.26        13.26 o                         
  -1 -13   7         97.01        109.46        24.74 o                         
  -8 -12   7         80.89         76.20        23.21 o                         
  -7 -12   7          9.53         -0.62        15.17 o                         
  -6 -12   7        102.26         83.03        26.30 o                         
  -5 -12   7        113.44        111.93        23.19 o                         
  -4 -12   7         47.85         75.86        21.78 o                         
  -3 -12   7         41.06         53.25        29.53 o                         
  -2 -12   7          6.17          6.17         9.93 o                         
  -1 -12   7        136.10        175.97        38.20 o                         
   0 -12   7         27.05         24.92        16.22 o                         
   1 -12   7          0.18         -4.42        14.74 o                         
   2 -12   7          3.32          2.11        14.89 o                         
  -9 -11   7         21.00         32.25        17.51 o                         
  -8 -11   7         54.14         57.35        19.59 o                         
  -7 -11   7          9.83         11.64        14.96 o                         
  -6 -11   7        251.45        270.93        30.99 o                         
  -5 -11   7        193.69        243.86        29.57 o                         
  -4 -11   7        116.45        134.20        20.15 o                         
  -3 -11   7         97.87         90.87        16.05 o                         
  -2 -11   7         54.64         46.75        14.65 o                         
  -1 -11   7        132.79        134.34        19.20 o                         
   0 -11   7          2.04         12.75        14.57 o                         
   1 -11   7          0.23          0.35        14.31 o                         
   2 -11   7         14.27          0.57        14.40 o                         
   3 -11   7        235.15        217.93        33.28 o                         
 -10 -10   7          9.68         33.04        17.45 o                         
  -9 -10   7         19.61         15.64        15.98 o                         
  -8 -10   7        139.68        118.09        24.99 o                         
  -7 -10   7          0.04        -10.25        10.25 o                         
  -6 -10   7        201.55        239.94        28.55 o                         
  -5 -10   7        166.35        136.44        35.18 o                         
  -4 -10   7         95.81         99.34        15.37 o                         
  -3 -10   7          7.62          9.82        11.74 o                         
  -2 -10   7        238.86        286.63        23.10 o                         
  -1 -10   7        109.98        158.41        18.35 o                         
   0 -10   7         83.89         74.20        13.75 o                         
   1 -10   7         50.09         60.52        30.49 o                         
   2 -10   7         14.13         14.79        13.68 o                         
   3 -10   7          5.84         -8.03        12.29 o                         
   4 -10   7          2.80         11.92        16.58 o                         
   5 -10   7          9.33        -15.14        15.35 o                         
 -10  -9   7          1.59         -6.01        13.04 o                         
  -9  -9   7        181.12        234.48        30.53 o                         
  -8  -9   7        139.32        181.60        33.84 o                         
  -7  -9   7         29.83         33.35        15.92 o                         
  -6  -9   7         83.86        102.87        20.07 o                         
  -5  -9   7        334.33        321.12        28.22 o                         
  -4  -9   7        536.85        545.32        26.03 o                         
  -3  -9   7         15.70          4.85         7.84 o                         
  -2  -9   7        123.18        143.26        17.17 o                         
  -1  -9   7        240.64        234.87        19.23 o                         
   0  -9   7         12.89          5.16         8.05 o                         
   1  -9   7          6.40         10.92         8.88 o                         
   2  -9   7         48.50         24.74        14.88 o                         
   3  -9   7         24.02         36.17        17.26 o                         
   4  -9   7        130.12        172.76        45.90 o                         
   5  -9   7         69.28         55.95        27.31 o                         
   6  -9   7         33.77         23.70        17.76 o                         
 -11  -8   7         39.78          6.59        13.27 o                         
 -10  -8   7        195.76        214.44        23.40 o                         
  -9  -8   7         84.09         92.09        20.70 o                         
  -8  -8   7         44.07         42.54        12.91 o                         
  -7  -8   7          9.19          6.83        11.21 o                         
  -6  -8   7        144.75        123.91        28.31 o                         
  -5  -8   7         16.62         34.94        19.27 o                         
  -4  -8   7          1.32          8.69         6.93 o                         
  -3  -8   7         59.14         83.05        12.32 o                         
  -2  -8   7        141.16        161.97        22.22 o                         
  -1  -8   7        242.64        236.33        17.63 o                         
   0  -8   7        868.95       1009.95        35.24 o                         
   1  -8   7          6.44          7.18         8.48 o                         
   2  -8   7          9.95         29.40        10.38 o                         
   3  -8   7          4.59         -0.65        10.55 o                         
   4  -8   7         98.21         79.89        19.76 o                         
   5  -8   7          9.38         15.52        14.98 o                         
   6  -8   7         36.33         35.34        28.48 o                         
   7  -8   7         89.50        105.57        29.99 o                         
 -11  -7   7          0.71         -0.44        11.04 o                         
 -10  -7   7         76.20         83.47        17.11 o                         
  -9  -7   7        915.67        941.97        44.73 o                         
  -8  -7   7         99.05         76.74        13.50 o                         
  -7  -7   7          2.14          0.69         6.58 o                         
  -6  -7   7         12.51          6.14         6.47 o                         
  -5  -7   7        172.31        175.61        23.69 o                         
  -4  -7   7         60.22         75.21        11.62 o                         
  -3  -7   7          0.13          1.13         5.81 o                         
  -2  -7   7          2.10          1.21         5.68 o                         
  -1  -7   7        347.71        384.62        20.83 o                         
   0  -7   7         34.26         56.25        11.26 o                         
   1  -7   7         60.06         75.24        12.37 o                         
   2  -7   7        125.69        112.98        15.15 o                         
   3  -7   7         55.17         69.29        13.33 o                         
   4  -7   7        239.47        223.61        24.99 o                         
   5  -7   7         22.33         12.01        12.42 o                         
   6  -7   7         94.46         92.31        20.65 o                         
   7  -7   7         63.04         79.29        20.99 o                         
 -11  -6   7          2.74         -0.60        11.59 o                         
 -10  -6   7         79.96         68.68        14.96 o                         
  -9  -6   7        142.33        150.17        18.67 o                         
  -8  -6   7        116.76        143.56        18.36 o                         
  -7  -6   7         84.85         75.59        12.34 o                         
  -6  -6   7         39.41         19.98         7.85 o                         
  -5  -6   7          3.07          5.04         5.35 o                         
  -4  -6   7          5.75          6.24         4.81 o                         
  -3  -6   7          0.80         -4.78         4.78 o                         
  -2  -6   7          5.55         -0.58         5.50 o                         
  -1  -6   7        176.69        176.40        14.75 o                         
   0  -6   7        207.03        190.68        19.59 o                         
   1  -6   7         70.27         48.88         9.92 o                         
   2  -6   7        202.73        208.37        16.20 o                         
   3  -6   7        531.86        514.89        24.98 o                         
   4  -6   7        607.03        597.02        27.22 o                         
   5  -6   7         95.47        131.05        22.11 o                         
   6  -6   7         74.32        118.02        22.79 o                         
   7  -6   7         43.09         44.56        15.54 o                         
   8  -6   7         16.83         23.30        17.99 o                         
 -11  -5   7         59.69         54.89        19.76 o                         
 -10  -5   7        172.38        183.04        21.58 o                         
  -9  -5   7        118.66        124.23        17.28 o                         
  -8  -5   7          1.73          6.09         8.29 o                         
  -7  -5   7        108.81        129.16        15.14 o                         
  -6  -5   7         38.00         60.14        10.49 o                         
  -5  -5   7        393.51        424.71        15.85 o                         
  -4  -5   7         57.20         45.63         6.69 o                         
  -3  -5   7          6.17          5.29         6.69 o                         
  -2  -5   7         23.05         35.37         8.37 o                         
  -1  -5   7       1206.38       1136.76        43.65 o                         
   0  -5   7        200.51        176.19        13.63 o                         
   1  -5   7        243.82        208.60        15.21 o                         
   2  -5   7        110.39        103.23        12.99 o                         
   3  -5   7        620.72        658.46        55.22 o                         
   4  -5   7       1777.53       1785.15        72.43 o                         
   5  -5   7          1.52          7.01         7.77 o                         
   6  -5   7        111.39        166.44        23.69 o                         
   7  -5   7         30.13         17.71        40.71 o                         
   8  -5   7         10.80         34.85        15.11 o                         
   9  -5   7          9.22          8.71        15.98 o                         
 -12  -4   7         79.94         93.53        32.29 o                         
 -11  -4   7          2.18          4.66        10.67 o                         
 -10  -4   7        147.73        191.72        21.09 o                         
  -9  -4   7         53.08         49.47        12.57 o                         
  -8  -4   7         27.36         45.44        11.42 o                         
  -7  -4   7        166.55        186.41        27.51 o                         
  -6  -4   7        573.74        596.50        24.57 o                         
  -5  -4   7       1183.17       1138.16        26.43 o                         
  -4  -4   7         26.16         18.97         5.25 o                         
  -3  -4   7        146.67        100.58         7.97 o                         
  -2  -4   7        737.21        809.70        19.14 o                         
  -1  -4   7        329.64        379.28        17.82 o                         
   0  -4   7          7.25          6.24         5.14 o                         
   1  -4   7        120.62        120.79        11.79 o                         
   2  -4   7         94.22        113.35        13.69 o                         
   3  -4   7        454.39        443.11        21.20 o                         
   4  -4   7        377.08        348.23        19.41 o                         
   5  -4   7         28.97         14.99         7.97 o                         
   6  -4   7         69.43         63.93        12.73 o                         
   7  -4   7         35.24         33.66        13.82 o                         
   8  -4   7        633.78        622.20        38.50 o                         
   9  -4   7          6.47          5.88        13.13 o                         
 -12  -3   7         81.14        134.45        26.64 o                         
 -11  -3   7         26.46         31.51        11.69 o                         
 -10  -3   7        149.76        150.92        19.39 o                         
  -9  -3   7          3.80          0.13         7.74 o                         
  -8  -3   7        492.68        503.85        25.47 o                         
  -7  -3   7          0.39          5.73         6.73 o                         
  -6  -3   7       1280.12       1314.20        38.48 o                         
  -5  -3   7       1912.55       1958.91        36.79 o                         
  -4  -3   7        147.06        139.21         9.15 o                         
  -3  -3   7         16.40         13.13         5.10 o                         
  -2  -3   7       2153.78       2262.43        38.01 o                         
  -1  -3   7       9514.21       9917.18       121.17 o                         
   0  -3   7          1.55          5.01         5.76 o                         
   1  -3   7         25.00         33.76         7.38 o                         
   2  -3   7         45.47         49.35         8.70 o                         
   3  -3   7       2740.96       2622.27        90.48 o                         
   4  -3   7        207.05        223.48        15.52 o                         
   5  -3   7        123.35        111.59        27.48 o                         
   6  -3   7          3.93          9.05         6.94 o                         
   7  -3   7         93.72         92.55        14.29 o                         
   8  -3   7        338.35        311.66        75.56 o                         
   9  -3   7         53.38         30.49        13.50 o                         
  10  -3   7         39.69         68.66        27.31 o                         
 -11  -2   7        175.47        169.96        27.13 o                         
 -10  -2   7        414.71        323.11        20.39 o                         
  -9  -2   7        111.21        116.05        15.71 o                         
  -8  -2   7        256.89        274.22        19.02 o                         
  -7  -2   7          1.33          7.91         6.62 o                         
  -6  -2   7       1225.35       1189.44        34.99 o                         
  -5  -2   7        304.30        312.81        13.98 o                         
  -4  -2   7        895.67        967.26        23.09 o                         
  -3  -2   7        386.89        429.78        14.57 o                         
  -2  -2   7       1723.64       1635.66        30.44 o                         
  -1  -2   7        182.14        178.23        10.34 o                         
   0  -2   7       1608.52       1681.45        28.53 o                         
   1  -2   7        109.10        121.68         9.82 o                         
   2  -2   7        220.43        246.49        12.62 o                         
   3  -2   7       1862.85       1769.79        32.29 o                         
   4  -2   7        125.01        138.54         9.64 o                         
   5  -2   7          0.56          1.38         4.32 o                         
   6  -2   7          2.37          2.38         5.20 o                         
   7  -2   7        404.61        401.95        18.32 o                         
   8  -2   7        429.03        467.63        28.56 o                         
   9  -2   7          3.23          7.54        11.14 o                         
  10  -2   7          3.36         -5.14        12.06 o                         
 -11  -1   7         48.55         39.48        17.96 o                         
 -10  -1   7         39.83         26.83        14.55 o                         
  -9  -1   7        166.95        157.95        15.63 o                         
  -8  -1   7        558.27        504.84        28.69 o                         
  -7  -1   7        512.76        458.74        22.22 o                         
  -6  -1   7       1167.98       1095.94        26.99 o                         
  -5  -1   7        285.63        278.73        12.74 o                         
  -4  -1   7         43.66         41.98         6.48 o                         
  -3  -1   7        157.84        166.70         9.45 o                         
  -2  -1   7       1222.40       1059.20        23.27 o                         
  -1  -1   7        614.18        578.75        15.68 o                         
   0  -1   7         46.82         45.14         5.11 o                         
   1  -1   7        242.46        283.62        10.16 o                         
   2  -1   7       1715.67       1593.20        28.84 o                         
   3  -1   7       2370.09       2370.80        53.25 o                         
   4  -1   7        243.93        205.03        13.20 o                         
   5  -1   7         58.85         53.91         8.03 o                         
   6  -1   7        149.59        119.65        10.83 o                         
   7  -1   7        904.74        851.67        25.84 o                         
   8  -1   7        314.81        305.09        17.16 o                         
   9  -1   7         32.79         28.67         8.90 o                         
  10  -1   7          1.62         -6.35         8.79 o                         
  11  -1   7         73.49          4.36        20.44 o                         
 -11   0   7         73.89         98.53        23.93 o                         
 -10   0   7         21.76         11.82        13.11 o                         
  -9   0   7        283.61        282.76        56.12 o                         
  -8   0   7         57.03         50.08        11.06 o                         
  -7   0   7        656.63        712.90        58.70 o                         
  -6   0   7        347.25        274.91        13.62 o                         
  -5   0   7        279.31        250.79        15.14 o                         
  -4   0   7        532.82        512.08        16.81 o                         
  -3   0   7        226.05        195.03        10.31 o                         
  -2   0   7       1219.37       1091.35        23.92 o                         
  -1   0   7        131.31        103.26         9.56 o                         
   0   0   7        516.84        507.27        14.44 o                         
   1   0   7          9.01          5.17         3.04 o                         
   2   0   7       1429.03       1407.14        54.04 o                         
   3   0   7       2718.64       2700.49        43.16 o                         
   4   0   7        628.54        601.97        17.56 o                         
   5   0   7        396.63        357.22        14.48 o                         
   6   0   7        363.20        357.00        18.18 o                         
   7   0   7        211.43        211.36        13.67 o                         
   8   0   7        130.65        147.10        13.88 o                         
   9   0   7          2.45          3.07         6.68 o                         
  10   0   7         50.73         44.02        10.49 o                         
  11   0   7        104.74        150.11        34.51 o                         
 -11   1   7         13.01          6.95        14.89 o                         
 -10   1   7         83.86        118.13        24.46 o                         
  -9   1   7        157.57        179.13        43.06 o                         
  -8   1   7          0.34          9.26         9.78 o                         
  -7   1   7        546.06        600.03        29.39 o                         
  -6   1   7        528.96        554.06        26.44 o                         
  -5   1   7       1476.41       1429.82        44.64 o                         
  -4   1   7        875.17        765.96        21.18 o                         
  -3   1   7        546.34        611.94        19.34 o                         
  -2   1   7        338.65        364.16        13.37 o                         
  -1   1   7       1239.67       1227.38        25.33 o                         
   0   1   7       1976.30       1920.25        47.88 o                         
   1   1   7        781.07        702.56        17.30 o                         
   2   1   7       1044.75       1005.72        21.60 o                         
   3   1   7        580.18        622.80        16.84 o                         
   4   1   7        353.28        340.24        20.36 o                         
   5   1   7          0.05         -2.55         3.37 o                         
   6   1   7       1248.81       1241.73        29.04 o                         
   7   1   7       2301.59       2271.80        44.24 o                         
   8   1   7         10.28          7.73         6.47 o                         
   9   1   7          1.10         -5.19         5.84 o                         
  10   1   7         66.58         69.96        14.19 o                         
  11   1   7        321.97        395.79        32.74 o                         
 -10   2   7         52.92         61.11        18.84 o                         
  -9   2   7        297.06        307.09        32.50 o                         
  -8   2   7         22.51          9.55        11.14 o                         
  -7   2   7         25.88         27.57         9.25 o                         
  -6   2   7        780.83        811.40        23.38 o                         
  -5   2   7       1013.79       1031.70        25.76 o                         
  -4   2   7          8.89          4.46         4.32 o                         
  -3   2   7        601.19        631.19        18.84 o                         
  -2   2   7       3101.83       3418.20        52.54 o                         
  -1   2   7       4916.48       4874.05        67.78 o                         
   0   2   7       1370.77       1310.20        25.84 o                         
   1   2   7        213.10        198.38         9.16 o                         
   2   2   7        830.28        781.80        24.91 o                         
   3   2   7        159.20        149.47         8.27 o                         
   4   2   7       2215.46       2361.65        39.50 o                         
   5   2   7         14.33          6.54         4.35 o                         
   6   2   7        379.62        395.15        15.44 o                         
   7   2   7          7.93          5.92         6.48 o                         
   8   2   7        664.29        703.06        28.56 o                         
   9   2   7         38.32         38.19        10.34 o                         
  10   2   7        164.10        192.15        22.94 o                         
  11   2   7        193.67        170.93        26.03 o                         
  12   2   7          6.63          8.85        14.69 o                         
 -10   3   7        259.89        237.82        86.95 o                         
  -9   3   7        109.38        118.14        26.47 o                         
  -8   3   7         58.61         74.53        17.76 o                         
  -7   3   7         10.97          4.48         6.89 o                         
  -6   3   7        357.39        401.70        21.29 o                         
  -5   3   7       2414.39       2452.28        50.20 o                         
  -4   3   7        156.27        158.05        10.50 o                         
  -3   3   7        119.11        119.79         9.01 o                         
  -2   3   7        821.40        803.75        20.81 o                         
  -1   3   7       8479.93       8513.38       108.16 o                         
   0   3   7        878.55        974.49        22.00 o                         
   1   3   7         48.10         63.68         6.28 o                         
   2   3   7         10.99         11.42         3.38 o                         
   3   3   7        578.67        528.84        20.10 o                         
   4   3   7          3.70          4.08         3.07 o                         
   5   3   7        618.09        582.92        17.00 o                         
   6   3   7        928.50        869.22        42.23 o                         
   7   3   7        148.16        175.64        16.65 o                         
   8   3   7         33.21         24.88         9.06 o                         
   9   3   7        159.04        165.79        32.68 o                         
  10   3   7        316.76        292.96        27.76 o                         
  11   3   7         16.20         37.57        33.84 o                         
  12   3   7          4.12        -14.31        15.83 o                         
 -10   4   7        129.61        131.93        44.56 o                         
  -9   4   7         64.94         65.39        29.15 o                         
  -8   4   7         42.42         24.23        16.25 o                         
  -7   4   7         20.15         23.50        10.52 o                         
  -6   4   7        300.44        326.86        20.70 o                         
  -5   4   7         96.55         93.73        18.54 o                         
  -4   4   7          0.43          2.82         5.52 o                         
  -3   4   7         18.42         23.86         5.68 o                         
  -2   4   7        835.43        757.28        20.64 o                         
  -1   4   7       1891.40       1719.84        32.64 o                         
   0   4   7          0.74          2.11         3.27 o                         
   1   4   7         90.69        106.88        11.85 o                         
   2   4   7         58.16         71.26        11.40 o                         
   3   4   7       1508.98       1488.56        40.22 o                         
   4   4   7       1365.68       1339.47        35.74 o                         
   5   4   7       1017.68       1004.67        28.48 o                         
   6   4   7         36.78         22.15         7.59 o                         
   7   4   7          5.06          2.86         6.34 o                         
   8   4   7         68.95         80.35        12.36 o                         
   9   4   7         68.22         47.64        13.33 o                         
  10   4   7        330.78        268.81        27.04 o                         
  11   4   7         29.73         22.50        14.77 o                         
  12   4   7         17.97         19.21        15.66 o                         
  -9   5   7         80.43         61.61        19.87 o                         
  -8   5   7         18.20          8.91        13.17 o                         
  -7   5   7          5.17         -2.45         7.56 o                         
  -6   5   7        767.27        770.38        31.41 o                         
  -5   5   7        210.57        190.00        16.83 o                         
  -4   5   7         63.39         61.06        15.86 o                         
  -3   5   7         48.89         28.06         9.66 o                         
  -2   5   7        687.17        661.76        19.68 o                         
  -1   5   7        628.30        655.92        18.94 o                         
   0   5   7        199.22        199.56        10.32 o                         
   1   5   7          1.28          4.70         3.30 o                         
   2   5   7        191.04        188.98        13.52 o                         
   3   5   7       1451.64       1416.07        40.01 o                         
   4   5   7         84.09         66.09        13.52 o                         
   5   5   7       1151.70       1151.99        34.41 o                         
   6   5   7         50.64         42.59         8.27 o                         
   7   5   7        262.76        275.10        18.17 o                         
   8   5   7        338.76        371.16        22.13 o                         
   9   5   7        258.98        245.18        19.74 o                         
  10   5   7        421.51        415.03        48.08 o                         
  11   5   7          1.35         -0.79        14.41 o                         
  12   5   7         92.60         65.40        19.83 o                         
  -8   6   7         50.49         17.51        20.44 o                         
  -7   6   7        221.63        214.03        21.08 o                         
  -6   6   7        316.69        335.73        36.25 o                         
  -5   6   7          5.96          3.91         7.89 o                         
  -4   6   7        150.42        164.30        15.58 o                         
  -3   6   7          0.49          3.26         5.95 o                         
  -2   6   7        365.91        361.00        31.32 o                         
  -1   6   7         79.26         74.20         8.58 o                         
   0   6   7        693.55        643.42        34.97 o                         
   1   6   7         56.34         56.64         9.45 o                         
   2   6   7        791.56        801.16        27.38 o                         
   3   6   7       1028.62        990.33        38.25 o                         
   4   6   7         25.40         30.15         8.55 o                         
   5   6   7        202.34        217.90        15.74 o                         
   6   6   7         19.82         10.04         7.82 o                         
   7   6   7        323.53        306.73        19.94 o                         
   8   6   7         27.82         35.81        10.41 o                         
   9   6   7        344.40        339.82        23.40 o                         
  10   6   7        256.49        257.39        29.06 o                         
  11   6   7         54.15        110.79        23.96 o                         
  12   6   7        364.90        378.54        36.87 o                         
  -8   7   7         11.56         22.69        13.88 o                         
  -7   7   7        138.71        145.00        33.50 o                         
  -6   7   7        268.16        263.62        21.81 o                         
  -5   7   7         41.44         42.81        19.84 o                         
  -4   7   7        218.39        171.20        17.51 o                         
  -3   7   7         40.83         63.30        11.29 o                         
  -2   7   7        630.36        642.20        25.78 o                         
  -1   7   7          6.34          3.26         4.95 o                         
   0   7   7         28.40         36.15         6.55 o                         
   1   7   7          8.20          4.10         5.72 o                         
   2   7   7        550.64        521.35        23.02 o                         
   3   7   7       1756.87       1700.42        43.90 o                         
   4   7   7         60.19         39.96         9.81 o                         
   5   7   7         35.94         23.28         8.15 o                         
   6   7   7         20.50          9.29        11.27 o                         
   7   7   7       1730.52       1668.07        46.94 o                         
   8   7   7         50.90         42.77        11.32 o                         
   9   7   7        152.14        117.57        21.70 o                         
  10   7   7         52.46         76.13        30.66 o                         
  11   7   7        108.27        106.53        23.52 o                         
  12   7   7         43.92         49.58        20.35 o                         
  -7   8   7         70.03         85.05        17.76 o                         
  -6   8   7        199.00        265.03        24.61 o                         
  -5   8   7        146.27        154.24        23.96 o                         
  -4   8   7         50.11         49.91        11.88 o                         
  -3   8   7         36.25         53.76        13.06 o                         
  -2   8   7        187.59        256.52        18.35 o                         
  -1   8   7          5.27          6.89         6.53 o                         
   0   8   7        114.97        105.92        16.18 o                         
   1   8   7         19.93         21.94         8.23 o                         
   2   8   7        260.81        254.75        24.69 o                         
   3   8   7        202.13        203.63        23.24 o                         
   4   8   7         35.15         43.84         9.90 o                         
   5   8   7          9.62          4.84         7.30 o                         
   6   8   7        258.84        279.38        30.39 o                         
   7   8   7        380.94        406.64        23.79 o                         
   8   8   7         61.67         63.05        14.86 o                         
   9   8   7         10.07          0.54        24.46 o                         
  10   8   7         27.19         17.92        15.08 o                         
  11   8   7        353.58        373.78        51.77 o                         
  -6   9   7         16.64         22.00        14.68 o                         
  -5   9   7         62.01         37.72        13.71 o                         
  -4   9   7         11.46         12.94         9.19 o                         
  -3   9   7        214.67        203.71        27.40 o                         
  -2   9   7        438.75        458.58        27.96 o                         
  -1   9   7        145.12        140.77        23.29 o                         
   0   9   7         11.42          8.11        10.17 o                         
   1   9   7        104.68        105.16        13.50 o                         
   2   9   7        537.49        480.26        24.00 o                         
   3   9   7        374.12        382.40        22.35 o                         
   4   9   7         52.42         22.31        13.87 o                         
   5   9   7          9.69          3.11         7.60 o                         
   6   9   7        434.03        517.20        33.06 o                         
   7   9   7        247.25        254.17        21.05 o                         
   8   9   7         24.04          6.27         9.66 o                         
   9   9   7          0.74          9.98        11.58 o                         
  10   9   7         90.85        108.87        29.65 o                         
  11   9   7        167.36        178.00        31.04 o                         
  -5  10   7         13.20        -10.45        10.45 o                         
  -4  10   7          0.97         19.01        10.71 o                         
  -3  10   7         49.87         52.45        41.88 o                         
  -2  10   7         43.02         50.98        17.17 o                         
  -1  10   7        190.54        168.24        24.69 o                         
   0  10   7         99.74         94.93        19.75 o                         
   1  10   7        344.09        400.92        40.04 o                         
   2  10   7        244.68        232.46        18.87 o                         
   3  10   7        172.23        168.68        31.24 o                         
   4  10   7        181.82        176.20        17.72 o                         
   5  10   7         50.30         52.07        12.10 o                         
   6  10   7        267.72        265.64        24.81 o                         
   7  10   7        118.66        141.04        17.21 o                         
   8  10   7         18.43         27.26        11.44 o                         
   9  10   7          0.26         12.17        13.95 o                         
  10  10   7        135.17        111.10        25.37 o                         
  -4  11   7          0.55          4.19        15.87 o                         
  -3  11   7          3.10         -2.43        14.32 o                         
  -2  11   7        152.12        150.62        29.32 o                         
  -1  11   7        125.12         91.17        21.46 o                         
   0  11   7         21.15         14.20        12.21 o                         
   1  11   7        187.27        217.07        47.91 o                         
   2  11   7        294.79        236.51        26.22 o                         
   3  11   7        413.46        427.76        25.53 o                         
   4  11   7        140.88        134.60        18.26 o                         
   5  11   7         79.12         81.75        15.26 o                         
   6  11   7        320.90        356.90        25.32 o                         
   7  11   7         26.20         27.38        12.18 o                         
   8  11   7         59.27         33.85        43.22 o                         
   9  11   7         30.11         19.36        16.40 o                         
  10  11   7        151.96        162.73        29.28 o                         
  -2  12   7         36.87         39.73        52.77 o                         
  -1  12   7        120.41         81.29        22.37 o                         
   0  12   7          5.42         11.22        13.93 o                         
   1  12   7         90.76         69.79        22.62 o                         
   2  12   7        313.99        333.32        31.61 o                         
   3  12   7        480.02        488.78        52.10 o                         
   4  12   7         86.16         36.92        12.27 o                         
   5  12   7         37.15         43.64        13.54 o                         
   6  12   7         80.02        107.43        18.27 o                         
   7  12   7         23.89         11.98        12.06 o                         
   8  12   7         95.53        128.04        25.28 o                         
   9  12   7         16.45         -6.54        17.09 o                         
  -1  13   7        108.79        140.26        29.53 o                         
   0  13   7          0.03         11.05        15.59 o                         
   1  13   7          4.51          6.89        15.16 o                         
   2  13   7          2.72          3.47        14.60 o                         
   3  13   7        345.92        416.60        36.60 o                         
   4  13   7          9.01         -0.22        13.41 o                         
   5  13   7        157.28        106.69        18.66 o                         
   6  13   7        123.39         95.56        27.66 o                         
   7  13   7        184.60        191.16        24.02 o                         
   8  13   7         61.59         66.01        36.19 o                         
   3  14   7         45.51         20.74        18.71 o                         
   4  14   7          0.38         -5.32        13.38 o                         
   5  14   7         30.57         14.06        19.10 o                         
  -7 -12   8          3.51         -6.27        13.72 o                         
  -6 -12   8        204.36        207.66        31.72 o                         
  -5 -12   8        124.52        146.27        27.35 o                         
  -4 -12   8         20.65         18.09        15.98 o                         
  -3 -12   8         33.85         33.40        12.89 o                         
  -2 -12   8         29.21         18.84        12.20 o                         
  -1 -12   8        118.51        128.31        43.89 o                         
   0 -12   8          3.16          9.62        16.92 o                         
   1 -12   8          1.80         -8.34        18.60 o                         
  -8 -11   8         60.30         41.06        19.03 o                         
  -7 -11   8          8.14          4.61        15.93 o                         
  -6 -11   8        303.41        356.74        34.67 o                         
  -5 -11   8         68.79         57.00        18.76 o                         
  -4 -11   8        166.55        165.16        26.83 o                         
  -3 -11   8         47.25         30.67        12.99 o                         
  -2 -11   8         41.16         35.08        14.08 o                         
  -1 -11   8         69.85         65.47        15.19 o                         
   0 -11   8          4.38          7.22        13.61 o                         
   1 -11   8          5.38         -5.05        24.79 o                         
   2 -11   8          0.30        -13.26        13.26 o                         
  -9 -10   8         87.99         48.41        20.08 o                         
  -8 -10   8         36.17         32.41        22.45 o                         
  -7 -10   8         16.25          5.12        14.80 o                         
  -6 -10   8         78.63         63.54        17.48 o                         
  -5 -10   8        142.49        164.27        25.71 o                         
  -4 -10   8         95.83         88.17        19.88 o                         
  -3 -10   8          0.05         -6.64         8.04 o                         
  -2 -10   8        181.22        180.19        20.59 o                         
  -1 -10   8         23.29         39.12        12.33 o                         
   0 -10   8         13.47          7.58        10.05 o                         
   1 -10   8         24.49         25.94        22.95 o                         
   2 -10   8         98.28         91.67        22.85 o                         
   3 -10   8         26.34         12.84        15.38 o                         
   4 -10   8          2.65         -7.93        13.92 o                         
 -10  -9   8          0.80         -6.07        13.38 o                         
  -9  -9   8         69.79         70.06        22.95 o                         
  -8  -9   8         44.75         58.86        19.83 o                         
  -7  -9   8         26.97         13.44        15.79 o                         
  -6  -9   8          2.45          1.36        11.75 o                         
  -5  -9   8         27.87         31.12        15.01 o                         
  -4  -9   8        254.96        306.41        21.01 o                         
  -3  -9   8         29.94         33.20        13.51 o                         
  -2  -9   8        195.16        198.71        19.58 o                         
  -1  -9   8        426.48        387.94        23.93 o                         
   0  -9   8         98.98        105.10        15.69 o                         
   1  -9   8          1.97         -7.71         7.71 o                         
   2  -9   8        231.61        285.20        29.85 o                         
   3  -9   8        230.58        260.71        69.52 o                         
   4  -9   8         44.76         40.96        15.83 o                         
   5  -9   8         55.74         23.92        18.33 o                         
 -10  -8   8        375.32        306.10        37.53 o                         
  -9  -8   8        195.14        169.34        28.42 o                         
  -8  -8   8          6.52          8.35        13.76 o                         
  -7  -8   8          7.60         -5.75        10.30 o                         
  -6  -8   8        161.28        142.15        23.69 o                         
  -5  -8   8        353.70        363.03        30.83 o                         
  -4  -8   8        121.19        150.17        19.97 o                         
  -3  -8   8         69.00         64.96        11.86 o                         
  -2  -8   8         57.86         42.96        10.42 o                         
  -1  -8   8        111.75        114.56        15.64 o                         
   0  -8   8        399.72        455.12        25.36 o                         
   1  -8   8          4.43         -1.01         8.10 o                         
   2  -8   8        213.37        187.03        19.93 o                         
   3  -8   8         80.12         65.15        16.16 o                         
   4  -8   8         16.48         22.78        15.40 o                         
   5  -8   8          2.12         11.35        26.30 o                         
   6  -8   8         64.12         78.11        22.63 o                         
 -11  -7   8          7.74         14.95        13.44 o                         
 -10  -7   8         39.02         14.61        16.30 o                         
  -9  -7   8        422.57        456.41        27.81 o                         
  -8  -7   8         37.81         27.13        13.92 o                         
  -7  -7   8          0.07         10.87         9.92 o                         
  -6  -7   8        171.61        220.72        24.42 o                         
  -5  -7   8        838.33        790.37        61.65 o                         
  -4  -7   8         43.46         22.14         8.44 o                         
  -3  -7   8         33.11         30.16         9.14 o                         
  -2  -7   8         59.78         62.82        12.20 o                         
  -1  -7   8        398.96        412.12        22.69 o                         
   0  -7   8        244.11        245.88        18.63 o                         
   1  -7   8          3.04          6.50         7.40 o                         
   2  -7   8         42.34         51.83        11.73 o                         
   3  -7   8         11.92         10.09        12.63 o                         
   4  -7   8         61.78         76.97        15.61 o                         
   5  -7   8         22.29         -6.17        11.16 o                         
   6  -7   8         37.61         40.85        17.59 o                         
   7  -7   8         30.28         39.93        19.70 o                         
 -11  -6   8          2.46          0.35        12.39 o                         
 -10  -6   8        292.21        318.82        32.42 o                         
  -9  -6   8         17.49          9.31         9.95 o                         
  -8  -6   8         33.95         71.52        13.70 o                         
  -7  -6   8          1.93          6.35         6.99 o                         
  -6  -6   8        762.79        765.77        71.20 o                         
  -5  -6   8        934.50        931.35        43.47 o                         
  -4  -6   8          8.71          1.40         5.31 o                         
  -3  -6   8          1.80          3.81         5.28 o                         
  -2  -6   8         26.73         18.85         7.92 o                         
  -1  -6   8        236.50        220.93        16.59 o                         
   0  -6   8          0.99          2.35         6.35 o                         
   1  -6   8        103.26        119.54        15.10 o                         
   2  -6   8         17.21         10.81         7.28 o                         
   3  -6   8         16.16         34.56        10.10 o                         
   4  -6   8          3.48         10.89         8.87 o                         
   5  -6   8          1.41         10.77         9.28 o                         
   6  -6   8        121.08         94.84        22.11 o                         
   7  -6   8          3.03         -0.10        14.26 o                         
   8  -6   8         51.36         62.64        20.31 o                         
 -11  -5   8          0.26        -10.45        10.45 o                         
 -10  -5   8        124.89        159.62        20.79 o                         
  -9  -5   8         21.28         17.04        10.40 o                         
  -8  -5   8        169.70        178.13        17.95 o                         
  -7  -5   8          9.97          7.88         8.17 o                         
  -6  -5   8        412.28        465.54        23.03 o                         
  -5  -5   8        139.92        134.37        11.95 o                         
  -4  -5   8        110.45         71.00        17.30 o                         
  -3  -5   8          0.42         -0.01         4.51 o                         
  -2  -5   8         61.10         92.44        12.34 o                         
  -1  -5   8        691.61        738.95        27.59 o                         
   0  -5   8        134.08        115.19        14.03 o                         
   1  -5   8        120.73        132.54        14.29 o                         
   2  -5   8        144.46        111.14        17.16 o                         
   3  -5   8          2.48         15.78         7.89 o                         
   4  -5   8        337.29        350.45        22.19 o                         
   5  -5   8         65.23         63.83        12.81 o                         
   6  -5   8         51.97         59.77        17.58 o                         
   7  -5   8        108.89        112.42        22.38 o                         
   8  -5   8         53.63         72.59        21.44 o                         
 -11  -4   8         29.93         26.46        14.08 o                         
 -10  -4   8         75.79        104.42        17.34 o                         
  -9  -4   8         42.19         37.10        11.46 o                         
  -8  -4   8        152.71        168.35        17.71 o                         
  -7  -4   8          8.12         11.30         8.80 o                         
  -6  -4   8        356.04        347.57        19.56 o                         
  -5  -4   8         39.08         37.63         6.96 o                         
  -4  -4   8         36.80         28.67         6.10 o                         
  -3  -4   8        145.21        146.46        11.52 o                         
  -2  -4   8       1183.21       1160.21        35.25 o                         
  -1  -4   8        397.50        333.65        18.00 o                         
   0  -4   8        394.32        341.98        25.62 o                         
   1  -4   8        110.13         89.48        13.98 o                         
   2  -4   8         71.79         82.09        13.82 o                         
   3  -4   8        976.07        982.92        36.06 o                         
   4  -4   8         43.83         50.14        11.72 o                         
   5  -4   8         86.79         91.15        14.22 o                         
   6  -4   8        101.09         93.54        14.49 o                         
   7  -4   8         66.61         69.72        16.35 o                         
   8  -4   8        473.84        492.31        36.43 o                         
   9  -4   8          0.19         -8.15        14.17 o                         
 -11  -3   8        220.03        246.22        59.56 o                         
 -10  -3   8         52.58         39.70        12.32 o                         
  -9  -3   8         13.24          6.68         8.68 o                         
  -8  -3   8        703.59        661.30        29.66 o                         
  -7  -3   8          0.45         -6.69         6.69 o                         
  -6  -3   8         28.97         45.19        12.78 o                         
  -5  -3   8          2.22         -0.62         4.46 o                         
  -4  -3   8          1.01         -1.25         3.87 o                         
  -3  -3   8        149.25        166.79        10.25 o                         
  -2  -3   8       1262.43       1124.58        24.50 o                         
  -1  -3   8       3461.58       3165.05        62.12 o                         
   0  -3   8        312.69        359.62        18.23 o                         
   1  -3   8          0.50         -0.61         5.28 o                         
   2  -3   8        296.44        306.36        26.72 o                         
   3  -3   8       2816.10       2751.67        58.75 o                         
   4  -3   8        404.20        409.16        21.06 o                         
   5  -3   8         14.27          8.83         7.79 o                         
   6  -3   8         36.21         39.56        15.16 o                         
   7  -3   8        282.95        247.72        20.05 o                         
   8  -3   8        113.18        149.91        20.15 o                         
   9  -3   8         13.57          5.48        12.63 o                         
  10  -3   8          4.04         10.39        15.16 o                         
 -11  -2   8         26.81         -6.83        13.58 o                         
 -10  -2   8        146.63        135.31        33.16 o                         
  -9  -2   8        314.25        314.09        22.88 o                         
  -8  -2   8        180.83        152.87        17.43 o                         
  -7  -2   8         45.37         29.52         9.46 o                         
  -6  -2   8         32.97         10.41         7.74 o                         
  -5  -2   8        169.44        162.70        10.87 o                         
  -4  -2   8       1375.91       1432.29        31.06 o                         
  -3  -2   8          0.82          1.99         3.88 o                         
  -2  -2   8       1537.64       1477.90        29.66 o                         
  -1  -2   8         16.05         16.63         4.07 o                         
   0  -2   8        136.27        149.63         7.49 o                         
   1  -2   8        145.51        137.01         6.98 o                         
   2  -2   8        978.48        953.73        31.24 o                         
   3  -2   8       2800.80       2778.41        70.74 o                         
   4  -2   8         58.97         61.90        10.20 o                         
   5  -2   8         38.78         19.85         8.56 o                         
   6  -2   8          9.18          6.60         7.41 o                         
   7  -2   8        237.76        233.75        33.99 o                         
   8  -2   8         26.91         29.94        10.16 o                         
   9  -2   8         30.19         23.22        15.11 o                         
  10  -2   8          1.63         -4.06        13.90 o                         
 -11  -1   8         22.47         33.81        18.19 o                         
 -10  -1   8         12.14          4.88        12.73 o                         
  -9  -1   8        345.41        339.30        22.89 o                         
  -8  -1   8         48.96         39.10        10.20 o                         
  -7  -1   8        176.87        195.51        16.86 o                         
  -6  -1   8         80.93        121.35        15.62 o                         
  -5  -1   8       1616.05       1569.98        33.69 o                         
  -4  -1   8        504.99        467.80        16.79 o                         
  -3  -1   8         34.23         20.54         5.43 o                         
  -2  -1   8       1031.03       1085.10        24.75 o                         
  -1  -1   8        169.65        182.58        20.93 o                         
   0  -1   8        369.40        363.46        12.55 o                         
   1  -1   8          2.80         -1.77         2.62 o                         
   2  -1   8       1843.98       1698.64        34.48 o                         
   3  -1   8        819.62        829.32        20.75 o                         
   4  -1   8        231.29        278.72        16.80 o                         
   5  -1   8         39.35         36.45         6.70 o                         
   6  -1   8        142.30        148.67        11.98 o                         
   7  -1   8        323.02        351.16        18.19 o                         
   8  -1   8         68.36         67.87        12.76 o                         
   9  -1   8          4.62         -3.57         8.43 o                         
  10  -1   8          7.76         10.43        12.72 o                         
 -11   0   8          0.71         31.79        18.22 o                         
 -10   0   8        117.72        117.41        67.01 o                         
  -9   0   8        201.73        228.75        25.98 o                         
  -8   0   8         15.85          8.57         7.16 o                         
  -7   0   8        149.05        141.97        25.80 o                         
  -6   0   8        984.81       1066.27        36.45 o                         
  -5   0   8       1613.42       1662.09        36.22 o                         
  -4   0   8        335.60        306.27        16.20 o                         
  -3   0   8        474.75        485.31        16.73 o                         
  -2   0   8         79.24         85.64         8.39 o                         
  -1   0   8        938.30        959.13        18.17 o                         
   0   0   8        133.74        115.98         8.20 o                         
   1   0   8        530.19        607.98        22.73 o                         
   2   0   8       1480.12       1442.22        28.46 o                         
   3   0   8        577.57        567.58        17.11 o                         
   4   0   8        444.72        451.69        15.87 o                         
   5   0   8        110.44        109.12         9.90 o                         
   6   0   8        596.75        606.63        20.80 o                         
   7   0   8         57.15         64.37         9.77 o                         
   8   0   8         15.42         23.25         7.94 o                         
   9   0   8         28.23         11.40         7.25 o                         
  10   0   8        105.03        167.25        25.81 o                         
 -10   1   8        118.75        116.01        24.11 o                         
  -9   1   8         77.31         91.08        20.94 o                         
  -8   1   8          0.49         12.62        10.14 o                         
  -7   1   8        286.26        304.13        22.37 o                         
  -6   1   8       1145.89       1159.50        29.80 o                         
  -5   1   8       1395.36       1454.50        32.58 o                         
  -4   1   8         52.05         83.79         9.46 o                         
  -3   1   8        306.99        315.37        18.18 o                         
  -2   1   8        136.06        124.57         8.92 o                         
  -1   1   8        379.97        394.53        12.52 o                         
   0   1   8        211.42        255.81        13.45 o                         
   1   1   8        335.42        369.58        17.96 o                         
   2   1   8        722.98        693.84        18.40 o                         
   3   1   8       1720.51       1699.90        32.25 o                         
   4   1   8        568.01        557.66        17.83 o                         
   5   1   8        220.48        171.15        14.36 o                         
   6   1   8        566.77        536.78        19.07 o                         
   7   1   8       1560.69       1549.64        35.70 o                         
   8   1   8        803.56        725.87        29.43 o                         
   9   1   8          6.46          4.29         8.43 o                         
  10   1   8        227.30        203.97        20.34 o                         
  11   1   8        132.04        138.93        33.00 o                         
 -10   2   8        121.18        138.08        28.48 o                         
  -9   2   8        121.44        118.15        22.47 o                         
  -8   2   8          9.29         -3.88        11.60 o                         
  -7   2   8         32.18         17.49        11.58 o                         
  -6   2   8       2276.67       2211.64        60.21 o                         
  -5   2   8        450.08        470.87        16.44 o                         
  -4   2   8         10.20          4.25         5.07 o                         
  -3   2   8        151.08        122.03        10.28 o                         
  -2   2   8       1812.77       1792.44        35.03 o                         
  -1   2   8       2189.39       2205.18        44.44 o                         
   0   2   8          0.71          1.79         3.57 o                         
   1   2   8         71.40         52.47         6.25 o                         
   2   2   8        415.50        433.16        14.14 o                         
   3   2   8        291.29        263.72        11.12 o                         
   4   2   8       1767.75       1720.13        33.07 o                         
   5   2   8         64.29         61.13         9.52 o                         
   6   2   8        374.85        333.70        18.50 o                         
   7   2   8        215.07        198.10        16.88 o                         
   8   2   8        624.87        573.26        26.48 o                         
   9   2   8        227.81        170.61        17.21 o                         
  10   2   8        166.08        173.78        19.90 o                         
  11   2   8         34.15         63.01        18.91 o                         
 -10   3   8         60.67         88.27        22.13 o                         
  -9   3   8         55.67         45.83        38.70 o                         
  -8   3   8         62.25         61.43        17.89 o                         
  -7   3   8          1.21         -1.37         8.12 o                         
  -6   3   8         47.95         28.83         8.70 o                         
  -5   3   8        461.55        393.01        18.20 o                         
  -4   3   8         18.18         11.23         5.34 o                         
  -3   3   8         82.81         88.99         9.26 o                         
  -2   3   8        741.76        658.64        20.09 o                         
  -1   3   8       3579.74       3533.17        55.22 o                         
   0   3   8        302.69        308.35        12.80 o                         
   1   3   8         32.32         34.74         6.19 o                         
   2   3   8        244.26        239.50        10.06 o                         
   3   3   8        905.93        995.28        30.02 o                         
   4   3   8         34.14         17.21         9.13 o                         
   5   3   8        155.60        168.20        13.76 o                         
   6   3   8        336.18        340.39        25.90 o                         
   7   3   8        480.40        415.28        22.04 o                         
   8   3   8        338.01        281.12        25.98 o                         
   9   3   8          1.78         -2.62         7.66 o                         
  10   3   8        217.76        233.71        26.32 o                         
  11   3   8         17.62          2.39        13.11 o                         
  -9   4   8          3.25         -6.39        13.00 o                         
  -8   4   8          9.22         12.27        13.59 o                         
  -7   4   8         83.82         97.35        16.39 o                         
  -6   4   8        878.89        925.50        33.70 o                         
  -5   4   8         52.60         36.23         9.70 o                         
  -4   4   8         38.80         22.49         7.93 o                         
  -3   4   8         16.94         12.80         7.50 o                         
  -2   4   8       1782.23       1810.07        42.61 o                         
  -1   4   8       2186.39       2178.24        39.58 o                         
   0   4   8         28.09         18.49         4.90 o                         
   1   4   8         92.66         86.42        12.34 o                         
   2   4   8        388.23        375.15        18.19 o                         
   3   4   8       1010.18       1034.21        68.29 o                         
   4   4   8        105.38        115.28        13.39 o                         
   5   4   8        999.03       1014.05        32.85 o                         
   6   4   8          6.69          6.19         6.55 o                         
   7   4   8        329.65        324.20        33.60 o                         
   8   4   8        136.29        154.20        27.62 o                         
   9   4   8         53.39         45.31        11.54 o                         
  10   4   8        201.88        176.61        25.37 o                         
  11   4   8          1.22         -1.36        19.43 o                         
  -9   5   8        120.55        168.55        30.83 o                         
  -8   5   8          9.93         15.34        15.87 o                         
  -7   5   8         71.07         58.33        19.66 o                         
  -6   5   8        206.98        223.53        44.69 o                         
  -5   5   8         83.66        102.02        23.97 o                         
  -4   5   8         17.93          9.26         7.13 o                         
  -3   5   8         41.56         45.95         9.65 o                         
  -2   5   8       2151.00       2124.31        40.67 o                         
  -1   5   8       1360.25       1321.56        29.57 o                         
   0   5   8         58.64         63.40         7.51 o                         
   1   5   8          2.66          0.63         4.93 o                         
   2   5   8        687.33        698.52        28.33 o                         
   3   5   8       1923.07       1830.15        44.89 o                         
   4   5   8         28.87         11.97         6.75 o                         
   5   5   8        337.59        377.08        28.24 o                         
   6   5   8          3.13         14.92         7.42 o                         
   7   5   8         32.71         36.07        16.32 o                         
   8   5   8         22.51         16.13         8.49 o                         
   9   5   8        566.33        542.01        28.08 o                         
  10   5   8        162.21        200.95        50.59 o                         
  11   5   8         60.07         54.66        33.17 o                         
  -8   6   8         21.78         18.95        16.42 o                         
  -7   6   8        336.97        362.99        25.64 o                         
  -6   6   8        344.48        394.85        24.96 o                         
  -5   6   8        113.74        140.98        16.86 o                         
  -4   6   8         78.57         96.30        14.09 o                         
  -3   6   8         57.70         66.13        11.11 o                         
  -2   6   8        780.24        828.92        28.74 o                         
  -1   6   8        186.70        185.59        11.95 o                         
   0   6   8         11.92         10.14         6.49 o                         
   1   6   8          1.55          6.17         6.09 o                         
   2   6   8       1835.10       1804.34        48.82 o                         
   3   6   8       1138.97       1100.28        34.29 o                         
   4   6   8         56.82         45.35        10.24 o                         
   5   6   8        113.86         97.97        13.43 o                         
   6   6   8        434.05        464.00        38.47 o                         
   7   6   8        927.56        990.27        35.75 o                         
   8   6   8         32.75         23.31        10.71 o                         
   9   6   8        223.97        232.49        20.32 o                         
  10   6   8         17.05          8.22        15.58 o                         
  11   6   8         18.67         25.81        14.74 o                         
  -7   7   8        220.29        189.01        22.53 o                         
  -6   7   8        132.34        124.39        19.04 o                         
  -5   7   8         36.59         42.55        12.79 o                         
  -4   7   8        103.56        126.25        16.71 o                         
  -3   7   8        258.75        278.48        19.21 o                         
  -2   7   8        526.31        602.52        44.84 o                         
  -1   7   8         28.92         17.12        10.78 o                         
   0   7   8         34.31         11.89        15.04 o                         
   1   7   8          3.38          0.86         5.81 o                         
   2   7   8        177.41        165.32        14.68 o                         
   3   7   8       1542.99       1547.61        72.19 o                         
   4   7   8         82.03         93.90        13.02 o                         
   5   7   8         22.98         13.21         7.36 o                         
   6   7   8        127.51        117.44        17.57 o                         
   7   7   8        547.58        550.02        27.35 o                         
   8   7   8          9.62          2.23        10.00 o                         
   9   7   8        179.76        178.24        21.07 o                         
  10   7   8         47.25         25.91        15.45 o                         
  11   7   8        214.25        295.79        35.40 o                         
  -6   8   8        105.92         97.64        31.23 o                         
  -5   8   8        238.85        260.43        23.36 o                         
  -4   8   8          6.12          2.91         9.20 o                         
  -3   8   8        124.03        163.74        17.68 o                         
  -2   8   8        241.44        260.81        60.48 o                         
  -1   8   8        109.92         33.92        13.35 o                         
   0   8   8         15.22         23.82        11.00 o                         
   1   8   8         59.57         66.62        12.01 o                         
   2   8   8        297.66        328.86        20.36 o                         
   3   8   8        294.98        324.83        20.81 o                         
   4   8   8         89.28         84.43        13.59 o                         
   5   8   8          7.68          7.02         7.06 o                         
   6   8   8        520.98        527.88        27.26 o                         
   7   8   8        277.44        328.08        22.76 o                         
   8   8   8          7.07         -1.83         7.87 o                         
   9   8   8          0.27         13.72        13.59 o                         
  10   8   8         47.80         37.88        28.48 o                         
  11   8   8        168.43        184.79        31.36 o                         
  -6   9   8          4.05          1.74        12.57 o                         
  -5   9   8         52.25         51.22        14.55 o                         
  -4   9   8          1.10         13.95        12.50 o                         
  -3   9   8        155.61        103.61        30.32 o                         
  -2   9   8        180.40        165.68        25.33 o                         
  -1   9   8        264.98        220.03        25.92 o                         
   0   9   8          2.22         13.39        11.35 o                         
   1   9   8        128.93        114.58        15.61 o                         
   2   9   8        133.98        169.66        23.01 o                         
   3   9   8         67.55         55.64        12.63 o                         
   4   9   8         73.06         83.71        14.36 o                         
   5   9   8         54.51         31.37        12.35 o                         
   6   9   8        411.50        400.53        24.13 o                         
   7   9   8         24.64         23.99        11.62 o                         
   8   9   8         17.08         11.38        13.67 o                         
   9   9   8         16.75          1.33        13.92 o                         
  10   9   8        196.41        264.06        33.52 o                         
  -4  10   8         12.91         29.57        17.14 o                         
  -3  10   8         57.46         66.38        18.94 o                         
  -2  10   8         56.45         35.02        29.82 o                         
  -1  10   8         91.57        106.90        25.80 o                         
   0  10   8         53.76         12.93        19.10 o                         
   1  10   8        305.83        298.91        29.65 o                         
   2  10   8        117.97        141.37        20.78 o                         
   3  10   8         43.84         32.35        12.91 o                         
   4  10   8          2.78         -0.91         9.01 o                         
   5  10   8        206.71        201.04        21.14 o                         
   6  10   8        191.08        197.66        20.97 o                         
   7  10   8         17.95         11.11        10.76 o                         
   8  10   8         11.50          8.97        10.18 o                         
   9  10   8         20.84          3.54        14.81 o                         
  10  10   8        261.22        339.48        39.68 o                         
  -3  11   8          2.75         14.91        16.64 o                         
  -2  11   8         78.45         50.81        19.08 o                         
  -1  11   8        154.38        158.63        26.00 o                         
   0  11   8          0.22         13.76        14.40 o                         
   1  11   8         90.75         95.03        21.16 o                         
   2  11   8        126.49         79.06        21.95 o                         
   3  11   8        250.01        215.52        23.20 o                         
   4  11   8         53.06         67.43        14.93 o                         
   5  11   8        139.11        133.79        18.58 o                         
   6  11   8        140.64        158.73        21.31 o                         
   7  11   8         49.94         49.83        14.15 o                         
   8  11   8         60.14         52.01        15.17 o                         
   9  11   8        113.87        160.98        41.88 o                         
  -2  12   8        104.42         90.45        35.52 o                         
  -1  12   8         44.16         54.92        20.75 o                         
   0  12   8         21.95         28.56        21.11 o                         
   1  12   8         28.41          1.51        15.40 o                         
   2  12   8        322.14        359.18        34.74 o                         
   3  12   8        638.01        641.73        41.69 o                         
   4  12   8         50.47         33.27        17.76 o                         
   5  12   8         21.13         18.21        11.69 o                         
   6  12   8         13.00          9.26        12.22 o                         
   7  12   8         36.69         20.59        14.54 o                         
   8  12   8         30.60         20.14        17.95 o                         
   0  13   8          8.80         -0.30        17.93 o                         
   1  13   8          5.35         -8.36        11.47 o                         
   2  13   8         24.67         26.57        18.13 o                         
   3  13   8        173.33        157.57        27.94 o                         
   4  13   8          8.32          4.77        34.51 o                         
   5  13   8         51.43          5.87        16.03 o                         
   6  13   8         67.82         70.88        16.45 o                         
   7  13   8        291.15        352.11        29.43 o                         
  -5 -12   9         77.28         63.42        22.02 o                         
  -4 -12   9         13.47         36.16        18.41 o                         
  -3 -12   9          4.78         13.38        16.18 o                         
  -2 -12   9        118.22         88.29        17.71 o                         
  -1 -12   9        141.12        136.96        28.09 o                         
  -7 -11   9         22.39         15.08        29.49 o                         
  -6 -11   9        184.74        210.10        45.23 o                         
  -5 -11   9         34.65         42.29        19.94 o                         
  -4 -11   9        104.38        161.33        29.04 o                         
  -3 -11   9          0.72          7.45        10.62 o                         
  -2 -11   9        126.63        140.12        20.46 o                         
  -1 -11   9        117.70        155.63        26.26 o                         
   0 -11   9         30.96         19.78        14.92 o                         
   1 -11   9          1.66         -0.19        13.50 o                         
  -8 -10   9         19.18         12.30        18.71 o                         
  -7 -10   9         34.24         34.96        17.90 o                         
  -6 -10   9         40.42         41.59        17.15 o                         
  -5 -10   9        197.23        157.79        34.18 o                         
  -4 -10   9        153.78        192.37        28.98 o                         
  -3 -10   9         27.02         10.73        10.00 o                         
  -2 -10   9        248.30        210.79        43.13 o                         
  -1 -10   9         47.35         19.39        12.63 o                         
   0 -10   9          9.12         -4.99        10.19 o                         
   1 -10   9          0.06         -9.26         9.75 o                         
   2 -10   9        126.93         94.99        23.57 o                         
   3 -10   9         19.98         40.96        19.52 o                         
  -9  -9   9         44.78         39.87        20.03 o                         
  -8  -9   9          2.11          6.30        15.13 o                         
  -7  -9   9         70.27         47.66        19.15 o                         
  -6  -9   9         61.20         56.41        18.33 o                         
  -5  -9   9         94.13         94.63        21.46 o                         
  -4  -9   9         64.80         93.09        19.86 o                         
  -3  -9   9         51.70         43.57        12.48 o                         
  -2  -9   9         63.41         45.15        12.39 o                         
  -1  -9   9        262.74        227.41        21.63 o                         
   0  -9   9        242.06        228.81        21.04 o                         
   1  -9   9         15.92          6.59         9.97 o                         
   2  -9   9         62.35         84.00        18.14 o                         
   3  -9   9         37.22         15.75        14.22 o                         
   4  -9   9        160.50        136.99        25.91 o                         
 -10  -8   9        489.95        541.99        66.34 o                         
  -9  -8   9        341.24        367.83        54.78 o                         
  -8  -8   9         17.66         10.91        14.06 o                         
  -7  -8   9         18.83          8.87        12.95 o                         
  -6  -8   9        219.60        234.51        33.84 o                         
  -5  -8   9        573.63        590.24        57.80 o                         
  -4  -8   9         28.79         14.11         9.30 o                         
  -3  -8   9          7.61         17.97        10.32 o                         
  -2  -8   9          7.40         10.68         9.10 o                         
  -1  -8   9        146.48        145.52        17.95 o                         
   0  -8   9         51.90         53.80        12.81 o                         
   1  -8   9         17.27         20.06         9.87 o                         
   2  -8   9         68.04         83.94        16.81 o                         
   3  -8   9        147.50        151.28        21.68 o                         
   4  -8   9        108.89         94.75        21.89 o                         
   5  -8   9          0.16         -0.06        26.97 o                         
 -10  -7   9         93.58        122.35        29.65 o                         
  -9  -7   9         17.48          9.65        14.10 o                         
  -8  -7   9         38.78         37.98        16.50 o                         
  -7  -7   9          3.33          6.03        12.32 o                         
  -6  -7   9        195.36        216.51        25.92 o                         
  -5  -7   9        165.87        190.31        42.55 o                         
  -4  -7   9          1.96         -4.42         6.44 o                         
  -3  -7   9          4.83         -4.80         6.51 o                         
  -2  -7   9        102.86        155.67        17.40 o                         
  -1  -7   9        293.34        349.25        27.30 o                         
   0  -7   9         63.12         81.99        16.80 o                         
   1  -7   9         65.18         68.95        14.83 o                         
   2  -7   9         69.38         61.08        13.24 o                         
   3  -7   9        347.85        403.21        25.86 o                         
   4  -7   9        225.77        216.59        22.45 o                         
   5  -7   9         19.25          3.70        15.08 o                         
   6  -7   9         23.72         32.69        17.35 o                         
 -10  -6   9        127.07        145.95        20.61 o                         
  -9  -6   9         10.88          5.15        12.50 o                         
  -8  -6   9          1.78         18.36        13.61 o                         
  -7  -6   9         31.99         21.98        13.93 o                         
  -6  -6   9        381.04        385.37        31.10 o                         
  -5  -6   9        403.74        473.99        32.92 o                         
  -4  -6   9         21.23         31.41         9.60 o                         
  -3  -6   9         23.33         12.58         7.14 o                         
  -2  -6   9        132.60        164.03        16.25 o                         
  -1  -6   9        467.56        514.17        25.12 o                         
   0  -6   9          4.45          3.34         7.02 o                         
   1  -6   9         20.26         14.80         8.59 o                         
   2  -6   9         77.82         76.93        14.30 o                         
   3  -6   9        568.92        616.02        29.29 o                         
   4  -6   9         39.69         41.13        15.34 o                         
   5  -6   9         92.59         65.83        15.38 o                         
   6  -6   9         88.19         84.89        20.97 o                         
   7  -6   9          4.94          7.47        15.25 o                         
 -11  -5   9         12.95         -2.88        12.82 o                         
 -10  -5   9         95.48         99.46        18.10 o                         
  -9  -5   9          3.40         -8.13         9.41 o                         
  -8  -5   9         85.19         80.25        13.99 o                         
  -7  -5   9         22.48         20.27        10.25 o                         
  -6  -5   9        464.46        489.22        33.28 o                         
  -5  -5   9        325.88        320.95        27.46 o                         
  -4  -5   9          8.33         23.15         8.11 o                         
  -3  -5   9         12.26         14.88         8.16 o                         
  -2  -5   9        218.58        196.25        15.98 o                         
  -1  -5   9         20.20          3.16         6.83 o                         
   0  -5   9         68.24         91.96        15.20 o                         
   1  -5   9         52.10         45.50         9.66 o                         
   2  -5   9          5.26         -4.19         6.86 o                         
   3  -5   9         38.09         51.63        11.66 o                         
   4  -5   9          2.80          0.18         6.96 o                         
   5  -5   9         53.39         33.80        11.53 o                         
   6  -5   9         23.40         13.68         9.87 o                         
   7  -5   9        117.61        115.41        23.84 o                         
   8  -5   9         98.10         98.45        27.81 o                         
 -11  -4   9         45.82         17.85        13.70 o                         
 -10  -4   9          8.82        -10.36        10.36 o                         
  -9  -4   9         50.31         25.19        11.05 o                         
  -8  -4   9        155.20        113.98        16.52 o                         
  -7  -4   9         82.90         98.01        14.77 o                         
  -6  -4   9       1075.63       1077.82        35.50 o                         
  -5  -4   9        322.01        336.35        22.28 o                         
  -4  -4   9          0.40          3.96         5.77 o                         
  -3  -4   9         33.67         18.51         7.69 o                         
  -2  -4   9       1774.39       1755.42        80.15 o                         
  -1  -4   9       1317.01       1250.76        43.68 o                         
   0  -4   9        116.62        104.23        12.82 o                         
   1  -4   9         17.18         10.87         7.54 o                         
   2  -4   9          8.20          3.99         7.07 o                         
   3  -4   9         37.91         42.62         9.95 o                         
   4  -4   9        292.62        277.16        19.56 o                         
   5  -4   9        173.47        166.20        17.56 o                         
   6  -4   9         34.78         28.32        11.60 o                         
   7  -4   9         99.56        106.71        27.68 o                         
   8  -4   9        134.09        169.26        26.56 o                         
   9  -4   9          5.58         22.30        16.22 o                         
 -11  -3   9        202.99        251.56        32.33 o                         
 -10  -3   9        123.71        140.72        21.88 o                         
  -9  -3   9        145.40        152.58        19.12 o                         
  -8  -3   9        223.66        223.63        20.19 o                         
  -7  -3   9         29.36         55.61        12.55 o                         
  -6  -3   9        117.09        137.04        17.77 o                         
  -5  -3   9        135.53        123.88        10.86 o                         
  -4  -3   9        148.91        136.39        16.88 o                         
  -3  -3   9          3.48          2.41         4.62 o                         
  -2  -3   9        449.76        463.05        39.17 o                         
  -1  -3   9        147.32        165.44        13.87 o                         
   0  -3   9        279.06        284.83        17.21 o                         
   1  -3   9          0.42         -2.48         5.96 o                         
   2  -3   9         20.87         25.55         9.06 o                         
   3  -3   9         43.35         29.44        17.62 o                         
   4  -3   9         94.92         91.55        13.38 o                         
   5  -3   9         14.01         21.92         9.09 o                         
   6  -3   9         10.80         19.88         9.56 o                         
   7  -3   9        256.57        307.94        22.43 o                         
   8  -3   9         53.29         47.75        13.23 o                         
   9  -3   9         23.24         29.69        15.75 o                         
 -11  -2   9          9.79         30.63        18.57 o                         
 -10  -2   9         75.31         55.83        52.60 o                         
  -9  -2   9        277.83        269.97        37.69 o                         
  -8  -2   9        133.45        127.71        16.74 o                         
  -7  -2   9         76.98         82.14        13.51 o                         
  -6  -2   9         54.14         68.14        12.21 o                         
  -5  -2   9        212.81        200.65        20.80 o                         
  -4  -2   9          5.73          6.90         5.38 o                         
  -3  -2   9         68.18         83.73        14.41 o                         
  -2  -2   9        713.74        702.22        20.05 o                         
  -1  -2   9        453.61        483.04        15.46 o                         
   0  -2   9          2.89          6.75         5.66 o                         
   1  -2   9         38.50          7.96        10.76 o                         
   2  -2   9        614.30        605.66        26.19 o                         
   3  -2   9        223.17        208.54        16.00 o                         
   4  -2   9          1.05         11.26         7.15 o                         
   5  -2   9          2.51          2.01         6.33 o                         
   6  -2   9        208.08        190.43        17.78 o                         
   7  -2   9        247.74        261.59        20.49 o                         
   8  -2   9         15.85         -0.08         9.22 o                         
   9  -2   9         23.54         19.64        12.32 o                         
  10  -2   9         13.07         18.43        22.78 o                         
 -10  -1   9         26.27         65.99        20.35 o                         
  -9  -1   9        228.38        216.10        29.24 o                         
  -8  -1   9          9.65         16.60         8.71 o                         
  -7  -1   9         16.10          4.78         7.74 o                         
  -6  -1   9          1.93          0.39         6.73 o                         
  -5  -1   9          8.19          4.24         4.93 o                         
  -4  -1   9         49.30         63.46         8.73 o
[truncated: 150,580 more chars]
